# Supplementary material for: Mitophagy-associated biomarkers and macrophage involvement in pulmonary arterial hypertension: identification and functional implications
Source: Front Physiol. 2025 Nov 5;16:1673181. doi: 10.3389/fphys.2025.1673181 (PMC12627872; doi:10.3389/fphys.2025.1673181)
Supplement: Supplementary file 1 [file Table2.xlsx]

## Sheet: S1-1 Group（GES53408）
sample	title	group
GSM1291000	Control 1	Control
GSM1291009	Control 10	Control
GSM1291010	Control 11	Control
GSM1291001	Control 2	Control
GSM1291002	Control 3	Control
GSM1291003	Control 4	Control
GSM1291004	Control 5	Control
GSM1291005	Control 6	Control
GSM1291006	Control 7	Control
GSM1291007	Control 8	Control
GSM1291008	Control 9	Control
GSM1290988	PAH1	PAH
GSM1290997	PAH10	PAH
GSM1290998	PAH11	PAH
GSM1290999	PAH12	PAH
GSM1290989	PAH2	PAH
GSM1290990	PAH3	PAH
GSM1290991	PAH4	PAH
GSM1290992	PAH5	PAH
GSM1290993	PAH6	PAH
GSM1290994	PAH7	PAH
GSM1290995	PAH8	PAH
GSM1290996	PAH9	PAH

## Sheet: S1-2 Expression（GES53408）
	GSM1291000	GSM1291009	GSM1291010	GSM1291001	GSM1291002	GSM1291003	GSM1291004	GSM1291005	GSM1291006	GSM1291007	GSM1291008	GSM1290988	GSM1290997	GSM1290998	GSM1290999	GSM1290989	GSM1290990	GSM1290991	GSM1290992	GSM1290993	GSM1290994	GSM1290995	GSM1290996
AGRN	8.38457	8.36837	8.50466	8.71846	8.26798	8.28103	8.16328	8.6998	8.24492	8.59463	8.29965	8.48632	9.11114	9.21647	9.31364	9.4346	8.67052	9.06388	9.61645	8.95806	8.9741	9.33676	9.44187
AJAP1	6.3947	6.38641	6.38572	6.63051	6.68369	6.68368	6.75172	6.34046	6.63668	6.4759	6.01192	6.69191	7.11595	7.05162	7.45121	7.2834	7.45975	7.47888	7.1671	6.87655	6.6035	6.61785	8.05195
PGD	11.3604	10.8046	10.7508	11.1824	11.3675	10.9848	10.9219	11.2104	11.1956	11.8394	11.5162	11.1613	10.0414	10.4252	10.64	10.7504	10.8223	10.7116	10.3786	10.9022	10.4966	10.5903	9.95838
RNU5E-1	10.07	10.921	10.2679	8.6388	11.2441	10.8181	10.8358	9.6141	10.2983	11.5936	10.5427	10.2427	10.963	11.5404	10.1992	10.981	11.0539	10.8895	11.6889	10.5752	12.0901	10.7643	11.5064
VPS13D	9.58139	9.45723	9.77031	9.41071	9.52746	9.62731	9.66133	9.60168	9.56671	9.3734	9.49198	9.70378	9.33971	8.6388	8.80143	8.94108	9.53421	9.36874	8.27462	9.4151	8.65048	9.40725	8.14814
C1orf158	6.39675	5.8492	6.20123	6.14486	6.82772	5.53918	5.5438	5.39069	5.17886	6.13435	5.99898	5.58685	5.92368	7.595	7.63055	5.80811	6.64554	6.15048	6.23151	7.71841	7.53918	6.0952	6.46072
PLA2G5	8.06855	8.26609	8.15941	8.74388	7.94086	8.16453	9.24806	8.86751	8.14347	7.47722	8.08528	8.59023	9.08001	9.16774	9.20402	9.27794	8.23754	8.62893	9.60351	8.3301	9.08371	9.17895	10.0233
PNRC2	11.2054	11.3295	11.2865	11.2562	11.604	11.1335	10.9262	11.2939	11.3356	11.3072	11.3092	11.2234	10.7069	10.1568	10.2579	10.3976	10.7623	10.5308	9.73254	10.9168	10.4601	10.5719	10.1238
MAN1C1	8.17738	8.50567	8.38325	8.57647	8.05531	8.14759	8.74304	8.47908	8.26994	8.00805	8.38922	8.47161	8.83846	9.21274	9.22466	9.08394	8.74314	8.86506	9.48034	8.95976	9.0405	8.95688	9.53118
CD52	10.6	10.1234	10.406	10.6824	10.1273	9.85558	8.77772	10.7083	10.2585	10.5384	10.416	10.6383	10.3678	11.1912	11.1103	10.9855	11.0479	11.4093	11.5856	10.9841	11.201	10.8012	11.5266
TMEM222	8.6941	8.44321	8.6018	8.82296	8.58381	8.50359	8.76631	8.82379	8.79366	9.10731	8.8477	8.95613	9.29771	9.47647	9.35248	9.47786	8.90905	9.2352	9.72814	8.97739	9.09058	9.48336	9.85656
EPB41	9.22603	9.33114	9.0193	9.06324	9.02962	9.46198	8.91533	9.34046	9.26766	9.1321	9.16893	9.10484	8.37035	8.11756	8.52042	8.39387	9.07204	8.54641	8.37037	8.37774	8.45572	8.40804	7.98084
FAM167B	7.65915	7.5093	7.78077	8.00995	7.72797	7.91417	7.57462	7.70682	7.28269	7.89263	8.09425	7.79335	8.68567	8.36382	8.44859	8.22775	8.24046	8.25064	9.18086	8.22982	8.10411	8.28406	9.47487
ZNF362	9.06699	9.13135	8.99484	9.18433	8.56082	8.97241	9.1906	9.19497	8.47831	8.63065	8.85018	8.90002	9.65942	9.71529	9.66713	9.82786	9.3294	9.43097	10.1844	9.15932	9.15203	9.54967	10.4499
GJA4	8.92296	8.44713	8.55491	8.94167	8.73101	8.56236	8.99523	8.65957	8.37603	7.53204	8.69986	8.27236	9.43845	9.44986	9.29029	8.98334	8.61331	8.51863	9.90376	8.58888	9.18995	8.97828	10.0567
ZMYM4	10.7083	10.7272	10.5041	10.2983	10.0702	10.5446	10.6081	10.5682	10.524	10.5798	10.4368	10.487	10.1975	9.74405	9.68461	9.71624	10.2118	9.86365	9.66824	9.96644	9.48298	9.98823	9.86143
UTP11	8.71066	8.55089	8.5008	8.50622	8.72389	8.6324	8.45588	8.63449	8.94729	9.16432	8.77766	8.74033	7.81163	7.75352	7.84174	8.12258	8.07171	8.05168	7.54995	8.31838	8.10402	8.17047	7.67812
MACF1	11.4886	11.4929	11.7149	11.3439	11.354	11.4269	10.9696	11.4424	11.0126	10.8834	11.5593	11.3971	11.2968	10.5589	10.6095	10.5894	11.6235	10.9581	10.1313	11.0392	10.3163	10.8602	10.2934
RLF	9.72176	9.88404	10.2772	9.66238	10.5743	10.0101	10.0381	9.804	10.1026	9.72872	10.1562	9.93577	9.71801	9.48367	8.96134	9.30463	9.76804	9.38131	8.91757	9.70951	9.63636	9.48768	8.94754
ZMPSTE24	10.4072	10.2825	9.88136	10.0549	9.87757	10.0351	9.93432	10.2697	10.1334	10.7656	10.0196	10.0212	9.40755	9.51634	9.27448	9.40666	9.7907	9.65224	9.41414	9.63199	9.34292	9.67444	9.52287
CTPS1	8.6366	7.71225	8.53268	8.09452	8.63076	8.16514	8.6332	8.3549	9.00758	9.31856	9.09376	8.49386	7.93167	7.55786	7.64852	8.31365	8.1124	8.37924	7.46263	8.18516	7.86293	8.43762	7.36207
TMEM125	9.66145	9.57693	9.44449	9.76058	9.26499	9.55133	8.56116	9.67676	8.86139	9.73257	9.38893	9.39732	9.80176	10.0949	10.4578	10.0275	9.71903	10.0631	10.5377	9.86036	9.64025	10.1517	10.4944
TIE1	8.51438	8.89078	8.8307	8.01042	8.6217	8.78232	9.04262	8.29068	8.59831	8.15418	8.70739	8.75489	9.78546	9.58088	9.94833	9.62337	9.16473	9.64203	9.80956	9.17155	9.53536	9.59518	10.043
ATP6V0B	8.97341	8.59701	8.76957	9.12245	9.05006	8.81528	8.58029	9.13007	9.15455	9.36475	9.25044	8.91192	9.73252	9.70344	9.50862	9.80629	9.08711	9.56534	10.2193	9.5462	9.99485	9.51038	10.0085
SNORD46	10.0198	10.3294	10.1806	10.6147	10.3051	10.1699	10.2126	10.409	10.7458	10.3136	10.7051	10.2823	11.307	11.3749	11.1754	11.1822	10.7454	11.2017	11.3976	10.8752	11.5612	11.0706	11.6384
NASP	8.6682	8.54674	8.62112	7.93501	9.14286	8.88692	8.66636	8.05415	8.47809	8.88818	8.39573	8.56348	7.96608	7.7912	7.48929	7.69905	8.01246	7.84608	7.78537	8.24516	7.56733	8.18478	7.60506
TSPAN1	9.56383	8.69637	8.91439	8.83829	10.6023	8.69488	7.68286	8.41226	8.7568	8.92902	9.17217	8.48306	8.15392	10.6188	10.9404	8.5864	10.0517	9.64198	9.0796	10.98	10.9967	8.97169	9.72694
SLC5A9	6.85489	7.51931	6.89403	7.11019	6.21652	6.6929	6.47039	7.30972	6.94139	6.47015	6.93571	6.38156	8.88503	7.43133	9.16694	8.86928	6.66527	8.11689	8.35501	7.25237	6.85906	7.59386	8.59037
OSBPL9	10.823	11.1223	11.1626	10.9652	11.0049	11.0913	10.83	11.0796	10.6938	10.7131	10.7197	11.2731	10.6403	10.2083	9.75023	10.0222	10.7036	10.1377	9.73724	10.3154	9.92743	10.4719	9.75568
SCP2	10.1325	10.4867	9.88505	9.87389	9.47817	9.72491	10.6035	10.1522	9.73711	9.81219	9.63901	9.91063	9.65015	9.12433	9.07026	9.09194	9.61832	9.35144	8.89039	9.55527	8.80109	9.30412	9.22873
HOOK1	7.48025	7.70208	7.54059	6.88411	7.60789	7.56438	6.06732	7.2723	7.28338	8.16569	7.69974	7.23068	6.62111	6.29562	6.0234	5.90221	6.5132	6.15851	5.93203	6.17051	6.07869	6.15626	5.74838
PATJ	9.7896	9.96963	9.93367	9.47342	9.55604	9.80927	8.89742	9.79737	9.26313	9.72226	9.65156	9.64436	9.48857	8.56486	8.91551	8.65097	9.75039	9.285	8.51994	9.26946	8.6632	9.01627	8.46978
USP1	8.13086	8.41944	8.00558	7.86932	8.20241	8.02711	8.04931	8.08346	7.97614	8.88749	8.11441	8.06509	7.74002	7.44302	7.15926	7.19363	7.64923	7.49167	7.29142	7.54126	7.28036	7.20256	7.25809
CACHD1	10.2738	9.52867	9.54202	9.31523	9.68903	8.65835	9.41132	9.49294	8.99713	9.65263	9.76092	9.15715	8.81369	8.8583	8.93306	8.79082	8.94488	9.00725	8.66161	9.14346	8.77736	9.00722	8.47467
SRSF11	11.6417	11.7284	11.6503	11.3653	11.773	11.7899	11.6621	11.4703	11.7322	11.6832	11.4829	11.5589	11.2862	10.6359	10.5525	10.5765	11.2762	10.9106	10.0917	11.112	10.7732	10.882	10.2271
TYW3	8.66287	8.73048	8.51551	8.51941	8.2967	8.56063	8.83666	8.79017	8.86426	9.06979	8.41073	8.69288	8.24013	7.73283	7.65139	7.66708	8.15084	7.78536	7.55201	8.21558	7.61528	8.00262	7.51511
ACADM	9.8382	9.87126	9.55893	9.72676	9.69758	9.60936	10.0385	9.81211	9.50091	10.1019	9.93536	9.80257	9.19122	8.90868	8.91937	8.93226	9.40326	9.12836	9.21792	9.16071	8.99567	8.91235	9.11345
RABGGTB	9.17755	9.08167	8.7607	9.01132	9.22351	8.85279	8.71204	9.20852	9.60445	9.79411	9.29804	9.05255	8.63814	8.43169	8.14592	8.43767	8.59621	8.40929	8.21817	8.81369	8.17102	8.58002	8.42463
SNORD45A	10.4125	10.915	10.9043	10.8614	10.7006	10.7536	10.6366	10.9754	11.0616	10.7417	11.0312	11.1453	11.4723	11.4306	11.2746	11.4714	11.4933	11.4165	11.7606	11.4886	11.7802	11.3999	11.7475
SNORD45B	8.12091	8.79305	8.70583	8.772	8.68848	8.55969	8.66046	9.38449	8.97794	8.55527	8.6538	8.49313	8.30969	9.41808	9.59512	8.77081	9.33328	9.72781	9.49029	9.34843	10.6226	9.55506	9.66111
ST6GALNAC5	8.98248	9.36067	8.89582	9.0597	8.50422	8.80802	7.64001	9.24207	8.07984	8.56591	9.14349	9.23209	9.62788	9.54392	9.85008	9.61085	9.58568	9.27684	9.71394	9.19071	8.88918	9.7384	9.70602
NEXN	8.60297	9.35171	9.68381	9.29366	9.12453	9.51861	10.1758	9.62364	8.64559	8.62355	8.88204	9.91578	8.22835	7.74147	7.06825	7.96967	8.44833	7.67713	7.23021	7.61537	7.66623	8.39783	7.33893
PRKACB	9.42183	9.58384	9.04013	9.34949	8.52139	8.92747	9.17932	9.55772	9.19985	9.072	9.0124	9.19884	8.791	8.57952	8.36817	8.36057	8.76657	8.72806	8.28285	8.38697	8.28728	8.46856	8.77803
SH3GLB1	10.4209	10.8605	10.5049	10.126	10.403	10.5329	10.711	10.4632	10.746	10.6265	10.481	10.3408	10.0164	9.66525	9.50898	9.79075	10.2702	9.9195	9.43655	9.96825	9.78991	9.75367	9.55458
LINC01140	9.21526	10.1791	8.82449	9.9711	9.27389	8.84201	10.4213	10.2849	8.8538	8.4906	9.24603	8.9623	8.84993	8.98192	8.5672	9.07798	9.11129	8.03817	8.06837	9.29971	9.2729	8.66622	8.46855
PKN2	10.2052	10.1076	9.86955	10.0056	9.68835	9.97953	9.8639	10.2882	9.66053	9.82903	9.96667	9.81204	9.64887	9.13516	9.0799	8.91153	9.70888	9.1498	8.83142	9.21177	9.02396	9.30789	9.10733
LRRC8D	9.39533	9.29266	8.70158	9.19666	8.38899	8.82999	8.63704	9.234	9.12141	9.54879	8.73412	8.87538	8.31192	8.31678	8.54361	8.02044	8.6712	8.65534	8.22571	8.54654	8.12578	8.52896	8.11575
ZNF326	8.45752	8.38416	8.46824	7.98757	8.46756	8.32382	8.22647	8.26216	8.64688	8.67206	8.26234	8.3242	8.155	7.63629	7.38823	7.3762	7.97539	7.64672	7.422	7.91817	7.69094	7.92499	7.59263
KIAA1107	7.61911	7.93016	7.59459	7.02038	6.5121	7.73997	7.81404	7.37055	6.52537	6.54731	6.65055	7.34802	6.96123	6.41831	6.0348	5.62595	6.82116	6.21795	5.85074	6.50592	6.00641	6.10155	6.07137
MTF2	9.2601	9.36393	8.87612	8.78647	9.22169	9.10082	8.74083	8.97301	8.96831	9.23083	8.81212	8.94585	8.6954	7.84479	8.11811	8.21751	8.73264	8.36152	7.67564	8.39535	8.03493	8.51502	8.2289
CCDC18	6.48442	6.37167	6.32167	5.56688	6.97113	6.00847	6.22516	5.86633	6.26181	6.63587	5.78632	5.61614	5.0308	5.08923	5.02237	4.83181	5.42787	5.23711	5.11013	5.15711	4.9845	4.72717	4.96711
FNBP1L	9.68499	9.91391	10.1043	9.29131	9.47196	10.069	9.71191	9.6799	9.39427	9.98856	9.57806	10.1868	9.39227	8.40204	8.10038	8.2828	9.39376	8.6489	8.02941	8.81179	8.1458	9.00278	8.0673
ABCD3	9.54625	9.34137	9.03841	9.23762	8.58052	9.29945	8.63744	9.31522	8.80171	9.46381	8.91649	8.86194	9.02152	8.15375	8.00468	8.01909	8.64097	8.46312	7.94885	8.68089	7.96965	8.45344	8.17764
PALMD	10.3667	10.0504	10.4488	9.72976	9.66414	9.77497	10.9476	9.72219	9.58263	9.12105	10.2458	9.72552	9.01227	8.76762	9.41982	9.58981	9.63823	9.31457	8.88309	9.41381	8.42329	9.52792	9.10174
AGL	8.0613	8.3715	7.92723	8.44699	7.66786	8.37046	8.34886	8.91067	8.21655	8.65348	7.98357	8.23172	7.43227	7.01129	6.80249	6.97742	7.65985	7.20446	6.43378	7.18508	6.95836	7.21639	6.6951
VCAM1	9.28548	9.2428	8.32367	8.55523	9.04662	8.40266	8.57366	8.81435	11.1784	8.73984	10.0376	8.49696	8.88362	7.16597	7.46454	8.55274	7.88904	8.20467	7.79275	8.56956	8.02239	7.31573	7.30868
S1PR1	8.90618	9.02347	9.49282	8.02362	9.31815	8.95574	9.20604	8.58143	9.33895	8.18497	8.87419	8.87394	9.4922	9.67504	9.57262	9.95444	9.6338	9.56876	9.7682	9.26195	9.93949	9.44294	9.56434
NTNG1	7.67949	7.93953	7.69248	7.9238	7.59842	6.98238	7.06305	8.08802	7.50702	7.09808	7.49102	7.04204	8.30244	8.2096	8.37878	7.80898	8.72494	8.09762	8.20694	7.66121	7.64294	8.24268	8.03113
FAM102B	8.98001	9.30589	8.6958	8.46547	8.30789	8.47794	9.10572	8.79385	8.96693	8.9231	9.12789	8.54119	7.87286	7.78104	7.8056	7.69138	8.36623	8.09525	7.38787	8.38008	7.948	8.05102	7.4093
PRPF38B	9.44359	9.58559	9.25246	8.87766	9.16813	9.32231	9.1908	9.16199	9.59986	9.27801	9.14799	9.28508	8.51026	8.29815	8.21835	8.29624	8.88759	8.55502	8.33289	8.7677	8.4364	8.50252	8.3862
STXBP3	9.03704	9.47548	8.98004	8.80614	8.92761	9.06788	8.97283	9.11866	9.07942	8.98473	8.85971	8.90395	8.638	8.22314	8.03409	8.14414	8.67512	8.35442	8.05296	8.38226	8.27595	8.36167	8.18667
GPSM2	8.35245	9.17974	8.95069	8.59479	8.5892	9.17504	9.38691	8.74866	8.65257	9.00644	8.45139	8.67472	7.86868	7.94281	7.52257	8.24664	8.20611	7.87796	7.49411	7.95462	7.99033	8.4705	7.02962
GNAI3	9.22872	9.19602	9.2967	8.90585	9.3536	9.08679	8.89008	9.1123	9.49565	9.78584	9.42976	9.04068	8.55884	8.55298	8.1646	8.53791	8.91022	8.4133	7.99844	8.65243	8.50792	8.51733	8.15907
GSTM5	9.10312	8.77146	9.17939	9.40603	9.04612	8.91388	10.0086	9.62527	8.45012	7.58512	9.16327	9.67139	9.9916	10.4472	10.3047	10.5719	9.82911	9.49249	10.6356	9.91106	9.88978	10.2843	10.9081
AHCYL1	10.6869	10.6309	10.7134	10.7052	10.8363	10.8051	10.7595	10.7115	10.6141	10.8904	10.6214	10.6958	9.92072	9.26302	10.1168	10.0431	10.4384	10.1689	9.26475	10.4746	9.96436	10.3155	9.01004
CHIAP2	7.50527	7.97608	7.83517	6.58569	7.2937	7.41982	6.64455	6.53631	6.23189	7.2791	6.98845	7.27983	9.00818	9.70709	8.04645	7.48602	7.53884	9.51121	8.76201	8.67873	5.90531	8.53241	8.26389
DDX20	8.00185	7.81191	7.95827	7.74672	8.03395	7.7512	7.50039	7.82692	8.24753	8.44026	8.07034	7.89562	7.08474	7.03644	7.06091	7.17651	7.3825	7.29943	6.77322	7.37543	7.05037	7.39029	6.71535
PTGFRN	8.90507	9.74657	8.94202	8.95899	8.69073	9.23094	9.56955	9.12072	9.45305	8.99382	8.74081	8.86757	8.36047	8.47849	8.48023	8.61766	8.21333	8.65771	8.28575	8.85149	8.5774	8.78105	8.02726
TTF2	7.7467	7.82263	7.26673	7.26673	7.25983	7.47197	7.39668	7.45828	7.59477	8.29527	7.33722	7.36632	7.11277	6.59512	6.73937	6.70341	7.43461	7.12983	6.42965	7.1867	6.7378	6.98324	6.40258
MAN1A2	9.68572	9.87479	9.58452	9.45721	9.67186	9.66563	9.68815	9.74323	9.6497	9.68907	9.39083	9.62747	9.32106	8.79595	8.60981	8.9602	9.25043	9.0255	8.73885	9.1239	8.53273	9.05019	8.7893
WDR3	7.95048	7.42849	7.49293	7.32566	7.41241	7.4414	7.65359	7.52502	8.38863	8.38257	8.05097	7.47189	6.56333	6.29039	6.32009	6.41639	6.84844	6.73869	5.99231	7.38916	6.19181	6.6086	5.75392
ABHD17A	9.18229	9.06988	9.2088	9.38447	8.91306	9.0503	9.15479	9.20568	9.002	9.15008	9.21055	9.12092	9.87065	10.1526	10.0385	10.083	9.47569	9.7597	10.3931	9.49931	9.71889	9.70926	10.6652
HIST2H2AC	9.05523	8.86343	8.94351	8.91829	9.17216	8.84761	8.88412	8.91938	8.40769	8.77344	8.57587	8.89304	10.1408	10.0453	10.1717	10.1369	9.21254	9.60462	10.6771	9.37616	10.0258	9.82336	10.928
VPS45	10.3023	10.1577	9.73194	10.1056	9.22214	9.77058	9.88908	10.1448	9.56533	9.94414	9.74922	9.79012	9.39074	8.57196	8.72865	8.70259	9.53492	9.11296	8.28899	9.26078	8.47768	9.04624	8.6772
PRUNE1	8.66824	8.71976	8.42694	8.55943	8.18794	8.71976	8.5346	8.43043	8.16186	8.2219	8.28353	8.47518	9.30459	9.01922	9.27028	9.09805	8.57778	8.89225	9.31649	8.71976	9.02325	9.15017	9.43775
TDRD10	7.57898	7.57403	7.65731	7.26073	7.14533	7.77033	7.87521	7.31776	7.35052	6.69392	7.48542	7.66546	8.19575	8.06505	8.09084	8.45746	8.03957	8.15128	8.24311	7.76462	7.62111	8.01974	8.46844
RAB25	8.97455	8.66107	8.43876	8.95712	8.7807	8.85006	7.2182	9.11694	8.34588	9.61264	8.94152	8.83749	9.45562	9.38071	9.38799	9.44884	8.9359	9.13655	9.74182	8.91898	9.15016	9.27859	10.0676
PEAR1	8.17171	8.28294	8.85843	8.20416	8.49348	8.64226	9.07901	8.28255	8.0944	7.95323	8.05037	8.41945	9.31769	8.90213	9.00018	9.1939	8.78839	8.91122	9.39586	8.39395	8.80928	9.51724	9.32907
CD1E	7.43971	7.34951	7.45826	7.04656	6.43431	7.8603	6.7476	6.90266	6.6172	6.11772	6.4652	7.2518	7.70713	7.5147	7.75929	7.25354	7.22723	7.3952	8.0134	7.23142	7.89355	7.55314	7.85638
MNDA	9.49818	8.91886	8.36354	9.11099	8.35502	8.25361	7.61093	9.18939	8.71565	9.38662	8.9213	8.52034	7.62352	8.34333	7.27002	7.74151	8.38199	8.16442	7.65525	8.44429	7.98895	7.60659	8.04056
IFI16	11.0264	11.0166	10.8795	10.9305	11.2035	11.0525	10.894	11.0209	11.251	10.7677	11.4779	10.9674	10.2439	10.0394	9.27419	9.73632	10.5702	10.0438	9.40681	10.9045	10.2282	10.0479	9.38606
FCER1A	7.7961	8.00655	8.0414	7.55623	6.679	7.22845	6.61332	7.66494	6.75225	6.31717	6.32645	7.0007	8.0308	8.35697	7.80882	8.71654	7.69775	7.70315	8.84176	8.46921	8.66959	7.84372	7.73196
VANGL2	6.90224	7.1422	7.01298	7.2687	6.93048	6.75256	7.0735	7.14595	7.00615	6.86076	7.00825	7.06549	7.56329	7.42725	7.78378	7.74303	7.6777	7.64539	8.00518	7.15686	7.32802	7.57339	8.62382
ATF6	10.9952	10.9066	11.2922	10.9862	11.378	11.3028	10.8812	11.1088	11.2713	11.1843	11.2773	11.1408	10.6928	10.3114	9.94215	10.1086	10.9981	10.4681	9.88083	10.8109	10.5777	10.7872	9.80912
UAP1	9.69708	9.98159	10.4301	9.44496	11.2785	9.83987	10.3827	9.70251	11.6193	10.0252	10.4249	10.2684	9.01164	9.94743	8.58943	9.05984	9.62115	9.31694	9.25408	10.6358	9.49671	9.16622	8.33263
DDR2	8.1125	8.78968	8.51856	8.23365	8.39208	8.49561	9.56181	8.46945	8.38771	7.5198	7.95795	8.43322	8.47888	7.7507	7.22521	7.42276	8.20867	8.03651	6.93215	7.67682	7.48528	7.70591	6.94527
NUF2	6.81535	6.84042	5.31672	5.26539	4.86766	5.66062	5.14175	5.44245	5.6643	8.19987	5.47067	5.28193	5.08996	4.54519	4.41799	5.1005	4.8892	5.03333	4.60989	4.73671	4.46182	4.98057	5.37461
DCAF6	9.96546	10.2749	10.0842	9.71093	9.90177	10.1767	10.2334	10.0032	9.96517	9.71427	9.71081	9.95056	9.73679	9.28041	9.1807	9.01507	9.71427	9.35063	8.87936	9.55241	8.98076	9.38615	9.13103
XCL1	6.2572	6.42739	6.36141	6.41264	6.41763	6.29409	5.99683	6.44908	6.19111	5.78828	6.16305	6.5932	7.30377	7.30143	7.39515	6.91271	7.17369	7.19295	7.30665	6.32593	7.34291	6.62583	8.20582
BLZF1	10.2305	10.3081	10.1546	10.1254	9.99754	9.88278	10.1064	10.3095	10.2622	10.3357	10.1948	10.0487	9.07065	8.65314	8.4198	8.73256	9.62698	8.84993	7.95141	9.42908	8.5026	9.07697	8.51457
GORAB	7.98364	8.18982	7.65104	7.98695	7.78809	7.8497	7.86606	8.26735	8.00782	7.87921	7.90437	7.77347	7.47699	7.01576	7.08891	7.13246	7.44323	7.28044	6.71947	7.4489	7.38039	7.26175	6.80906
PRRX1	9.59465	10.3878	9.72408	9.84932	9.87984	9.68492	11.4069	10.0724	10.384	10.5609	9.71143	9.87777	9.63234	9.73254	9.28589	9.70263	8.98818	9.00919	9.11602	10.2078	9.33604	9.36653	8.5681
FMO3	9.63263	9.43806	9.27302	10.2148	9.20589	8.77629	8.59831	10.2911	9.28947	7.38832	9.51697	8.84793	9.95297	9.41309	10.2236	10.0344	9.8124	10.2492	9.6867	9.64228	9.93612	10.2588	10.1207
FMO1	6.92016	8.00323	6.53727	8.0805	6.23553	7.44885	7.91979	7.90763	6.79874	5.60594	7.03398	6.68549	6.2026	6.0146	6.36365	6.4539	6.00493	5.80361	5.64783	5.79784	6.24479	5.78324	5.60379
PRRC2C	10.7535	10.6419	10.9986	10.4676	11.0826	10.8106	10.7493	10.6409	11.0404	10.8251	10.9055	10.7499	10.469	9.98577	9.93037	9.99283	10.6712	10.3552	9.76213	10.4757	10.1351	10.2553	9.5491
SUCO	8.82172	8.96324	8.91427	8.39629	8.74966	8.55484	8.79798	8.669	8.79248	8.44895	8.41953	8.62526	8.28379	7.86062	7.56244	7.66153	8.36402	7.8211	7.67072	7.86653	7.93478	8.01309	7.87757
RABGAP1L	8.88636	8.97971	8.40869	8.61191	8.0114	8.58551	8.0865	8.86112	8.11076	8.11214	8.15137	8.59359	8.39226	7.65243	7.80801	7.35762	8.39306	7.75877	7.29544	7.76787	7.1015	7.92578	7.96938
RASAL2	9.51627	9.3974	9.89607	9.40272	9.56212	9.44287	9.62188	9.65427	9.55645	9.64122	9.48583	9.57926	9.20818	8.58215	8.82819	9.16036	9.50547	9.37109	8.54017	9.31267	8.38171	9.46466	8.39631
RALGPS2	7.41619	8.33668	7.28667	6.87032	7.57639	7.59023	7.49571	7.25271	8.49431	7.3001	6.95498	7.1065	6.64105	6.64231	6.59078	6.68253	6.96471	6.59223	6.38911	6.91939	7.30875	6.48154	6.15991
CEP350	9.84569	9.87291	9.89579	9.44122	9.61476	9.85837	9.94052	9.7126	9.94589	9.48081	9.61391	9.80161	9.05237	8.36748	8.07607	8.29651	9.29268	8.64146	7.86944	8.8498	8.46634	8.69794	8.17134
DHX9	9.59832	9.24806	9.50328	9.16347	9.76436	9.5242	9.16213	9.40487	9.60269	9.95563	9.51951	9.23587	8.84224	8.05865	8.06217	8.0317	9.05217	8.5831	7.92772	8.86479	8.29406	8.54646	7.60398
LAMC1	10.2665	10.8593	10.7735	10.184	10.6907	10.8507	10.9987	10.3165	10.2929	10.631	10.3767	10.4777	9.95905	9.75849	9.87875	10.012	10.1736	9.85206	9.1218	10.135	9.8186	10.2843	8.97537
HMCN1	9.51543	10.1378	9.67598	9.67196	9.25754	9.65337	9.26908	9.87305	9.87279	8.98036	9.4002	9.69324	9.40276	8.82259	8.18536	8.79205	8.80437	9.12755	8.15368	9.09765	8.35053	9.21566	7.98763
C1orf27	8.86353	8.93078	8.83001	8.43009	8.9502	8.7659	8.60603	8.96519	9.10805	9.0169	8.89419	8.84247	8.08199	7.80862	7.57288	7.86212	8.41165	7.89805	7.65172	8.26746	8.05525	8.15573	7.79184
PLA2G4A	7.97811	7.87271	7.07028	7.6195	6.98182	7.18113	7.79787	8.12292	8.04905	7.87522	7.40403	7.30656	6.66936	6.38168	6.2243	6.49363	7.04845	6.17718	6.25929	6.9166	6.54357	6.51617	5.9961
RGS18	5.85424	6.38777	5.61838	5.57885	5.42845	6.16987	5.66456	5.51257	6.25138	5.6494	5.63399	5.73943	5.23361	5.11634	4.86855	5.13837	5.82662	5.13829	4.98003	5.08771	5.24218	5.06832	5.39489
RGS1	10.404	9.73198	9.35262	9.53341	10.0743	10.2227	9.09945	9.81013	10.2732	8.55984	9.78186	9.48316	10.1106	9.24708	8.71976	8.66441	8.77746	8.19695	7.96007	8.80103	9.91859	9.38987	9.73477
TROVE2	9.48842	9.99398	9.57256	9.28284	9.54512	9.50903	9.54572	9.52209	9.63224	9.52719	9.42285	9.51974	9.34138	8.61829	8.46749	8.46382	9.31433	8.9119	8.00772	8.8399	8.5769	8.68189	8.37873
CFH	10.6284	11.4787	10.6909	11.0249	10.7599	11.1832	11.6956	11.1361	11.6986	9.92477	10.4878	10.5481	9.37897	9.2889	8.60525	9.08258	9.60338	9.70788	8.65903	10.3088	9.56429	9.23367	8.2454
CFHR1	6.42364	7.60065	6.58878	6.07584	6.67119	7.11269	7.29734	7.03207	7.43666	6.00179	6.28952	6.67274	5.34137	5.67996	5.45181	5.31152	5.89726	5.80674	5.04922	6.2941	5.67461	5.20922	5.15973
PTPRC	10.3353	9.80978	9.69371	9.83088	9.83382	9.8276	9.12725	9.89186	10.4635	10.0714	10.196	9.86466	9.46785	9.23605	8.87219	8.68191	9.98044	9.48218	8.72904	9.26719	9.50455	8.56866	9.05916
CAMSAP2	9.54899	9.73806	10.0068	9.25359	9.92047	9.61458	9.73553	9.59599	9.99082	9.57502	9.94249	9.76451	9.37288	8.92471	8.61914	8.92207	9.31599	9.0789	8.5076	9.17608	8.87641	9.11612	8.35338
PRELP	9.86616	10.1902	10.929	10.1681	10.7281	10.1261	11.23	10.1904	9.77129	8.01893	10.0736	10.6205	11.4635	11.5239	11.1062	11.3354	10.7362	11.0476	11.5599	10.8157	11.2559	11.4368	11.2906
ZC3H11A	10.3192	10.7018	10.3876	9.61835	10.2289	10.4336	10.6613	10.1238	10.3907	10.1487	9.94825	10.36	9.49264	9.04273	8.90949	9.20007	10.0219	9.59973	8.64209	9.55911	9.26748	9.53168	8.61127
SOX13	8.18264	8.20401	8.50311	8.22908	8.14473	8.42653	8.67474	8.47887	7.78067	7.85695	8.21122	8.3701	9.0097	8.86206	8.92328	9.08764	8.60973	8.77787	9.19176	8.5329	8.59731	9.14311	9.23184
CTSE	12.3742	12.3674	11.6758	12.7084	12.7736	12.4432	11.2886	12.4701	12.5935	13.4605	12.1404	12.0937	10.3826	12.0768	11.3431	11.0656	10.854	11.4821	11.3809	12.0117	11.9568	11.1078	10.989
PFKFB2	8.6746	8.45454	8.91383	8.34297	8.25401	8.96432	7.76569	8.60871	8.28177	8.74703	8.52376	8.82809	8.19922	7.73179	7.78575	7.86718	8.29907	8.15648	7.36088	8.07565	7.55896	8.38843	7.39218
CR1	8.07766	9.58116	8.05833	7.50498	7.39922	7.99725	7.98864	7.62184	8.73319	8.1506	8.10253	7.23957	7.06694	7.28299	6.94446	7.04591	7.51819	7.46775	6.8614	7.20513	7.44669	6.61831	6.43165
DIEXF	8.22982	8.21411	7.94876	8.36675	7.90898	8.03324	8.1806	8.23829	8.67332	8.53914	8.4632	8.10956	7.63654	7.46328	7.36894	7.42074	7.9838	7.72803	7.17594	8.10762	7.32028	7.58857	7.09764
DTL	8.16118	8.22627	7.08815	7.03891	7.20933	7.17806	6.22075	7.29695	7.09972	9.55117	7.99109	7.13705	6.40494	6.87986	7.29532	6.95688	6.18374	6.9351	6.68412	7.27888	6.38092	7.09689	6.33235
RPS6KC1	8.48475	8.65402	8.37629	8.10665	7.70959	8.26573	8.33452	8.37838	8.45558	8.40274	8.37728	8.16024	7.81157	7.43912	7.46777	7.37968	8.05946	7.69345	7.41603	7.79299	7.44253	7.80671	7.45114
CENPF	8.11473	7.89016	6.77893	6.73675	6.65354	7.20143	6.36541	7.17064	6.63363	9.09643	7.21135	6.64959	5.93564	5.97437	5.79205	5.86241	6.11356	6.14777	6.10466	5.999	5.91648	5.84086	5.71559
RRP15	7.19234	7.43535	7.51779	7.04265	7.19897	6.99814	7.09597	7.21435	8.02736	7.99065	7.98935	7.40376	6.62018	6.93755	6.05112	6.68609	6.94877	6.6843	6.36567	7.18133	6.63534	7.15354	6.17501
IARS2	9.03242	9.31909	8.92444	8.92692	8.62851	8.9454	9.25237	9.02712	8.74043	9.55642	8.82273	8.89969	8.74043	8.17328	8.28218	8.02294	8.81014	8.60741	8.14885	8.50837	8.02736	8.44779	7.77481
HLX	7.79322	7.89168	7.80008	7.95695	7.92093	7.76081	8.1437	7.72711	8.09553	7.81276	7.82442	7.89469	8.48842	8.46025	8.93855	8.83655	8.02529	8.29388	8.90694	8.48927	8.43117	8.09152	9.28224
MIA3	9.18589	9.29375	8.90599	8.78322	8.98009	9.15757	9.22232	9.09683	8.93309	8.91499	8.88484	8.97068	8.5717	7.60835	7.81809	7.78232	8.75804	8.00369	7.55645	8.27941	7.87409	8.15641	7.56851
BROX	10.5441	10.8801	10.3351	10.3226	10.1636	10.542	10.2617	10.4896	10.1925	10.806	10.161	10.4691	9.67595	9.24308	9.45845	9.18687	9.91179	9.46879	9.2213	9.68769	9.31081	9.35499	9.4636
FBXO28	9.1607	9.36089	9.2273	8.89699	9.36493	9.19722	9.0551	9.12993	9.33915	9.29622	9.22732	9.09631	8.52304	8.45621	8.43145	8.59483	8.67048	8.3361	8.25979	8.70297	8.41199	8.58843	8.19065
ZNF678	7.44212	7.71288	7.05972	6.65058	6.27389	6.99492	6.66173	7.36604	6.38143	6.84707	6.54146	6.59491	6.63744	5.90426	6.2308	5.98689	6.45544	6.22144	6.1871	5.9023	6.02024	6.37816	6.14427
WNT3A	6.87047	6.73429	6.8073	7.0939	6.78605	6.64929	6.86868	6.86298	6.79112	6.88059	6.91642	6.92998	7.34698	7.41737	7.58611	7.59023	7.22806	7.51044	7.55417	7.32983	7.24428	7.4043	7.64936
GNPAT	9.16113	9.58622	8.9397	8.89455	8.75947	9.15462	9.0682	9.16078	8.9672	9.4765	8.86985	9.17175	8.82679	8.2691	8.4033	8.34126	8.75738	8.63094	8.14176	8.68657	8.23212	8.68396	8.14559
SPRTN	8.57708	8.70108	8.65927	8.10574	8.72709	8.68649	8.32143	8.49147	8.68457	8.55298	8.38695	8.38331	7.68982	7.54317	7.83967	8.08773	8.13271	7.90183	7.51336	8.23419	7.67124	7.89869	7.42645
LGALS8	10.0328	10.1906	9.95132	9.84363	10.3116	10.0648	9.66588	9.93095	9.98009	10.0366	10.0494	9.96466	9.52514	8.96959	8.75059	9.1288	9.81599	9.41704	8.67354	9.80343	9.0409	9.23221	8.58066
KMO	8.69519	7.05103	7.1813	8.36549	7.76781	7.06754	5.90158	8.43564	8.13397	7.78859	8.67213	8.19478	7.12213	7.17335	6.32517	7.03671	7.24912	6.77807	6.44307	6.91184	7.55557	7.17517	6.79308
SDCCAG8	9.41511	9.30717	8.96507	8.91855	8.44746	9.81451	8.97853	9.24583	8.83464	9.07936	8.82276	9.3251	8.71056	8.10467	8.07627	7.99496	8.77053	8.29571	7.92987	8.58413	8.02532	8.44675	8.21434
CNST	8.15256	8.28076	8.7134	7.70339	8.37621	8.37252	8.21744	8.02425	8.30402	7.90308	8.21166	8.19517	7.64482	7.17965	7.34649	7.41675	8.06888	7.63897	7.3281	7.67663	7.30793	7.93817	6.90339
NLRP3	8.98498	8.58965	8.75872	8.17536	9.1657	8.9614	8.42832	8.16675	9.23055	8.69469	8.63093	8.72877	7.65685	8.85857	7.48862	7.77178	8.30245	7.51564	7.61493	7.90309	8.07708	8.57575	7.65416
SLC35E2B	8.68112	8.99355	8.58452	9.04142	8.48929	9.0485	9.13363	8.99955	8.51508	8.68872	8.33279	8.68199	9.30243	9.43384	9.76392	9.36457	9.22464	9.53635	9.55077	9.34666	9.30322	9.49733	9.78427
TNFRSF14	9.00766	9.00379	8.85438	9.12903	8.85057	8.85141	9.01534	9.04218	8.78234	8.82185	8.97692	9.05043	9.62359	9.57236	9.62883	9.64274	9.43214	9.48978	9.68583	9.19124	9.51764	9.51284	10.0009
GPR157	8.02738	7.73608	8.01053	8.09926	7.98448	7.90366	7.50676	8.05308	7.83354	7.87596	8.50302	7.96032	8.53874	8.53537	8.79654	8.88607	7.94174	8.51397	8.99191	8.1718	8.51623	8.50014	8.85253
CASZ1	8.55793	8.25819	9.245	8.39187666666667	9.02052666666667	8.95792333333333	8.13122	8.64068	8.18771	8.57126333333333	8.84711333333333	8.87842666666667	9.23462666666667	9.14910666666667	9.51293	9.52312666666667	9.30893	9.33062	9.73054	9.08351	9.19411333333333	9.52747333333333	9.93388333333333
EIF1AX	10.3576	10.3602	10.0879	10.0001	10.546	10.0739	10.1189	10.1952	10.5361	10.8714	10.3456	10.1242	9.15653	9.30483	9.36144	9.04828	9.26165	9.35859	9.23117	9.4062	9.21451	9.58887	9.12688
PLA2G2A	9.41639	11.5888	9.80507	9.61931	9.15011	8.88133	11.2183	9.36986	12.4178	9.70503	8.9286	10.0782	7.17647	9.0157	8.39339	8.08812	7.71901	7.59418	10.5942	10.293	9.18529	6.69259	7.01475
CAMK2N1	10.4145	10.2747	10.3169	10.6816	10.2301	9.76525	9.67987	10.5588	9.94654	8.88708	10.3551	10.6024	10.9856	11.2296	11.0838	11.1272	10.4818	10.6524	11.3977	10.3991	10.8338	10.9983	11.289
HNRNPR	10.1447	10.2444	9.91057	9.80599	10.0816	9.98525	9.98059	10.0094	10.2144	10.5184	10.0987	9.89625	9.54894	9.07282	9.16809	9.32075	9.77768	9.40495	9.24164	9.58527	9.09248	9.44975	8.98834
SRSF10	8.77863	8.66974	8.77979	8.42537	8.59802	8.5884	8.47447	8.5404	8.79827	9.06819	8.74479	8.46523	8.05131	7.83775	7.82888	7.93846	8.37421	8.02149	7.56331	8.39719	7.97	8.26159	7.66847
STPG1	7.67637	7.81296	7.55048	7.48403	7.42415	7.60099	7.50333	7.76698	7.1382	7.66044	7.71156	7.50998	7.76398	8.29219	8.53651	8.35756	8.22658	7.97055	8.33119	8.12762	8.33388	8.3234	8.53098
SYF2	7.97048	8.28791	8.01571	7.6824	8.63291	7.8856	8.14296	7.8526	7.78335	7.89924	7.66377	7.80817	7.57377	7.26432	6.96045	6.94482	7.46685	6.88932	7.422	7.15384	7.01155	7.08204	7.34694
FCN3	8.97099	10.6649	11.1297	10.6552	11.3243	11.1871	9.85032	10.9997	11.2678	11.1535	12.0368	12.0716	12.4462	11.7858	12.2054	12.1643	12.7921	12.4146	12.5207	11.522	12.3857	11.6789	12.4768
IFI6	11.5587	10.3318	10.7836	12.094	11.13	10.7816	10.3515	12.2465	10.6216	10.4773	10.9484	10.8344	11.3233	11.8804	11.7876	12.0168	11.4721	11.4434	12.2262	12.8314	11.5267	12.7292	12.2833
SDC3	8.6475	8.99215	8.91596	8.91622	8.4551	8.71476	9.18461	8.84691	8.93183	8.99686	8.63606	8.82832	9.29811	9.53302	9.50554	9.85078	9.21079	9.58688	10.0041	9.07326	9.05801	9.48834	9.96832
FABP3	7.43062	8.74484	7.8909	10.1042	8.69773	7.62477	8.79677	10.5074	9.18897	9.82737	8.26352	9.0619	7.7688	8.11474	7.87308	8.59194	7.77945	8.00456	7.46057	7.59845	7.94331	8.00529	8.16461
YARS	9.26502	8.80478	8.97724	8.99681	9.60384	9.29756	8.76018	9.25993	9.43431	10.4161	9.6276	9.26797	8.57176	8.27496	8.63611	9.02962	8.75156	8.88661	8.509	9.06881	8.64264	9.05414	8.01813
GNL2	9.68877	9.44249	9.66441	9.38156	10.0395	9.43736	9.35565	9.51974	10.3354	10.2363	10.0855	9.50892	8.31247	8.34901	7.80497	8.36113	9.01146	8.70816	7.84558	9.14724	8.42835	8.56651	7.77234
SF3A3	10.4665	10.2648	10.3051	10.3748	10.4178	10.2286	10.2981	10.353	10.533	10.8646	10.499	10.266	9.40046	9.07966	9.46999	9.5209	10.0114	9.54294	9.16385	9.96222	9.34762	9.60796	8.77457
HEYL	8.24326	8.00713	8.92007	8.71728	8.25018	8.11312	8.79474	8.67345	8.32612	7.83148	8.74387	8.7055	9.51573	9.16841	8.99162	9.99293	8.69218	8.61161	9.38541	8.39391	8.99683	9.57135	8.79653
PPT1	12.115	11.6369	11.3135	11.8215	11.4435	11.3686	10.8066	11.8894	11.2867	11.7813	11.6726	11.7169	10.4086	10.4871	10.8482	10.9707	11.3131	11.1029	10.0782	11.4772	10.6483	11.2949	10.187
SVBP	7.43234	7.66819	7.35037	7.40481	7.59452	8.58466	8.21643	7.71841	7.6087	8.02582	7.46191	7.88476	7.75733	8.65708	7.89218	8.64274	7.81932	7.54561	9.05084	8.19313	9.25093	7.72112	9.48809
EBNA1BP2	9.36071	9.05777	8.95937	8.90274	9.42774	9.07699	9.06544	9.21819	9.77724	10.5247	9.56027	9.0975	8.36802	7.98811	8.3458	8.54687	8.78755	8.616	8.10964	8.97933	8.10729	8.56019	7.83173
ELOVL1	11.1659	10.9656	10.788	11.0197	10.6008	10.8651	10.5795	11.083	10.7605	11.5817	10.8664	10.9104	11.4397	11.658	11.5095	11.7952	11.0996	11.4591	11.9543	11.3179	11.3613	11.396	12.0997
HYI	9.06827	8.9347	9.1624	8.94277	8.76239	8.9032	9.22521	8.94271	8.66499	8.86084	8.94398	9.06662	9.66368	9.87653	9.37636	9.50426	9.01646	9.41328	10.0728	9.16456	9.52816	9.49447	9.97414
TMEM53	8.89058	8.53069	8.69145	8.98257	8.546	8.91703	8.44988	8.88399	8.29827	8.79726	8.66694	8.91363	9.0948	9.61735	9.38682	9.37326	9.10391	9.41536	9.85598	9.24714	9.5756	9.27402	9.71978
RNU5F-1	3.16249	3.18306	2.33094	2.28099	3.28976	3.16249	2.32447	2.60467	2.3982	3.70881	2.90723	2.63	4.54412	3.89058	3.81855	3.57283	3.17143	3.14647	4.48389	2.82006	4.04506	3.32148	4.65525
RNU5D-1	4.70443	4.33037	3.41244	3.20284	4.23678	4.39578	3.53023	3.81198	3.18176	6.02781	4.909	3.65779	7.06822	4.97316	5.29425	6.48277	4.67475	5.45891	5.77931	3.97663	5.53297	6.12998	6.41497
PTCH2	5.85063	5.29814	5.42999	5.04077	5.97759	5.75082	5.57977	5.53849	5.71816	7.05446	5.7993	5.66967	7.05874	6.159	5.84505	6.0822	5.59724	6.70831	6.42377	5.54889	7.25408	6.46294	6.35094
EIF2B3	8.51351	8.21135	8.05337	8.24186	7.93057	8.15718	8.30583	8.53356	8.44145	8.91934	8.43483	8.13855	7.69268	7.1374	7.78873	7.33356	7.79515	7.50702	7.55106	7.87032	7.3164	7.73297	7.17648
CCDC17	8.21623	7.76315	8.20849	7.9389	8.7399	7.84718	7.79805	7.28524	7.51929	7.70586	7.87331	7.54391	7.72136	9.011	9.05211	7.76822	8.25662	8.18288	8.06714	9.36117	9.34087	8.08373	8.60207
PDZK1IP1	8.6644	8.26118	8.48589	8.88099	8.70305	8.11543	7.87081	8.73256	8.55887	9.00413	8.89621	8.58801	9.75025	9.38993	8.94389	9.40508	9.01767	9.1528	9.94994	8.79049	9.08754	9.17675	10.1437
STIL	7.38758	6.84518	6.47304	6.17053	6.56524	6.70284	6.2095	6.34051	6.51112	8.44296	6.58191	6.26121	5.75167	5.60616	5.57268	5.88568	5.96694	5.7065	5.88096	5.82781	5.58232	6.18676	5.51285
EPS15	10.956	11.3406	11.224	10.9708	10.8371	11.1607	11.3656	11.127	10.9028	10.7411	10.8774	11.1075	10.7558	10.1818	9.97793	10.1509	10.9468	10.3469	10.0957	10.4806	10.1834	10.4899	9.98158
NRDC	10.5051	10.5091	10.4035	10.2397	10.2129	10.4709	10.4352	10.37	10.4983	10.7422	10.3252	10.3089	9.79783	9.24937	9.22543	9.1175	10.1199	9.66699	8.89365	9.96007	9.30945	9.47382	8.89026
LRP8	8.99679	7.91007	7.93231	8.42153	9.33104	8.71944	8.15642	8.67965	8.57419	9.75739	8.72236	8.47644	8.2089	7.868	8.26825	7.8039	7.97099	8.34579	7.61892	8.27649	7.78609	8.0665	8.19166
LDLRAD1	7.91441	6.98145	7.39949	7.15336	8.34282	6.9423	6.74187	6.69935	6.86742	6.90973	7.26805	6.77975	7.14738	8.14019	8.75254	7.21722	7.77188	7.58647	7.28461	9.34153	9.21735	7.45504	7.63399
SSBP3	9.58568	9.74949	9.86265	9.36835	9.86614	9.37821	9.9643	9.57877	9.36806	9.39729	9.58947	9.61085	10.0253	10.4546	10.4664	10.2089	9.92383	10.1578	10.6059	9.95016	10.3971	10.1885	10.7126
USP24	9.39846	9.46666	9.32449	8.83548	9.10615	9.33637	9.68051	9.1993	9.34569	9.42287	9.15075	9.22892	8.94187	8.25771	8.2683	8.32175	9.22614	8.88196	7.96407	8.94466	8.38677	8.68717	8.0253
C1orf168	5.67774	5.27666	5.65209	5.04347	6.06692	4.91595	4.8001	5.3287	4.85645	5.0189	5.19686	5.20181	5.39852	5.89582	5.99829	5.54529	6.51908	5.6807	5.82746	6.20322	5.58248	5.86476	6.27593
MYSM1	9.80583	9.96569	9.90225	9.54796	9.76815	10.0308	9.92966	9.67265	9.93107	9.78886	9.66751	9.75117	9.4036	8.74989	8.49964	8.67581	9.54736	9.02362	8.30265	9.23289	8.74492	9.07633	8.42285
DOCK7	8.84014	8.98586	8.77608	8.46393	8.17734	8.59616	8.795	8.82142	8.49142	9.0758	8.7329	8.61153	8.20025	7.79436	7.5841	7.67383	8.35821	8.1259	7.44091	8.08675	7.5294	7.83729	7.7108
JAK1	11.3267	11.3027	11.6498	11.3777	11.6461	11.7269	11.7106	11.4949	11.6313	11.4655	11.394	11.6491	11.1138	10.2407	10.6686	10.6232	11.2919	11.0352	9.97479	11.0311	10.554	10.9689	9.7901
SERBP1	9.26735	9.51961	9.36655	8.74972	9.44515	9.25887	9.2188	9.14126	9.64748	9.32349	9.48706	9.29662	8.94817	8.66985	8.16158	8.21802	8.6644	8.68741	8.24793	8.83558	8.28254	8.5193	8.44318
DEPDC1	5.13519	4.82148	3.90356	3.69605	4.04266	4.22965	3.70205	4.07157	4.00187	6.67627	4.29451	3.7029	3.4626	3.65129	3.40509	3.56514	3.58677	3.42553	3.42061	3.5418	3.45228	3.77637	3.19825
LRRC40	8.23816	8.47761	8.33545	7.9083	8.21181	8.26486	8.1668	8.27683	8.19898	8.71895	8.12946	8.02607	7.74295	7.39322	7.00274	7.41643	7.70816	7.36675	7.14642	7.43197	7.51937	7.62488	7.45663
ZRANB2	10.3132	10.5114	10.2506	10.1272	9.96149	10.2824	10.1463	10.2955	10.2168	10.2436	10.0632	10.2206	9.96731	9.53885	8.8783	9.00598	9.73565	9.5096	8.90044	9.5187	9.2934	9.45491	9.2485
ZZZ3	9.69981	9.80967	9.56087	9.34555	9.17587	9.58881	9.80174	9.57837	9.67709	9.79936	9.55727	9.40403	9.2359	8.43124	8.20582	8.26216	9.08981	8.72936	8.30891	8.95352	8.3523	8.76175	8.3646
AIDA	10.5419	11.05	10.4784	10.4298	10.3087	10.8291	10.8175	10.7418	10.6466	10.9047	10.3771	10.6185	10.1073	9.52157	9.37301	9.50214	10.1715	9.89474	9.05178	9.98831	9.38466	9.59122	9.42359
ADGRL4	10.41	9.8838	9.72522	9.6917	9.47641	9.99773	10.4351	9.63928	10.0573	10.0176	9.72169	9.76985	8.98813	8.82337	8.60623	8.93517	9.19864	8.7655	8.49525	9.16609	8.50122	9.26742	8.85647
SSX2IP	6.54729	7.79608	6.91925	6.44614	6.68004	6.92885	7.47349	6.94374	7.20497	7.66437	6.8982	7.02163	6.28407	6.19458	5.79983	6.00751	6.53482	6.19436	5.70144	5.98624	5.59737	6.31178	6.51318
LPAR3	7.39363	6.74845	7.29499	7.1121	7.77357	7.06819	6.44814	6.66021	6.76065	7.33271	7.04676	6.73512	7.5139	8.11828	8.15772	7.54719	8.18097	7.45751	8.54154	8.02742	8.09298	7.81889	8.60248
ZNHIT6	8.771	8.62694	8.33471	8.37357	8.05702	8.35317	8.81676	8.60213	8.86826	8.781	8.53027	8.47884	7.95431	7.59153	7.38005	7.64434	8.31642	7.48506	7.25441	8.26603	7.80771	7.83738	7.10122
ODF2L	8.55582	8.36432	8.611	7.82614	8.50244	8.44276	7.94384	8.16225	8.23176	8.31239	8.31459	8.23658	7.72336	7.3919	6.97991	6.88781	7.65662	7.01279	6.56414	7.59256	7.33888	7.12224	7.16317
KYAT3	9.61658	9.56334	9.29985	9.67155	9.2819	9.59427	9.26258	9.77733	9.56405	9.90351	9.93296	9.68487	9.07113	8.81623	8.73748	9.15275	9.36045	8.83788	8.49154	9.09091	8.97121	9.12534	8.94997
GBP3	8.71094	8.16752	7.59625	8.39516	7.31907	8.55075	7.6958	8.67158	9.52917	8.18138	8.34236	7.78896	7.55166	6.55485	7.46795	7.58401	8.6832	7.63691	6.80634	7.6555	6.81504	7.41811	7.54838
GBP2	9.23452	9.27576	8.85433	8.64177	9.08189	9.33472	8.95627	8.99854	9.00452	8.75406	9.57033	9.14561	8.63365	7.7888	8.04381	8.20409	9.43174	8.74252	7.36307	8.77371	8.35685	7.95774	7.87178
ZNF644	9.50737	9.72213	9.81107	9.11516	9.90706	9.59302	9.43339	9.45875	9.44219	9.72246	9.68238	9.3671	8.91203	8.85014	8.19175	8.427	9.06164	8.72645	8.37399	8.75804	8.62037	8.77047	8.52149
GLMN	7.11576	7.20539	6.75986	6.60463	6.61395	6.96653	6.84451	6.94021	7.1471	7.43787	6.84899	6.84693	6.72723	6.26595	6.18962	6.21654	6.58594	6.1522	6.1319	6.32922	6.34434	6.49596	6.38502
EVI5	8.78912	8.98377	9.12485	8.65851	8.85783	8.6812	8.58318	8.94263	9.06131	8.67092	8.83498	8.88219	8.16267	8.08823	7.75518	8.15568	8.54909	7.9263	7.81628	8.12153	8.08313	8.27255	8.01989
DNTTIP2	9.16343	9.14704	9.58541	8.71986	10.5085	9.34961	9.17457	9.05426	10.1264	9.81159	9.66704	9.17998	8.12248	8.23412	7.14318	7.55285	8.17686	7.77768	7.59804	8.13763	7.91254	7.6362	6.86531
GCLM	6.35255	6.34172	7.33996	6.16734	9.41963	6.99562	6.40229	6.67558	7.94088	7.99465	7.25063	6.30005	6.04553	6.49027	6.25845	6.50768	6.32864	6.21142	6.15093	6.62064	6.52908	6.13098	6.50923
ARHGAP29	9.37852	9.85735	9.65531	8.53469	8.99304	9.58148	9.41136	9.05435	9.36874	9.30289	9.0724	9.57981	9.16068	8.30855	8.57337	8.55654	9.36169	8.88261	8.11615	8.81876	7.61591	9.00663	8.4689
RPL7	12.0871	12.3232	12.0433666666667	11.8835333333333	11.9021333333333	12.0328666666667	12.2429	12.1032666666667	12.1693	12.3274666666667	12.1526	12.0807	11.8435666666667	11.5253333333333	11.4056666666667	11.3474	11.8485	11.5180333333333	11.3233	11.5374	11.5373333333333	11.3778	11.3393333333333
DPYD	10.8779	10.6723	10.6438	10.6753	10.4017	11.0643	10.5684	10.8296	10.6143	10.6642	10.6041	10.6768	10.3911	9.68174	9.45511	9.52612	10.4999	10.1238	9.36495	10.2566	9.79198	9.81807	9.52663
SASS6	7.3314	7.31186	6.6864	6.50524	6.22288	6.91685	6.72964	6.89957	6.55997	8.13129	6.75941	6.79284	6.57866	6.09362	6.07362	6.16205	6.50067	6.22309	6.08036	6.17124	5.76577	6.3202	6.2772
LRRC39	5.73962	6.25645	5.96799	5.5587	6.32157	6.22264	5.84074	5.6737	5.48252	6.30253	6.17053	5.98261	5.11205	4.81118	4.88006	4.95099	5.4103	5.03173	5.27888	4.93496	4.48	5.07806	5.18938
DBT	8.97478	9.29903	8.71167	8.73696	8.43013	9.21323	9.01892	9.02267	8.45593	8.91113	8.54041	9.02272	8.69704	7.81753	8.34297	8.09515	8.79751	8.30273	7.77855	8.53042	7.94874	8.47467	8.13724
WDR47	8.55217	8.67286	8.64053	8.22176	8.8314	8.34033	8.49876	8.4511	8.41022	7.92916	8.35798	8.33327	8.03809	7.77013	7.78984	7.68154	8.17841	7.82937	7.42415	8.26904	7.70412	8.05885	7.53622
C1orf194	8.77153	7.25381	7.93867	7.1289	9.11182	7.31537	6.947	6.78626	6.47419	7.42359	7.55728	6.85663	6.89108	10.2143	10.291	7.31904	8.73547	8.3722	7.81614	10.2477	10.4572	7.81893	9.52375
LRIF1	8.03786	8.18328	7.97125	7.55976	8.11648	7.64729	7.88535	7.98456	7.96584	8.06902	7.44693	7.74653	7.25035	6.76644	7.2015	6.84847	7.60669	7.09453	6.48419	7.57432	7.40303	7.21341	7.18046
SLC16A1	7.51708	8.80942	7.66778	7.05393	8.51362	7.74143	8.03217	7.29818	9.51366	7.63992	7.60563	7.31272	6.88599	6.84177	6.76726	6.56179	6.57395	6.93797	6.84071	7.42651	6.63187	6.8363	6.11705
PHTF1	7.94093	7.69552	7.60097	7.34704	8.14299	7.69908	7.42571	7.545	8.15541	8.41586	7.80366	7.46164	7.11485	7.11687	7.23731	7.22344	7.42907	7.01929	7.08219	6.87114	7.21788	7.38774	7.14547
TRIM33	10.0927	9.91546	10.0116	9.91974	10.0206	10.008	9.78967	9.91493	9.88532	9.94394	10.1022	9.95883	9.67026	9.19921	9.05379	9.12695	9.78131	9.2917	9.09913	9.61113	9.19326	9.46452	8.95927
DENND2C	6.64366	7.01249	7.75393	6.26007	8.32599	7.26611	6.69352	6.70066	7.1156	7.09179	7.48426	7.00809	6.35321	6.13554	6.09292	6.49386	6.95618	6.47551	5.97477	6.29722	6.27085	6.47263	6.15877
NRAS	10.9749	10.7258	11.0099	10.7567	11.1181	10.8076	10.5019	10.8437	10.9559	11.3579	11.0514	10.8518	10.346	10.2607	9.88998	10.4918	10.619	10.4633	9.91135	10.5947	10.1336	10.4006	9.99519
CSDE1	12.3563	12.5055	12.4219	12.3901	12.2929	12.4012	12.6145	12.4614	12.4349	12.5489	12.4297	12.4395	12.0946	11.3308	11.5045	11.3291	12.2234	11.7762	10.9794	12.0717	11.5008	11.5994	10.8991
SIKE1	8.82972	8.98187	8.45947	8.46813	8.42627	8.7442	8.72735	8.73958	8.67478	8.90804	8.43368	8.73306	8.26824	7.75868	7.64266	7.97096	8.21273	8.02817	7.84076	8.13298	7.78023	8.23792	7.92165
GDAP2	10.0952	10.0996	9.95562	9.91629	10.0925	10.014	9.79966	10.0808	9.85077	10.1046	9.99648	10.0574	9.56904	8.88236	8.89927	8.95526	9.89181	9.39613	8.50067	9.7487	8.95011	9.27443	8.50358
WARS2	8.56504	8.55497	8.43424	8.19036	8.15829	8.41136	8.45858	8.50115	8.42949	8.7245	8.52092	8.3688	8.02154	7.78276	7.37618	7.79436	8.15117	7.8859	7.37359	8.07412	7.69175	8.1179	7.46308
HMGCS2	8.2877	8.46974	7.86177	7.09889	6.81287	6.50306	6.76023	6.64534	6.27422	6.45093	7.67405	7.41396	8.5141	7.8169	8.49765	7.83371	7.56645	9.50886	8.56982	6.95753	7.00203	9.23943	8.93088
POLR3C	9.50972	9.32921	9.61751	9.24591	9.63322	9.48172	9.56174	9.41317	9.59481	9.70475	9.65035	9.46698	8.74943	8.62242	8.50346	8.70376	9.11144	8.94538	8.47333	9.10748	8.48232	9.07886	8.4706
FMO5	9.53959	10.7503	10.8242	10.0915	9.90435	11.4944	10.0271	10.3497	9.32633	8.63591	8.57934	11.5081	9.85734	9.08537	8.30295	8.64087	9.38134	9.30157	8.9333	9.35781	8.54915	10.0966	8.16453
GJA5	8.99711	8.48849	8.62892	8.60971	7.64123	8.63802	8.81884	8.57338	7.86229	8.04577	9.1764	8.81884	9.42318	8.82819	9.41194	10.2642	9.20667	9.05932	9.42039	8.0882	8.26077	9.21819	10.2845
HIST2H2BE	9.38899	8.91858	9.09567	9.01509	10.0106	9.50627	8.6959	9.02857	8.83441	9.13916	8.99769	8.60606	10.927	9.16455	9.67277	9.30134	9.19848	9.19256	10.7813	9.49415	9.99944	9.5861	10.3089
ANP32E	7.89068	7.69487	7.54682	7.32532	7.90985	7.71451	7.6775	7.62841	7.36062	7.98727	7.41034	7.6807	7.34465	6.87745	6.75981	6.9631	7.16307	6.91674	6.85869	7.00597	6.85482	6.94588	6.82432
APH1A	8.83444	8.81314	8.98256	9.04341	8.87869	8.87137	8.74083	9.02669	8.99431	9.13391	9.03526	9.07955	9.78878	10.0453	9.68528	9.90691	9.259	9.58037	10.3207	9.3977	9.7801	9.87088	10.456
CTSS	10.4387	10.1703	9.75343	10.3286	9.90492	10.084	9.25007	10.4246	10.4906	10.2408	10.5543	10.3343	9.39593	9.39375	9.37582	9.17169	10.2911	10.1091	9.15958	10.2614	9.785	9.06337	8.92508
CTSK	9.57462	11.1954	10.0426	10.124	9.61501	10.6633	11.3981	10.3875	10.6142	9.11408	10.1352	10.485	9.71699	9.8789	9.55311	9.69456	9.27997	9.29599	8.93865	10.0431	9.52555	9.46308	9.02802
FAM63A	8.34146	8.48418	8.12425	8.18743	7.76557	8.38532	8.47416	8.30907	7.84913	7.9347	7.955	8.33471	8.89689	8.74526	9.03129	8.81956	8.62675	8.84138	9.12801	8.50423	8.57282	8.86981	8.91619
VPS72	9.64499	9.53076	9.2053	9.65981	8.93098	9.21941	9.42246	9.66937	9.21358	9.56201	9.49918	9.49015	9.86172	10.1456	10.0809	10.2019	9.64578	9.76041	10.4478	9.66223	10.0391	10.0804	10.7315
RORC	8.30826	8.62537	8.16782	8.74478	8.49862	8.67363	8.214	8.52312	7.94837	8.0206	8.13972	8.63806	9.28071	9.1658	9.42161	8.79726	8.6748	8.80263	9.53559	8.65739	8.71554	9.40596	9.23398
S100A4	9.01575	9.30091	9.20864	9.28702	9.31034	9.31842	9.65046	9.48883	9.21605	9.31559	8.91715	9.18305	9.86161	10.453	10.3411	10.0053	9.68193	10.1236	10.6207	10.2092	10.0698	9.89965	10.5984
S100A3	6.17761	7.16111	7.20326	6.41916	8.18255	7.83522	6.94683	6.84943	7.68384	7.0585	6.68309	6.66406	7.87706	9.52327	9.65513	8.79671	7.73261	8.9865	9.4999	8.30306	8.4375	7.92566	9.53571
S100A16	9.65385	9.54535	9.59883	9.41289	10.1273	9.42231	9.29373	9.62222	10.1451	10.1566	10.1784	9.67126	10.4383	10.4653	10.0458	10.8287	9.70737	10.1444	10.7096	9.81075	10.2936	10.3061	11.0171
CRTC2	8.75006	8.69729	8.96658	8.64693	9.41445	9.05647	8.92125	8.74517	8.9666	8.70001	8.96027	8.9915	9.59057	9.86283	9.528	9.62946	9.16156	9.35596	10.0667	9.10054	9.74816	9.50229	9.9534
SCAMP3	8.79543	8.48989	8.52816	8.77977	8.62496	8.60178	8.47678	8.84346	8.66028	8.99326	8.77808	8.76677	9.00471	9.21838	9.34951	9.4753	9.06974	9.37093	9.44283	9.13481	9.32215	9.47955	9.53798
ASH1L	10.4514	10.4342	10.543	10.2045	10.5967	10.4769	10.6549	10.4305	10.4446	10.1425	10.4186	10.3655	10.1073	9.56958	9.72355	9.64156	10.4016	9.97278	9.42386	10.108	9.66217	9.93991	9.47031
RIT1	9.14238	9.078	9.2162	8.9022	10.1019	9.27832	8.90525	9.10237	9.21583	9.23731	9.0478	8.95611	8.57106	8.55648	8.27547	8.62527	8.92323	8.62149	8.07044	8.86653	8.51478	8.65764	8.55839
SNORA80E	9.0137	10.0375	10.1483	9.13302	10.0748	10.1529	10.0506	9.60561	9.73401	9.1518	9.45114	9.91117	11.0398	11.2621	10.4224	11.004	10.524	11.2086	10.4431	10.2666	11.6126	10.6218	10.8681
SCARNA4	6.1806	7.04785	6.61943	6.47501	6.91439	7.00592	6.61773	6.85633	7.1244	6.7016	6.86142	6.82465	9.62142	9.63967	9.96548	9.25249	8.79455	9.73628	9.68705	8.87412	10.1104	9.51511	9.60368
GPATCH4	7.9348	7.4107	7.83504	7.37327	8.05657	7.77146	7.90338	7.63805	8.7653	8.76054	8.27777	7.63602	6.91335	7.17615	6.99757	7.09075	7.39911	7.35582	6.69171	7.82209	7.26212	7.04768	6.65308
ELL2	10.4359	9.94169	11.1367	9.9158	11.1583	10.5572	10.2271	10.1059	11.0825	10.3361	10.515	10.7941	9.82427	10.6222	8.79332	9.1951	10.1041	9.50879	9.49166	9.84632	10.3661	10.0583	8.46933
IGSF8	8.31611	8.27665	8.50588	8.51223	8.45201	8.33177	8.45873	8.37824	8.38968	8.2736	8.38843	8.40541	8.97501	9.11034	8.95379	8.8682	8.69271	9.02524	9.35634	8.78581	8.95289	8.88793	9.21822
COPA	11.4984	11.3888	11.5153	11.3961	11.6131	11.6498	11.5468	11.4962	11.6243	11.6823	11.4942	11.5519	10.9028	10.4661	10.8268	10.8205	11.3263	11.0297	10.2522	11.3015	10.7783	11.02	9.95428
CD84	8.9803	9.14597	8.7122	8.53893	8.54419	8.99111	8.41112	8.5683	9.42493	8.9441	8.68054	8.73023	8.47819	8.08536	7.73166	7.9507	8.45848	8.53774	7.17134	8.3749	7.98808	8.10041	7.94525
ITLN2	6.63964	6.76939	6.3907	6.69865	6.43279	6.31644	6.5016	6.87237	6.42043	5.85431	6.12134	6.37012	7.43515	7.1951	7.70562	7.78026	7.1511	6.87062	7.66964	6.77092	6.54533	7.44143	7.78844
SH2D1B	5.8329	5.823	6.02935	5.80482	5.86009	6.12987	5.61119	5.89905	6.02991	6.35867	6.85179	6.23894	6.01279	6.28419	7.10867	7.07904	7.87382	6.26205	6.99967	6.49751	6.08517	6.22592	7.6075
RGS5	9.90808	10.0061	10.4049	11.2236	10.0558	10.5289	10.866	11.252	10.8081	9.18269	11.1092	10.8201	10.424	9.37134	8.94877	10.6159	9.93061	10.2061	9.50406	9.40847	9.47276	10.367	9.82809
RXRG	6.1978	6.27679	6.43301	6.38206	6.05346	6.05008	7.28779	6.37636	5.71021	5.84644	6.46981	6.53498	7.3555	6.78705	6.76391	7.51692	6.72794	7.04474	7.2054	6.58349	6.46651	6.87482	8.07021
CD247	7.45058	7.05796	7.30577	7.59382	7.46738	7.41737	7.04197	7.21335	7.93261	7.26668	7.63641	7.5276	7.8438	7.65876	8.46007	8.25792	8.25606	7.90343	8.04542	7.49846	8.15472	7.61741	8.5372
XCL2	5.76507	4.96502	4.80828	4.593	5.47387	4.89575	5.07484	5.13076	5.41545	4.66292	5.00474	5.17084	5.85247	5.02766	5.44115	5.80796	5.62239	5.43946	5.54503	5.39567	5.20592	5.96615	7.09102
DPT	8.57879	9.16315	9.42146	9.14307	8.81961	9.52519	10.5034	9.68142	9.25077	7.23472	9.01791	9.85198	10.547	10.3517	9.73184	10.7444	8.72883	9.9291	10.043	9.6718	9.35787	10.6121	10.1874
F5	6.73444	8.36529	6.79856	6.6723	7.38566	6.95865	7.54705	6.34159	9.81844	6.96495	7.14852	6.77033	6.20764	6.73601	5.90251	6.34622	6.74969	6.19424	5.87135	6.96018	6.69187	6.08872	5.94555
SELE	10.0442	6.50418	8.8774	9.92083	10.1788	8.43016	7.02278	9.73447	10.1615	7.52931	10.8795	9.19507	6.77079	8.26837	6.55637	7.48902	8.26393	7.63942	6.86689	8.45872	8.71163	7.85518	5.78223
SNORD79	7.92842	7.56637	7.2314	6.8049	8.3442	7.56149	7.51887	7.72896	8.74526	8.76174	8.61812	8.08574	7.42017	6.55562	6.4376	6.88885	7.35348	7.17107	6.07235	7.75582	7.22488	6.74855	6.8415
SNORD78	8.94642	8.38922	8.06196	7.633	9.23735	8.34354	8.28964	8.29381	9.55519	9.3638	9.65002	8.56797	7.32994	7.05124	6.2708	7.48671	7.66673	7.16077	6.80199	8.19612	6.84614	7.17863	6.75784
SNORD44	8.88218	8.36124	8.04956	8.01738	9.02827	8.50799	8.25538	8.54752	9.72631	9.21726	9.37043	8.82088	8.12723	7.70896	7.21385	7.71921	8.02132	7.94855	7.79313	8.27546	7.9243	7.71906	7.88223
SNORD77	4.75985	3.92729	3.82332	3.65014	4.95239	4.04922	3.93734	4.16216	4.99082	5.25216	5.5722	4.74975	3.59533	3.48456	2.52443	3.00059	3.64579	3.27578	2.84181	4.15797	3.7113	3.12227	3.02034
SNORD75	8.12563	7.31265	7.1692	6.98368	8.94743	7.84265	7.91803	7.5611	8.9944	8.38548	8.99225	7.75249	7.38683	6.76924	6.31302	7.14183	6.89916	7.23426	6.64389	8.18513	7.06485	6.85725	6.21531
SNORD74	9.61754	9.89404	9.48939	10.0983	10.3835	10.082	9.78387	10.1671	10.608	10.4426	10.779	10.0743	11.5203	11.4908	11.3076	11.3655	10.7751	11.379	11.5446	11.2299	11.6159	11.4271	11.512
ANGPTL1	8.43735	9.63859	9.49751	8.54282	9.50569	9.60063	10.4479	9.12395	8.6806	7.007	8.14805	9.36607	7.56755	7.87807	7.75089	7.62878	8.50183	7.87542	7.24044	8.18387	8.01819	8.30352	7.15267
ABL2	9.03787	8.71721	9.56648	9.16132	10.2884	9.23745	9.03936	9.15955	10.5187	9.44023	9.98713	9.42107	8.41944	8.93004	8.50838	8.73807	8.81327	8.78208	8.27154	9.39397	9.09796	8.68482	8.21458
TOR1AIP2	9.91546	10.1358	9.97191	9.54714	10.2969	10.1865	9.70032	9.90662	10.0976	10.2996	9.80755	9.78853	9.1911	8.69605	9.14016	9.24315	9.6721	9.33884	8.83607	9.56246	8.96687	9.45214	8.63402
NCF2	10.9427	10.4799	10.0391	10.8026	9.80213	10.1098	9.29659	10.7615	10.4101	11.0071	11.1293	10.5779	8.82263	9.64678	10.0394	9.94498	10.1999	10.2913	9.37203	10.752	10.0002	9.87029	9.03764
EDEM3	9.17947	9.21159	9.28048	8.99712	9.31935	9.1581	9.1276	9.20858	9.49382	9.21404	9.22993	9.21091	8.91784	8.26541	8.36985	8.2335	9.04774	8.61047	7.9158	8.80135	8.348	8.78222	8.18703
FAM129A	9.45963	9.27639	9.60705	9.36938	9.63665	9.05787	9.72603	9.49813	9.62527	9.25618	9.19296	9.36994	8.85477	8.6969	8.66979	8.49297	9.18361	9.12088	8.09338	9.0904	8.64108	9.19812	8.23685
IVNS1ABP	10.1096	9.53375	9.87089	9.31824	9.94365	9.87516	9.42473	9.64932	10.3389	9.91122	10.4497	9.97076	8.52047	9.29705	8.17005	8.79061	9.49406	8.7016	8.02626	9.8026	9.03596	9.03735	7.99848
TPR	9.34769	9.58283	9.37315	9.00125	9.29297	9.37355	9.34967	9.2227	9.4609	9.48712	9.28662	9.17169	8.55153	7.63761	7.31697	7.51726	8.4391	7.88736	7.24678	8.06448	7.63621	8.01937	7.07059
PTGS2	10.0791	9.63115	10.5137	10.5318	11.6992	10.8618	9.49911	10.4931	11.4412	11.5926	11.9076	10.7223	8.36868	10.239	8.80632	10.7317	10.0663	9.65098	8.98481	10.6055	10.1497	9.78568	9.16901
UCHL5	8.33105	8.5171	7.98247	7.77539	7.8913	8.20319	8.05212	8.14133	8.27014	8.98051	8.01416	8.08887	7.9546	7.56889	7.35451	7.23566	7.884	7.68275	7.36208	7.54448	7.31283	7.62668	7.46342
ASPM	6.35341	6.6254	5.1862	5.10084	5.3189	6.24196	4.97963	5.39503	5.7654	7.64604	5.61638	5.25453	4.62917	4.87966	4.5612	4.66935	4.76161	4.86913	4.41757	4.55068	4.5253	4.96693	4.78348
ZBTB41	9.0298	9.02359	8.56973	8.78024	8.2852	8.8573	8.78163	8.96895	8.60708	8.83958	8.53448	8.83	8.58327	7.93634	7.29666	7.74477	8.22738	7.86997	7.23168	8.12032	7.63346	8.02369	7.75245
DENND1B	8.79648	8.55369	8.34665	8.25665	8.1499	8.32292	7.78184	8.4747	8.24619	8.82377	8.36977	8.28745	8.03008	7.43388	7.12044	7.21987	7.96997	7.76255	7.07474	7.5666	7.34644	7.5217	7.32701
MIR181B1	7.59685	7.2079	7.09158	7.4617	7.14662	7.91032	6.96764	7.5524	7.85903	7.26221	8.03398	7.94176	7.20348	6.87548	6.52397	6.79633	6.57351	6.78052	7.35138	7.11547	6.17756	6.4495	7.42297
KIF14	6.2695	6.26711	5.4806	4.85153	5.71717	5.9093	5.37846	5.49199	5.57683	7.73176	5.7724	5.4246	4.94629	4.97568	4.86227	5.21744	5.13182	5.07206	5.13893	5.06476	4.78005	5.08164	5.20969
KDM5B	9.20006	9.51094	9.48625	9.12282	9.85699	9.60347	9.30842	9.15335	9.65325	9.25092	9.42486	9.2571	9.00425	8.37782	8.50773	8.53836	9.15335	8.95836	8.00067	9.10608	8.53227	8.72456	8.12186
PIK3C2B	8.69563	8.51266	8.26504	8.15694	9.24918	8.52948	8.57208	8.27571	8.10927	8.29938	8.5887	8.25401	9.10743	8.95034	9.6079	9.35501	8.57269	8.88497	9.48379	8.79256	8.9895	8.7718	9.53144
RBBP5	8.53301	8.57407	8.39985	8.3599	8.56326	8.32343	8.54801	8.57455	8.76033	8.62749	8.28164	8.3819	7.94579	7.45108	8.14514	8.08551	8.26094	8.21808	7.10908	8.30115	8.01084	8.08342	7.35041
NUCKS1	11.002	11.1835	10.8899	10.6185	10.5953	10.8299	11.181	10.9825	10.7322	11.1738	10.6697	10.8206	10.4959	10.1262	10.12	10.2325	10.511	10.2047	10.1129	10.2635	10.1167	10.2939	10.0421
YOD1	8.33285	8.53906	8.87511	8.31227	9.4957	8.81816	8.51995	8.12641	8.71573	9.06826	9.38101	8.5264	8.08491	8.28251	7.43464	7.89696	8.19925	8.02451	7.9153	8.08373	7.87683	7.9552	7.35409
INTS7	9.22266	8.89459	8.68318	8.88732	8.53928	8.96457	8.72633	9.24451	9.01112	9.63881	9.04568	8.92562	8.3407	7.95428	7.79554	7.59676	8.731	8.08393	7.70243	8.51065	7.86008	8.09026	7.9886
GPATCH2	9.01299	8.92306	8.89215	8.70555	8.70041	8.99013	8.63054	8.96163	9.00589	8.93477	9.06484	8.69038	8.19508	7.86919	7.90219	7.82996	8.76205	8.01251	7.7854	8.28747	8.07919	8.40533	7.85903
EPRS	9.42922	9.35971	8.86028	9.1905	8.8945	9.11119	9.22013	9.36053	9.17522	10.4711	9.31794	9.06654	8.22419	7.37023	7.424	7.41112	8.48814	7.86728	7.09493	7.9886	7.38029	7.75627	7.37751
RAB3GAP2	9.08817	9.09437	9.02961	8.84895	8.92429	9.03412	9.08057	9.14672	9.2041	9.1705	9.01207	9.05344	8.64995	7.87125	7.74173	7.96557	8.8187	8.36233	7.47761	8.50826	7.92778	8.23691	7.48849
TP53BP2	9.86336	9.84639	10.4361	9.34947	10.6818	10.0044	9.35395	9.74734	10.1633	9.99975	10.4847	9.83687	9.2479	9.26608	9.04338	9.26405	9.74798	9.40485	8.58162	9.31421	9.42069	9.49769	8.35386
SDE2	8.57624	8.26962	8.55431	8.13496	9.18656	8.7704	8.38726	8.37357	8.81576	8.35106	9.04647	8.46534	7.85252	7.64044	7.82678	8.2219	8.42019	8.02701	7.83002	8.32777	7.92427	8.12543	7.32649
ACBD3	10.7623	10.7109	10.6723	10.7514	10.9957	10.5855	10.509	10.6493	10.6201	10.9616	10.7186	10.52	10.0021	9.77938	9.70565	9.82224	10.3223	9.98489	9.55152	10.1809	9.81979	9.85566	9.42586
PARP1	9.2498	8.99561	8.88674	8.82591	9.31665	8.9877	9.05374	9.13986	9.05235	9.92397	9.19946	8.85278	8.63179	8.07096	8.80202	8.49092	8.78586	8.84517	7.88215	8.72876	8.28436	8.79443	7.93404
CDC42BPA	9.42996	9.5238	9.63604	9.24867	9.30451	9.5081	9.69948	9.54656	9.0796	9.67228	9.27485	9.41027	8.98751	8.32554	8.20593	8.63519	9.02901	8.5853	8.03142	8.55145	8.04433	8.72344	8.19419
NUP133	8.43675	8.56118	8.28615	8.08184	7.92361	8.2691	8.46713	8.55457	8.17967	8.57408	8.21235	8.30225	8.0967	7.28487	7.56843	7.5663	8.17145	7.93027	7.3568	7.89908	7.46716	7.78378	7.1348
C1orf198	10.4836	10.5215	10.7877	10.6838	10.3414	10.2054	10.4493	10.8488	9.99002	10.2558	10.6468	10.674	11.9663	11.6843	11.6188	11.7923	11.0512	11.2705	11.9072	11.0448	11.2433	11.6097	12.0435
IRF2BP2	10.2138	10.0695	10.1263	10.0229	9.78299	10.0394	10.067	9.98363	9.58422	9.49008	9.88391	10.0759	10.7416	11.0107	10.5538	10.5689	10.2214	10.4091	11.1532	10.0592	10.5942	10.8269	11.0193
SNORA14B	6.31508	6.8389	6.64649	6.11888	7.17134	7.10578	6.77986	6.62798	7.14188	7.09897	7.07861	6.70651	7.55389	7.73261	7.56774	7.29389	6.94803	7.37573	7.74958	6.89442	8.2608	7.32288	7.78838
ARID4B	8.37654	8.5936	8.63499	7.81524	8.84643	8.56666	8.18982	8.24764	8.52684	8.0807	8.48635	8.40018	8.08285	7.57781	7.32142	7.47791	8.23485	7.67775	7.34002	7.6199	7.67091	7.83271	7.55009
LYST	9.48515	9.34472	9.59579	9.11525	8.91216	9.33475	9.85011	9.41464	9.38871	9.12973	9.35214	9.41267	9.11525	8.55302	8.1678	8.44583	9.47146	8.74572	7.93198	8.84295	8.32033	8.76251	8.13954
HEATR1	9.15441	8.96393	8.86138	8.75603	8.82768	8.95507	9.21103	8.91691	9.85138	9.75319	9.30935	8.88607	8.50968	7.92335	7.62543	7.83387	8.57082	8.43314	7.1612	8.88129	7.90231	8.4045	6.91383
FH	8.02264	7.85172	7.52878	7.63262	7.62102	7.58824	7.69916	7.98385	7.73973	8.33373	7.87609	7.65889	7.2133	6.7229	7.05352	7.01913	7.32812	7.22029	6.76069	7.33124	6.6846	7.21441	6.56471
CHML	8.71469	8.18188	7.95332	7.47164	7.91238	7.86088	7.52588	7.86646	7.77189	8.1261	8.51398	8.12024	7.88931	7.14278	6.72446	7.07626	7.78002	7.12428	6.63039	7.18316	6.90957	7.50583	6.55171
CEP170	9.36383	9.14927	8.92135	8.81119	8.98031	9.65179	8.92408	9.14629	9.27469	9.47499	9.32912	9.41832	8.32704	7.43653	7.16888	7.73933	8.65065	7.70546	7.22165	8.42349	7.86995	8.33493	7.73109
ADSS	8.92247	9.19594	8.60968	8.32417	8.83628	8.83721	8.46337	8.63148	9.04915	9.22164	8.89758	8.70335	8.25767	8.06701	7.90546	8.10907	8.4859	8.07435	7.89912	8.14179	8.24767	8.21425	7.90017
HNRNPU	10.3005	10.3747	10.36	10.1596	10.4666	10.4496	10.2477	10.3278	10.4871	10.5972	10.5784	10.3476	9.80561	9.67112	9.57235	9.54256	10.1786	9.81418	9.15875	10.048	9.88888	9.80297	9.14314
ZNF670	6.53327	7.09377	7.13879	6.08804	7.60129	6.8137	6.64432	6.72634	7.14873	6.79375	6.43408	6.54491	6.52646	5.45934	5.98674	5.8721	6.18505	5.96459	5.41992	6.39555	6.15213	6.37529	5.67237
ZMYND11	9.62514	9.92555	9.68003	9.3543	9.252	9.50879	9.7462	9.70884	9.58224	9.51307	9.39923	9.61022	9.24178	8.36555	8.65967	8.68073	9.30893	8.91239	8.29737	9.05468	8.61996	9.04949	8.36562
GTPBP4	8.0225	7.58218	8.31029	7.81733	8.76302	7.99852	7.93218	7.94468	8.8364	8.67618	8.53924	8.0734	7.28694	7.57343	7.40845	7.71224	7.64149	7.58328	7.48886	7.9369	7.69011	7.50541	6.94215
NET1	9.34307	9.46062	9.46126	8.83544	9.55956	9.15535	10.569	9.09275	8.7367	8.95748	9.04619	9.32359	8.91282	8.76123	8.58829	8.49655	9.03507	8.96468	8.47203	8.87902	8.435	8.61224	8.48742
FAM208B	9.62113	9.45844	9.75881	9.30301	10.0382	9.73699	9.74159	9.60124	10.3882	10.0118	9.98524	9.69318	8.7999	8.39854	8.07743	8.2255	9.12483	8.88134	7.57572	9.20152	8.33563	8.78238	7.61082
GATA3	7.81232	7.32894	7.51924	7.37794	7.6543	7.54696	7.23173	7.22054	7.58809	7.3174	7.68739	7.62061	7.85846	7.82161	8.46794	7.70667	7.93367	8.12936	8.51348	7.64561	7.7109	7.71342	9.34793
PRPF18	9.34708	9.41792	9.02524	8.85318	8.95576	9.08148	9.18617	9.17906	9.13215	9.06502	9.02933	9.03955	8.48877	8.04169	7.87058	8.00176	8.87456	8.34642	7.41277	8.47463	8.02567	8.1711	7.75205
SUV39H2	8.05338	7.71449	7.57768	7.71276	7.97105	7.67238	7.60953	7.53578	8.03055	8.83639	7.83583	7.57364	7.24206	7.23758	6.86321	7.09527	7.30738	7.18125	6.8745	7.51858	7.50752	7.44453	7.02235
PTER	9.73341	9.71786	9.34571	9.192	9.43926	9.52773	9.0223	9.47598	8.86165	10.2378	9.31832	9.29035	8.97456	8.3706	8.18878	8.40719	9.07902	8.42043	8.36014	8.89389	8.66041	8.38678	8.37796
MRC1	11.3573	11.4463	11.0074	11.4616	10.8824	11.0418	11.0203	11.4715	10.9564	11.4613	11.2795	11.3534	9.92694	10.1518	9.64587	9.7798	10.5744	10.4403	9.43981	10.9718	10.3217	10.1623	8.88232
MASTL	8.83023	8.88922	8.93808	8.57515	9.21668	8.73757	8.37555	8.89886	8.69366	9.80753	8.66402	8.718	8.47101	8.15766	7.79696	8.27838	8.28982	8.46263	8.56441	8.28972	8.05968	8.16055	7.60375
RAB18	10.1571	10.5364	10.0331	9.64657	10.2294	10.0758	9.8108	10.0812	10.2518	10.2156	10.018	9.96355	9.32594	9.2528	8.95006	9.39957	9.76203	9.26097	9.2981	9.58998	9.23292	9.62607	9.53277
ZEB1	9.61704	9.97238	10.1208	10.0326	9.83458	10.0966	10.5305	10.22	10.0238	9.68671	9.86259	9.96516	9.79545	8.8832	8.50554	9.09353	9.72769	9.1985	8.87098	9.12231	8.67264	9.26526	8.86278
ZNF33A	8.5713	8.9027	8.41289	8.41215	8.09546	8.81084	8.3434	8.49537	8.37154	8.35846	8.36092	8.58609	7.78868	7.16217	7.05023	7.37946	7.69201	7.55115	6.98987	7.64392	6.97456	7.6559	7.29148
ZNF37A	8.06938	8.54361	8.28784	7.98906	8.00882	8.21807	8.2921	8.28398	8.55251	8.14316	8.15006	8.12592	7.54445	7.04078	7.13267	7.26162	8.00855	7.44858	6.71387	7.62368	7.14571	7.48746	6.90686
BMS1	8.62172	8.9541	8.66708	8.35474	8.88587	8.70546	8.6274	8.85857	9.14171	9.20365	8.78296	8.5167	8.02192	7.92303	7.82499	7.8732	8.45253	8.01095	7.77459	8.4444	7.92905	7.96997	7.66704
GPRIN2	7.97705	7.87199	7.9029	7.91192	7.61874	7.9163	7.337	7.91812	7.57835	7.98591	7.99822	7.88016	8.48145	8.45025	8.5811	8.43531	8.2059	8.2773	8.72452	8.20759	8.12183	8.5088	9.0201
NCOA4	10.7489	11.0545	10.6038	10.8927	10.5273	10.8385	10.7086	11.0304	10.7382	10.7438	10.7263	10.6191	10.1427	9.71034	9.71977	9.93922	10.503	10.1651	9.48318	10.3714	9.77684	10.042	9.38695
TFAM	7.92471	8.20816	7.77488	7.36538	8.21878	7.70916	7.87043	7.8278	8.24431	8.48213	7.98097	7.65007	7.2937	7.13154	7.02578	7.15728	7.38449	7.44681	7.13543	7.55893	7.12111	7.25525	7.21626
BICC1	8.29137	8.73682	8.32632	8.32295	8.01074	8.76074	9.6005	8.54932	8.29544	8.25585	8.35493	8.57901	8.18968	7.67339	7.49538	7.54732	7.76934	7.50086	7.10666	8.0576	7.69711	7.74143	7.08754
CDK1	7.63972	7.40251	5.9203	5.53877	5.83672	6.13526	5.06524	6.07809	6.10246	9.01636	6.62636	6.02199	5.31531	5.06257	4.73021	5.51336	5.24286	5.38535	4.95	5.3879	5.01811	5.62422	5.34352
ARID5B	10.8322	10.8077	10.9656	10.4981	11.336	10.7746	11.3182	10.5099	11.3837	10.5021	11.0437	11.1983	10.3198	10.1971	9.56192	9.89194	10.289	9.85167	9.277	10.5076	10.3955	10.2221	9.22985
HNRNPH3	9.276	9.4357	9.47784	8.82546	9.49497	9.55994	9.45703	9.27752	9.42547	9.54246	9.36275	9.35394	8.29308	8.4242	8.55682	8.33418	9.3208	8.48429	8.02534	8.83415	8.52169	8.45548	8.06002
DDX21	9.42675	8.62439	9.65717	8.86392	10.4425	9.51291	9.29906	9.08576	10.7345	10.2138	10.2371	9.48662	7.93963	8.63536	7.3278	8.07731	8.72534	8.34735	7.62975	9.39519	8.23622	8.25391	6.70975
VPS26A	9.42896	9.65534	9.4525	9.18651	9.5374	9.48474	9.38634	9.55632	9.49116	9.81733	9.62487	9.38898	8.92054	8.70746	8.41393	8.54157	9.17488	8.55294	8.55336	8.81901	8.71213	8.67071	8.6976
PALD1	7.76495	7.60067	8.17027	8.07624	7.62738	8.22213	8.03398	8.04402	7.70324	7.81005	7.95572	8.16991	8.51388	8.43146	8.57239	8.76459	8.37104	8.31069	8.99768	8.05321	8.17027	8.94079	8.67311
ADK	9.78777	9.79966	9.58833	9.88323	9.8499	9.52791	9.09009	10.0163	9.55753	10.4055	9.96049	9.77022	9.20659	8.95385	8.50469	8.96847	9.34953	8.81486	8.69627	9.07419	8.7142	8.86009	8.38431
PLAC9	7.82335	7.99591	7.87959	8.31189	7.65356	7.35577	8.72048	8.44031	7.68786	7.50096	7.76245	7.77187	8.18955	8.77189	8.31394	8.76424	8.19406	8.42286	9.31422	8.49759	8.59692	8.33248	9.17306
NRG3	7.00613	6.90253	7.65112	6.96434	7.00852	7.22693	7.04204	7.06069	6.59618	6.55013	6.68276	7.14745	7.74366	7.19173	7.45775	8.09099	7.64759	7.65445	7.86696	7.38952	7.07168	7.80307	8.10042
CCSER2	9.96983	9.94959	10.3632	9.93607	10.1302	9.95073	10.0263	10.1289	9.86106	9.80773	10.1427	10.1235	9.81871	9.24185	9.12501	9.26878	9.94868	9.47385	9.23087	9.51553	9.3114	9.48848	9.37628
ADIRF	9.05811	9.18241	9.29465	9.02731	9.10714	8.7586	10.4739	9.16999	8.87652	8.2585	9.25371	8.9632	10.2504	10.6841	10.6797	10.1746	9.92886	9.96312	10.9014	9.87661	10.4271	9.97844	10.8236
FAM35A	8.76661	8.65043	8.68298	8.58901	8.48291	8.63268	8.63442	8.80711	8.49271	9.27612	8.6369	8.61307	8.3196	7.99562	7.57187	7.68192	8.49825	8.1568	7.88544	7.97741	7.9037	7.96727	7.93238
FAS	9.37606	9.60931	9.20622	9.87073	10.3477	9.4217	9.04805	10.0224	10.2202	9.99105	9.72246	9.40488	9.27261	9.04608	8.59006	9.04548	9.66823	9.13283	8.58735	8.92631	9.21986	9.27793	8.82671
IFIT3	8.98945	8.65969	7.85054	9.02122	8.07748	8.0487	7.71599	9.20303	7.76164	8.99688	9.03404	8.11151	7.76879	7.11634	7.09217	7.10426	8.21093	7.55721	6.87148	9.07894	6.50476	7.90775	7.2731
IFIT1B	5.20348	5.80903	5.77245	5.78079	5.194	6.7605	5.74422	5.58519	5.72506	5.92386	5.19338	5.54283	5.18443	5.40774	4.88413	5.297	5.40774	5.00556	4.33364	5.07731	4.81769	5.48236	4.87779
IFIT5	8.93069	8.83832	8.31387	8.89559	8.29549	8.58662	8.46252	9.35214	8.7047	9.06991	8.99253	8.50168	8.23732	7.61615	7.50531	8.14209	8.66648	8.19936	7.62133	9.20667	7.61134	8.37785	7.37182
KIF20B	6.13377	6.38876	5.80908	5.38655	5.88675	5.9069	5.73197	6.01671	5.92922	7.59912	5.86578	5.78153	5.22505	5.03365	4.36024	4.6037	4.8936	4.95475	4.90321	4.71496	4.60993	4.90382	4.71844
TNKS2	9.90616	9.86159	9.83376	9.60157	10.1762	9.97068	9.72392	9.76612	9.97934	9.66139	9.81044	9.84818	9.46842	8.97809	8.67679	8.5362	9.63711	9.18861	8.57262	9.35704	8.89933	9.09252	8.46936
BTAF1	9.46607	9.53377	9.66251	9.14915	9.92423	9.60042	9.46651	9.31839	9.93039	9.36693	9.54619	9.52112	8.95057	8.66106	7.97565	8.27321	9.35273	8.72621	7.88464	9.04518	8.6562	8.80847	7.96983
KIF11	7.48089	7.45924	5.90814	5.75844	5.81032	6.63539	5.61461	6.2469	6.0406	8.65659	6.52511	6.11453	5.39424	5.09353	5.03377	5.01597	5.47384	5.06208	4.80866	5.13357	4.64744	5.27287	4.70736
CEP55	7.82779	7.6239	6.55902	6.08596	6.02599	6.75271	5.92429	6.64487	6.7519	9.15687	6.9345	6.26825	5.62897	5.59368	5.74942	5.5942	5.82567	5.97583	5.04972	5.68638	5.40602	5.60684	5.86114
HELLS	6.21227	6.49311	5.48477	5.44278	5.89661	5.86808	5.2057	5.62629	5.61579	8.20884	6.08214	5.39233	5.10381	5.04258	4.9596	5.24209	4.97836	5.04	4.73906	5.08248	4.94712	5.52987	5.31773
ENTPD1	10.9932	10.4857	10.808	10.7373	10.0572	10.3769	10.4826	10.7889	10.5204	9.792	10.2535	10.6626	10.295	9.29984	9.58457	10.3144	10.3119	10.1141	8.91614	10.349	9.36034	10.5546	9.00905
ZNF518A	8.42244	8.72147	8.11616	7.79735	6.95461	8.08129	8.19935	8.1954	7.93534	8.2875	7.69733	8.11913	7.67049	7.13093	6.45373	6.73504	7.54271	7.13197	6.44815	7.20344	6.89084	7.24035	6.6312
C10orf12	7.76506	7.67291	7.74887	7.10291	7.75535	7.6772	7.47151	7.58101	7.74335	7.95978	7.71782	7.54887	6.95462	6.89746	6.68186	6.61961	7.33739	6.75503	6.29727	6.94395	6.48292	7.03768	6.16243
R3HCC1L	8.42476	8.42085	8.27326	7.82647	8.36423	8.37965	8.16158	8.30674	8.42777	8.33941	8.13849	8.07572	7.5595	7.24538	6.82809	6.92599	8.03206	7.35923	6.7728	7.55225	7.10208	7.07531	6.91104
NOLC1	9.52299	8.91899	9.56596	9.09265	10.3542	9.24339	9.15916	9.15276	10.3084	10.0837	10.1164	9.39288	8.36579	8.71179	8.47439	8.52914	9.07718	8.7838	8.49376	9.58005	8.90345	8.56494	7.93243
SLK	10.2708	10.5942	10.7727	10.0541	10.9005	10.6803	10.45	10.3151	10.6453	10.5777	10.6128	10.2477	9.86074	9.24578	8.55539	9.10442	9.98973	9.47543	8.55498	9.52337	9.26138	9.20933	8.60962
ADD3	9.82876	10.5018	9.88596	9.57778	9.31513	9.95423	10.7893	9.87946	9.83176	9.16342	9.44681	9.67268	9.44624	8.70061	9.07348	8.691	9.7188	9.08446	8.42708	9.34697	8.89354	9.04502	8.81174
SMC3	9.26546	9.58596	8.96111	8.61541	8.73024	9.17888	9.16494	8.99214	9.08299	9.50557	8.92892	8.8683	8.30833	7.42146	7.34427	7.20318	8.24102	7.73453	7.19672	7.70353	7.38355	7.45992	7.06788
SHOC2	10.1021	10.154	10.2411	9.86556	10.2926	10.0845	10.138	10.034	10.3075	10.1979	10.2517	10.0298	9.66495	9.29127	8.88659	8.94156	9.62054	9.21064	8.90611	9.45395	9.30034	9.09054	9.05519
ADRB1	7.62785	8.23153	8.90078	8.53331	8.53278	8.43489	8.19649	8.6229	8.3559	8.17017	8.58416	8.47629	8.94695	9.49483	9.24024	10.1842	9.66314	9.62255	9.92318	9.06193	9.07179	9.24666	10.4157
GRK5	8.32162	7.97087	8.61909	8.08497	8.24749	8.16322	8.28651	8.36834	7.58379	7.21374	8.07378	8.55931	8.71478	8.8085	8.70685	9.09341	8.55823	8.92791	9.6534	8.41592	8.11257	8.951	9.0701
SEC23IP	9.3828	9.26579	9.00908	9.09979	9.17066	9.22941	9.05339	9.19843	9.62192	9.52685	9.26006	9.25579	8.59895	8.37416	8.56399	8.68042	8.9516	8.70255	8.27691	9.00908	8.65871	8.83781	8.36067
WDR11	9.33182	9.45591	9.17585	8.9952	8.82572	9.16297	9.171	9.23617	9.18325	9.49575	8.90628	9.16619	8.91093	8.19348	8.55389	8.30442	9.02623	8.6145	7.9268	8.85383	8.24201	8.73316	8.18574
ACADSB	8.29865	8.72683	8.14377	8.27189	8.80221	8.55996	8.13986	8.56753	8.16087	8.64034	8.67467	8.41808	7.80683	7.47569	7.41015	7.09003	7.97493	7.69484	7.09278	7.57353	7.74901	7.94016	6.77914
FAM175B	9.33976	9.43887	9.02177	9.09166	9.22338	9.17612	9.14569	9.34254	9.21033	9.3752	9.28352	9.03	8.62402	7.95446	7.8178	8.18331	8.79058	8.34865	7.50292	8.60026	7.92851	8.40869	7.86451
ZRANB1	9.60666	9.83858	10.0152	9.63818	10.3583	10.0991	10.0781	9.7366	9.89378	9.69769	9.86326	10.1096	9.22057	8.97922	8.98921	8.91458	9.83801	9.19433	8.59331	9.48445	8.87327	9.2333	8.67779
EDRF1	8.95174	8.95428	8.60555	8.60966	8.5608	8.85344	8.81813	8.90602	8.9663	8.88864	8.53072	8.67696	8.22203	7.60674	8.0267	7.93995	8.60035	8.21133	7.36253	8.3831	7.84442	8.22423	7.61535
BCCIP	8.3305	8.39313	8.18431	7.92701	8.25984	8.2676	8.3061	8.29193	8.71834	8.64777	8.29153	8.1548	7.72051	7.31539	7.2954	7.54911	7.97498	7.61968	7.00626	7.9482	7.29504	7.57412	7.30785
IDI1	10.277	10.4788	10.2502	10.0197	10.7604	10.2781	9.84313	10.3343	10.1804	9.91978	9.9245	10.1856	9.96423	9.41976	9.00113	9.32154	10.1108	9.48454	9.19071	9.75288	9.29182	9.34601	9.35882
GDI2	11.6867	11.6415	11.2058	11.5711	11.0544	11.2063	11.2196	11.5539	11.2911	11.7779	11.476	11.2772	10.5915	10.2026	10.4288	10.4266	11.0413	10.7288	9.95589	10.9622	10.4358	10.6746	9.83673
IL2RA	8.00814	9.187	7.67155	7.94421	9.53577	8.33409	8.11506	7.91224	9.5736	6.65893	7.47386	7.59732	7.48994	7.59572	6.82451	7.3429	7.22289	7.43803	7.09174	8.02892	7.98457	8.00591	6.65247
ITIH5	8.77927	9.47662	9.30274	8.9185	9.12266	8.78318	9.8776	8.77205	8.82412	7.61532	8.58166	9.2777	9.28282	9.65797	9.71716	9.36881	9.57607	9.72239	9.32176	9.56902	9.63736	9.80156	9.20976
KIN	8.1475	8.46177	8.04307	7.85543	8.09267	8.03396	7.95614	8.0517	8.21144	7.99214	7.93092	8.25539	7.48324	7.27074	7.31061	7.50607	7.92563	7.37074	7.1209	7.56733	7.31127	7.48152	7.45295
UPF2	8.74786	8.80658	8.55795	8.12694	8.39528	8.66638	8.5421	8.42833	8.55324	8.63985	8.34222	8.39067	7.86928	7.16316	7.15767	7.2564	8.02929	7.58279	7.0932	7.90763	7.58146	7.4979	7.25882
ST8SIA6	7.11647	8.40013	8.37944	6.60389	7.44777	7.6456	8.00824	7.31801	7.24422	5.46728	7.95683	7.81186	8.56492	8.76404	9.03574	8.94319	9.32507	8.64888	8.68539	8.72876	8.60632	8.84062	9.00753
C10orf67	6.22975	5.93983	6.70172	5.71575	6.34912	6.21363	5.06477	6.55737	5.5144	6.05568	6.51215	6.51215	6.59663	6.63789	6.7919	7.48081	7.08184	6.69292	6.92555	6.72444	6.49118	6.92164	7.03592
ARHGAP21	9.98145	10.5175	10.3987	9.8518	10.2457	10.172	10.5051	10.0843	10.1979	9.953	10.0539	10.1011	9.54974	9.0159	8.74694	8.90443	9.85376	9.21012	8.73331	9.55629	8.74982	9.56343	8.49863
ANKRD26	7.78588	7.98872	7.32499	7.20097	7.21509	7.56088	7.43963	7.55151	7.21839	7.32177	7.24815	7.23479	6.8006	6.44787	6.45027	6.07294	7.1065	6.62237	6.26467	6.65139	6.49248	6.64623	6.43265
YME1L1	11.0406	10.9814	10.9793	10.7961	11.2399	11.0527	10.9366	10.9795	11.2188	11.3353	10.8661	10.9163	10.3837	9.94753	9.94053	9.97647	10.5966	10.2778	9.72649	10.4235	9.9819	10.1168	9.79864
ACBD5	8.45473	8.54806	8.09322	8.15287	7.94387	8.26909	8.11195	8.33736	7.99927	8.45473	8.03876	8.18938	7.89166	7.10326	7.60218	7.37477	7.93472	7.62073	7.16506	7.51376	7.24893	7.87247	7.34098
MPP7	9.40596	9.57414	9.44827	9.16379	8.98386	9.45926	8.76953	9.55119	8.91524	9.41451	9.27689	9.46234	8.91881	8.37626	8.17724	8.24416	8.91524	8.65305	8.12948	8.63767	7.99895	8.50145	7.68083
SVIL	9.49176	9.87725	10.0557	9.53287	9.70668	9.51408	10.3875	9.76293	9.42889	9.53563	9.92801	9.89028	8.55626	9.12593	9.16498	9.06924	9.42501	9.57114	8.66074	9.50295	9.21634	9.2496	8.30446
KIAA1462	8.28113	9.05361	8.90383	8.58978	8.58329	8.93728	9.56099	8.64139	8.37104	8.53347	8.66925	8.78174	9.10503	8.95262	10.0387	9.56108	9.87083	9.66192	8.99618	9.25459	8.87901	9.54159	9.21079
ARHGAP12	9.2965	9.70943	9.47565	9.12613	9.40908	9.723	9.44403	9.38007	9.29827	9.47152	9.12376	9.17932	9.23094	8.67594	8.30191	8.42151	9.14301	8.52537	8.39419	8.54953	8.58218	8.47571	8.7717
ITGB1	10.5529	10.6832	10.8302	10.6078	10.5953	10.7574	10.8864	10.8462	10.9153	10.6966	10.8021	10.8133	10.5388	9.6918	9.63379	9.9172	10.5535	10.287	9.64822	10.2845	9.97867	10.3471	9.45797
CUL2	8.95496	8.98324	8.58179	8.46487	8.45998	8.67453	8.80124	8.89188	8.63805	9.18056	8.8289	8.55843	8.17306	7.72164	7.57649	7.62483	8.36064	7.78043	7.59499	8.06072	7.46944	7.86926	7.68492
FZD8	8.79883	8.68266	8.66487	8.91153	8.5663	8.70821	8.71912	8.67712	8.72588	8.97787	8.85563	8.88412	9.20224	9.37453	9.68398	9.21154	8.85127	9.27991	9.97848	9.14194	8.85496	8.94194	10.3267
NAMPT	12.1989	11.3274	12.4034	11.9187	12.9759	12.4529	11.7919	11.9406	13.0569	12.3901	12.9721	12.4444	11.3467	12.1971	10.3702	11.161	11.9368	11.5827	11.3079	12.4223	12.2554	11.4378	10.4309
ZNF33B	8.70568	9.15839	8.23606	8.25577	7.91046	8.72913	8.24984	8.70926	7.98155	8.2918	7.98464	8.69298	8.14168	7.40691	7.2649	6.86198	8.05705	7.13767	6.91813	7.61629	7.07156	7.34546	6.88284
C10orf10	9.5635	9.75461	10.3542	10.3219	10.3378	10.3461	10.3374	10.3526	10.1021	9.47348	10.482	10.2888	11.9351	12.0494	10.2518	11.9267	11.1365	11.4783	11.3933	11.0882	11.8138	11.7437	11.5576
C10orf25	6.47496	6.59818	6.68365	6.54663	6.26543	6.60373	6.70369	6.73073	6.17563	6.5822	6.76773	6.71698	7.16729	7.30945	7.24411	7.42376	6.93686	7.15389	7.40491	6.87593	7.01781	6.95137	7.69441
ANK3	9.64837	9.47352	9.61239	9.47528	9.24234	9.95968	8.76038	9.67534	9.06657	8.9691	9.44769	9.83983	9.35657	8.46941	8.25337	8.18357	9.48162	8.90339	8.46967	8.93653	8.09259	9.19967	8.06267
RTKN2	10.6262	10.6205	10.2224	9.97105	9.27532	9.72787	8.46021	10.2196	8.06757	9.01106	9.56603	10.0305	10.8606	10.4591	10.9492	9.99797	10.9174	10.1046	10.055	10.2303	9.43842	10.0278	11.3071
JMJD1C	10.3793	10.3424	10.9857	9.95755	10.9916	10.4612	10.133	10.2838	10.6452	10.3449	11.1709	10.6378	9.72053	9.65302	8.50657	8.97971	10.1232	9.39601	8.91396	9.50366	9.53707	9.35395	8.41904
DNA2	6.66956	6.56991	6.73145	6.15753	7.37735	7.01797	6.14319	6.51977	6.30858	7.5415	6.52741	6.45955	5.90585	5.7152	6.09434	6.16755	5.91695	6.00471	6.41094	6.02606	6.30858	6.01348	5.90481
PRF1	7.52321	7.7626	7.81133	8.0671	7.99522	8.28176	7.9413	7.87688	8.51112	8.05235	8.54034	8.45343	8.58298	8.74473	9.40243	8.9849	9.47386	8.99746	9.5235	8.21834	8.89323	8.24452	9.85864
C10orf54	8.98665	8.96172	9.0259	8.72873	8.83578	9.15012	9.22743	8.66794	9.21427	8.91633	9.07251	9.00537	9.92242	10.0156	9.46612	9.63609	9.43576	9.34183	10.0358	9.0016	9.43144	9.47073	10.1939
SPOCK2	10.156	9.91646	10.4421	10.3982	10.4527	10.2503	9.21429	10.5987	9.80708	10.1896	10.1807	10.1736	11.1679	11.0262	11.5289	11.4899	10.735	11.0945	11.5038	10.9425	10.9291	11.1201	11.3649
ECD	10.3896	10.3084	10.4393	10.4424	10.8513	10.3571	10.2174	10.4799	10.6614	10.7075	10.4404	10.3742	9.79299	9.4795	9.3489	9.77712	10.0611	9.7793	9.45416	10.2133	9.63244	9.94616	9.25176
MYOZ1	6.65496	6.52613	7.09801	7.17897	6.38994	5.87072	7.126	7.95452	6.02673	6.38433	6.92574	6.95435	8.27302	8.37865	7.73902	9.41409	7.26069	8.05164	8.67594	6.97069	7.24586	8.99142	9.45916
AP3M1	9.51238	9.35218	8.98958	9.28314	8.93328	9.05179	8.98454	9.44989	9.2537	9.54787	9.07161	9.18937	8.737	8.33934	8.39508	8.44634	9.06034	8.75903	8.33296	8.91473	8.36226	8.65146	8.32386
ZNF503	8.20672	8.39065	8.25058	8.14095	8.31934	8.27225	8.23805	8.01516	7.99938	7.87506	7.77678	8.09392	8.90288	8.67943	9.10255	8.64205	8.13534	8.61496	9.43454	8.22005	8.33452	8.47544	9.39505
WAPL	9.28054	9.32908	9.41407	8.93062	9.39015	9.23534	9.02621	9.19602	9.53999	9.27611	9.19206	9.25396	8.90632	8.55526	8.33075	8.46895	9.03263	8.75065	8.2815	8.85049	8.52009	8.72828	8.33838
MMRN2	9.02392	8.63376	9.2997	8.47944	8.93594	8.64278	9.5361	8.5204	8.31384	8.08935	8.94092	9.00101	9.83196	9.10111	9.67838	10.0187	9.46973	9.56564	9.80259	9.18191	9.40921	9.67853	9.20228
ANKRD22	8.06244	6.38763	6.85545	6.76756	7.83966	7.80053	6.77125	7.08096	7.9526	7.77727	7.08426	7.14806	5.78207	6.84895	5.60265	6.39128	7.41923	6.33242	5.17817	5.79564	5.87114	6.76887	6.46425
SLC16A12	5.86966	6.24172	7.09696	6.71984	6.73578	6.69731	6.64595	6.68686	6.53011	6.19003	5.63253	6.41371	7.1982	6.75461	7.13302	6.97024	7.27539	7.30214	6.9735	6.73367	6.75817	8.1849	6.29803
IDE	9.9787	9.87068	9.45109	9.62353	9.6454	9.85002	9.66659	9.90302	9.82692	10.3164	9.5594	9.57582	9.09263	8.31207	8.31644	8.47127	9.20707	8.75354	8.26311	8.94289	8.31057	8.8152	8.29453
MYOF	11.1593	11.466	11.2083	11.0247	10.9788	11.468	11.339	11.1137	11.2113	11.6216	11.2335	11.0883	10.013	10.0179	9.9844	10.4339	10.8417	10.7897	9.62525	10.8042	10.2831	10.4184	9.21097
NOC3L	7.86021	7.66487	7.7566	7.3735	8.02122	7.60981	8.08814	7.7908	8.69335	8.26315	8.39173	7.84073	7.10889	6.56429	6.08529	6.53678	7.31685	6.82273	6.04074	7.46759	6.86885	7.07442	6.01135
ALDH18A1	8.79399	8.58459	8.13959	8.50419	8.06803	8.54037	8.52784	8.62012	8.72658	9.0624	8.65239	8.46257	7.91519	7.64561	8.1347	8.31551	7.94389	8.28133	7.54012	8.2803	7.7315	8.45439	7.36448
TM9SF3	11.4914	11.5652	11.3997	11.3947	11.4388	11.476	11.4664	11.5098	11.5446	11.6995	11.5265	11.5021	11.1036	10.8961	10.7161	10.8676	11.2308	10.9051	10.786	11.1028	10.8065	10.9047	10.7399
CRTAC1	10.1857	9.18387	10.1755	9.01954	8.92817	9.22012	8.3017	9.26189	8.54963	8.33008	9.80563	9.77582	9.95492	10.0514	9.55879	9.51879	9.43012	10.256	10.3505	9.67477	9.56745	9.58069	10.3249
CHUK	9.04174	8.976	8.94268	8.80962	9.02366	8.97138	8.76554	8.9803	9.34223	9.55063	9.13431	8.89441	8.18278	7.77489	7.72009	8.05159	8.71959	8.02087	7.5836	8.58789	7.98782	8.22937	7.51546
MRPL43	8.05069	7.9408	7.88066	8.18316	7.49826	7.82145	7.9853	8.23979	7.72187	8.25462	8.02236	7.96483	8.48408	8.77812	8.94986	8.71305	8.32895	8.60662	8.8782	8.30233	8.41289	8.60257	9.10841
LDB1	10.9112	10.8712	10.8308	11.0431	10.6399	10.8317	10.718	11.0412	10.47	10.4912	10.79	10.9503	11.5893	11.6252	11.5895	11.4905	11.0511	11.3093	11.6833	11.0346	11.3984	11.3457	11.8534
DCLRE1A	7.24563	7.55582	6.9053	6.97684	6.83616	7.35388	6.92046	7.12489	6.95863	7.96173	6.83079	7.05521	6.75933	6.1049	6.2714	6.42412	6.84234	6.85039	6.26498	6.51238	6.08866	6.49675	6.31631
CCDC186	9.4269	9.74312	9.37394	8.72824	9.54435	9.54909	9.05525	9.19346	9.19572	9.1895	8.83904	9.1767	8.52032	7.2302	7.21556	7.44168	8.26336	7.54644	6.98304	7.70685	7.19605	7.70847	7.32135
SHTN1	10.0065	9.93741	9.62032	9.60186	9.55067	10.0409	9.18194	9.87603	9.72114	10.2156	9.91295	9.84332	9.1392	8.9039	8.99834	9.02499	9.50152	9.1192	8.75096	9.17966	8.89099	9.03173	8.73913
PDZD8	9.33587	9.08024	9.55246	9.17125	9.43479	9.1942	9.19725	9.4729	9.46062	9.3096	9.50205	9.41074	8.89983	8.41232	8.42447	8.59613	9.11042	8.77551	8.39719	9.0605	8.50837	8.89781	8.02562
RAB11FIP2	9.68077	9.79973	9.63919	9.61549	9.83224	9.70573	9.72681	9.88745	9.551	9.82431	9.59841	9.71	9.19796	8.92052	8.58999	8.79978	9.36609	8.90387	8.89543	9.07066	8.65128	9.00117	8.64749
FAM204A	9.73653	10.232	9.5687	9.59995	9.43998	9.60196	9.80351	9.86784	9.57256	9.88778	9.53183	9.69096	8.94051	8.55643	8.65296	8.81233	9.59659	8.77496	8.53679	9.02154	8.3066	8.98563	8.72837
EIF3A	11.0615	11.1557	11.1233	10.8029	11.4154	11.1292	11.1538	10.9673	11.5976	11.5352	11.3029	11.0737	9.88919	9.60528	9.17202	9.45782	10.4879	9.9325	9.16844	10.3981	9.56255	9.81267	8.96359
IKZF5	8.57723	8.77664	8.72253	8.12672	8.97926	8.68559	8.54537	8.70954	8.7372	8.25345	8.46746	8.74615	8.10419	7.79252	7.92932	7.84688	8.44013	7.98807	7.78273	8.26186	7.87899	8.13901	7.7002
DHX32	8.56783	8.6046	8.27903	8.50934	8.48201	8.7052	8.3634	8.64075	8.43522	8.91367	8.53121	8.50202	8.02966	7.54812	7.93411	7.88125	8.17533	7.94149	7.24072	8.25441	7.44976	8.04701	7.14374
MKI67	8.33151	8.21099	7.03638	6.76148	6.7665	7.33373	6.57574	7.10357	7.14777	9.52089	7.41704	7.12308	6.16556	6.35728	6.11019	6.33998	6.63936	6.3923	6.11183	6.4005	5.97124	6.09187	6.45838
FUOM	8.04603	7.97171	8.00651	8.20469	8.04375	7.89325	7.93512	8.09832	7.89701	7.99557	8.03536	7.80226	8.41208	8.67493	8.6469	8.74919	8.28918	8.46954	8.88174	8.32928	8.55524	8.6281	8.93511
PGGHG	7.93226	7.65844	8.07524	7.89579	7.71827	7.83632	7.92371	7.78665	7.77063	7.43446	8.10978	8.23765	8.90778	8.6843	8.38306	9.01274	8.49089	8.26567	9.04907	8.27223	9.05233	8.5633	8.57551
LOC692247	7.65941	7.55845	8.01417	7.88542	7.45258	7.50361	7.21854	7.80344	7.35118	7.11251	7.62933	7.99019	8.73836	8.83135	8.79064	8.39368	7.73524	8.2416	8.82257	7.97613	8.501	8.251	8.61522
TMEM80	8.81664	8.6412	8.65827	9.24331	8.37843	8.43995	8.94243	9.2599	8.36975	8.41262	8.63655	9.03448	9.63594	9.44161	9.75831	9.21235	9.4143	9.76825	10.086	9.32812	9.00922	9.3501	10.0565
TSPAN4	10.1714	10.1106	10.039	10.0125	9.77625	9.84655	10.2307	10.0203	9.73547	9.97055	10.1311	10.0466	10.8725	11.2515	10.944	10.7702	10.3991	10.3811	11.0935	10.3609	10.4864	10.5224	10.9831
MUC5B	6.88017	6.96433	6.83455	7.32402	7.37713	6.89127	6.96823	6.81836	6.95277	6.99444	7.30552	7.63933	6.98168	7.69762	7.63503	6.94534	8.34645	7.34664	8.35818	8.4799	8.20276	6.75163	7.61116
PGAP2	9.36757	9.21053	9.33983	9.12358	8.83517	8.74862	8.53545	9.01285	8.27453	8.98687	8.85901	8.87121	9.64298	10.2707	9.99867	9.47122	9.6215	9.33638	10.0009	9.41889	9.69139	9.76414	10.7127
RRM1	9.07344	9.24903	8.77442	8.47032	8.8004	8.69242	8.79679	8.89221	8.63812	10.1638	8.77533	8.59113	8.37009	7.53374	7.3722	7.46007	8.35129	8.04765	7.08311	8.21151	7.59865	7.70386	7.27632
TRIM22	10.7348	10.316	10.4073	10.8729	10.1972	10.4079	10.2278	10.8643	10.3715	10.3235	10.552	10.5725	10.0676	9.54247	9.37322	9.41418	10.2933	9.80066	9.29525	10.5526	9.72613	10.2797	9.06793
ZNF215	6.11231	6.47126	5.81082	5.8815	6.24385	6.09539	5.82138	6.05998	7.22658	6.57892	5.95092	5.90682	5.43613	5.28733	5.51609	5.4854	5.28657	5.72929	5.14288	5.77749	5.88412	6.06788	5.81742
IPO7	10.6214	10.6872	10.7094	10.4967	11.0342	10.6526	10.5709	10.743	11.1269	11.1741	11.0125	10.7403	9.87253	9.47647	9.08431	9.43547	10.0969	9.7769	9.08554	10.2183	9.86112	9.68644	9.20279
ZNF143	8.20039	8.08594	7.94756	7.71685	8.53851	8.03639	8.00997	7.99541	8.30124	8.17618	7.78287	7.69244	7.48386	6.80141	6.75513	6.98189	7.62575	7.20402	7.11256	7.39464	6.98393	7.22377	6.99062
WEE1	9.01816	8.98751	8.95298	8.88113	8.28542	10.0874	9.09072	8.91577	8.91338	8.90555	10.1432	9.78167	7.79305	7.74214	7.77384	8.91108	9.19183	8.11629	7.93363	8.74949	8.25611	9.29918	8.76056
SWAP70	10.1887	10.257	10.486	9.9973	10.5477	10.224	10.2757	10.0665	10.509	10.26	10.4568	10.203	9.50256	9.07655	9.34238	9.3941	9.9973	9.34974	8.99483	9.75959	9.36771	9.28173	8.59095
CTR9	9.32981	9.36713	9.12284	9.0184	9.12403	9.0324	9.12445	9.1679	9.39929	9.43835	9.17345	8.91838	8.3583	7.98663	7.76213	7.82485	8.8468	8.13972	7.47065	8.4344	7.90646	8.05541	7.45137
USP47	8.68557	8.9821	8.85226	8.30067	8.8014	8.81478	8.59974	8.60947	8.91326	8.78088	8.66638	8.71238	8.23758	7.74129	7.10059	7.36138	8.35802	7.7808	7.03917	7.70833	7.59599	7.84541	7.12892
FAR1	9.56482	9.41783	9.19434	8.89276	9.14071	9.19583	9.15609	9.27898	9.41389	9.75259	9.17439	9.18406	8.9115	8.5403	8.30661	8.32139	8.95413	8.71979	8.01608	8.80808	8.53867	8.51056	8.18199
C11orf58	10.9963	11.1883	10.866	10.9142	10.8374	10.868	11.0099	11.061	10.9441	11.2318	10.9532	10.9406	10.6083	10.1915	10.1829	10.2592	10.6445	10.3189	10.0178	10.4838	10.1642	10.4104	10.2384
NUCB2	9.45156	9.77841	9.27394	8.91852	9.47145	9.55765	9.42969	9.22026	9.62118	9.67517	8.83555	9.27438	8.72024	8.1118	7.92167	7.99489	8.644	8.00554	7.91677	8.27762	8.09963	8.19829	7.78569
NCR3LG1	7.94807	7.65707	8.08075	8.29688	9.50687	8.21941	7.66055	8.31071	9.90681	8.88977	9.00531	8.2	7.24976	7.54019	7.60233	7.46122	7.66186	7.52019	6.80438	8.04426	7.9592	7.63268	6.34401
GTF2H1	9.40905	9.49631	9.26091	8.95239	9.3611	9.2857	9.18382	9.22064	9.4671	9.76695	9.48565	9.4107	8.54378	8.31967	8.27615	8.12731	8.88848	8.5889	7.64634	8.74782	8.23903	8.59638	8.1617
PRMT3	7.73817	7.48997	7.22516	7.12615	7.13635	7.43675	7.4573	7.57663	7.74233	8.42076	7.681	7.33839	7.13744	6.85488	6.88372	6.71889	7.09699	7.10761	6.61215	7.09053	6.62059	7.22171	6.8784
FIBIN	8.95291	8.99103	9.41756	8.30244	9.02072	8.29815	9.17585	8.23178	8.18701	7.13691	7.92499	9.50554	9.57634	10.1926	10.2654	9.99367	10.2554	9.99538	10.385	9.48348	9.5141	10.6237	10.137
EIF3M	11.0023	11.1889	10.5302	10.5739	10.6902	10.5976	10.82	10.794	11.0771	11.5362	10.9967	10.728	10.1985	9.75762	9.56334	9.75281	10.2494	9.86591	9.60864	10.3668	9.81573	9.82668	9.76972
QSER1	9.53141	9.64353	9.28673	9.08323	8.83158	9.30222	9.34706	9.27374	9.0973	9.51317	9.22968	9.21133	8.93339	8.06218	7.74465	7.98387	8.69004	8.3873	7.80717	8.58126	7.8792	8.53774	8.01433
HIPK3	10.5254	10.5348	10.9649	10.5616	10.9002	10.6683	10.9575	10.5774	11.0362	10.6546	10.8123	10.814	9.94448	9.81885	9.25259	9.5475	10.4861	9.90108	9.15932	10.3564	10.0563	10.1358	8.97767
CAPRIN1	11.4277	11.4195	11.1738	11.2609	11.1296	11.2521	11.2162	11.3258	11.2456	11.6537	11.3072	11.1445	10.8487	10.2206	10.5007	10.4256	11.0039	10.7393	10.1898	10.8764	10.324	10.6658	10.076
EHF	10.2207	10.0986	10.3019	9.37148	10.865	10.2441	8.81783	9.75526	9.2002	10.369	10.1025	10.0675	9.32741	8.72162	8.71647	8.08439	9.21004	9.20973	8.47371	9.37973	8.85179	8.71194	8.3431
TRIM44	9.1666	9.31155	9.2275	9.07936	8.87069	9.23364	9.27552	9.1696	9.34663	9.34083	9.07006	9.1938	8.65652	8.27498	8.50363	8.53135	8.86194	8.64059	8.21459	8.71705	8.51383	8.6383	7.94379
PRR5L	8.96723	8.28716	8.01018	8.29637	7.85555	7.97542	7.61266	8.26373	8.24694	7.54944	8.46272	7.98562	8.86859	8.49796	9.47153	9.23172	8.80745	8.9881	9.04389	8.68871	8.72215	8.65955	9.40844
API5	10.8494	10.8444	10.5488	10.0891	10.4606	10.5053	10.2743	10.6366	10.6717	10.9747	10.5862	10.6139	10.0265	9.26574	9.42933	9.54324	10.4164	9.77785	9.43729	10.1747	9.63918	10.0102	9.11592
TTC17	10.4166	10.4883	10.3427	10.1769	9.88517	10.5026	10.2905	10.3104	10.1822	9.90156	10.3022	10.4607	9.99277	9.3946	9.53717	9.36018	10.2733	9.79882	8.96084	9.8837	9.43835	9.8535	9.03514
CD82	9.83718	9.43463	9.97215	9.8437	10.3001	9.76458	8.78334	9.62676	9.42239	9.49434	9.8265	9.7728	10.7247	10.4307	10.5187	10.7568	10.3703	10.4454	10.8012	9.92752	10.535	10.5221	10.8464
TSPAN18	9.61443	9.29377	9.76385	9.27071	8.66618	9.20274	9.86983	9.48176	8.62297	9.09954	9.72202	9.83844	10.4788	10.0327	10.3559	10.687	9.92516	10.154	10.9579	9.67505	9.5804	10.4465	11.2418
MDK	9.27155	9.06915	8.92627	9.36942	8.89188	8.88963	9.08446	9.20956	8.91851	8.66375	9.10937	9.14585	9.57333	9.99296	9.57614	9.59604	9.01066	9.49517	10.0248	9.26491	9.52068	9.94523	10.1866
SLC39A13	9.16481	8.90423	9.1137	9.31188	9.23433	9.16034	9.11512	9.29096	9.0478	9.09554	8.95296	9.26061	9.78443	10.1606	10.1686	10.3478	9.79129	9.89396	10.4691	9.6343	9.8687	10.2729	10.4267
LOC646813	8.05664	7.78195	7.98394	7.50765	8.06489	7.78065	7.6934	7.8123	8.02361	8.20396	7.92563	7.57022	7.02318	6.57522	6.64683	6.50094	7.27043	6.98182	6.64559	7.36665	6.69011	7.18428	6.16081
FAM111B	7.62908	7.65455	6.34475	6.25862	6.29671	6.34711	5.40891	6.36234	6.37748	9.41736	6.8366	6.32818	5.11064	5.40246	5.29867	5.85108	5.34454	5.81065	5.51114	5.76928	5.23227	5.34007	5.70885
FAM111A	9.40236	9.60191	9.23692	8.86275	8.36587	9.29554	8.94807	9.33565	8.99388	9.30269	8.94957	9.23937	8.81952	7.99042	8.43205	8.22475	9.39292	8.53765	7.85253	8.75657	8.17447	8.48302	7.89618
MS4A15	8.80754	9.22572	8.68597	8.36162	9.21664	9.2488	8.1871	8.17342	7.12954	7.05933	8.67196	8.65059	10.0022	11.1097	10.8453	10.008	8.61824	9.25369	11.0798	9.7883	9.7448	9.92219	10.8925
TMEM109	11.3664	11.0137	11.2433	11.2493	10.8979	10.9499	11.309	11.1656	10.714	11.136	11.1065	11.2811	12.0526	12.1249	12.0453	12.0796	11.3176	11.7376	12.3141	11.5842	11.829	11.9632	12.3345
TMEM216	7.18712	6.99171	6.82214	7.02005	6.81956	7.28539	7.25724	7.25147	7.26162	7.21915	7.52981	7.46357	7.49407	7.86905	7.81182	7.99735	7.46536	7.76072	7.92452	7.44286	7.84567	7.6349	8.40584
MYRF	8.18392	8.78502	8.65711	7.9365	8.34614	8.2263	8.17125	8.27098	8.0816	7.98966	8.3185	8.46755	9.66922	9.20935	9.41171	9.63302	8.73061	9.17053	9.80609	8.87911	9.00439	9.21434	9.48927
SCGB1A1	13.2986	12.1306	13.0997	12.6323	13.6696	12.6156	11.4437	8.19344	9.00084	11.1379	12.955	11.4039	11.5529	13.5739	13.717	12.8336	13.4802	13.2371	12.9493	13.5028	13.7878	12.7719	13.5271
TMEM179B	10.8622	10.6973	10.5521	10.8994	10.5063	10.6084	10.5476	10.8664	10.4618	10.8537	10.6988	10.7962	11.3866	11.6276	11.2294	11.3722	10.8718	11.0909	11.8225	10.9514	11.2213	11.2391	11.9991
COX8A	10.3618	9.88227	10.1283	10.4299	10.1505	9.9897	10.0972	10.3254	9.72155	10.3092	10.0853	10.1437	10.8731	11.2513	10.7741	11.0509	10.3372	10.8206	11.5302	10.5705	10.9057	10.8375	11.7432
OTUB1	10.2908	9.97192	10.1275	10.439	10.2943	10.2132	10.1459	10.334	10.2122	10.6049	10.4264	10.3615	10.795	10.9917	10.9065	10.9515	10.406	10.7866	11.1292	10.5656	10.9212	10.9311	11.2099
PRDX5	10.1009	10.1654	10.1905	10.484	10.1656	10.2975	9.91874	10.4447	10.0343	10.3382	10.1495	10.3243	11.2461	11.546	11.2225	11.1401	10.2876	10.9401	11.7302	10.8213	11.452	11.0802	11.7236
PPP2R5B	8.15503	8.22702	8.29332	8.33871	8.23144	8.35433	8.38151	8.38027	8.09028	7.92357	8.36928	8.38169	8.93906	8.90216	8.91203	9.29077	8.63898	8.97811	9.1218	8.56645	8.97148	8.84041	9.29565
MALAT1	13.4581	13.6397	13.567	13.3231	13.4934	13.612	13.4996	13.5462	13.5352	13.4308	13.4866	13.5225	12.9835	12.8426	12.6605	12.5797	13.3708	12.9186	12.1729	13.104	12.9087	12.8998	12.2523
FAM89B	9.45087	9.44831	9.4952	9.48482	9.5168	9.3288	9.40342	9.4921	9.38046	9.43879	9.50801	9.46987	9.89645	10.435	10.147	10.3311	9.65049	9.85634	10.613	9.83959	10.0456	10.0356	10.9614
CTSW	8.61411	8.38565	8.64161	9.09417	8.33018	8.19755	8.01642	8.82262	8.3979	8.3893	8.95	8.92783	9.09656	9.54088	9.31103	9.74015	9.58648	9.32895	10.0146	8.32009	9.89218	8.95031	10.5007
CST6	7.38648	7.29732	7.57712	7.74585	7.69435	7.63883	7.42272	7.59164	7.30159	7.7591	7.52845	7.5341	7.85915	8.16765	8.08834	8.68506	8.0833	8.26406	8.54073	7.96959	8.07288	8.19112	8.50695
RAB1B	11.0769	10.8773	11.0536	11.219	10.7549	10.8926	10.8343	11.0991	10.7508	11.0824	10.8247	11.0722	11.8405	12.0663	11.8008	11.7119	11.5191	11.6532	12.241	11.448	11.6977	11.9393	12.1742
SSH3	7.96053	8.14487	8.01576	8.2323	8.04636	8.07953	8.18832	8.13978	7.89192	8.09319	8.07168	8.06706	8.79506	8.85136	8.82608	8.82266	8.34547	8.70888	9.24082	8.43305	8.80124	8.75075	9.24892
ALDH3B1	9.63843	9.77823	9.77402	9.84267	9.75262	9.46689	9.15004	9.76291	9.31791	9.41024	9.7795	9.56691	10.5391	10.8097	10.7228	10.3566	9.80277	9.97301	11.0528	10.2461	10.4928	10.0429	10.7636
PPP6R3	10.4201	10.4604	10.5192	10.151	10.5513	10.3598	10.2659	10.2839	10.3221	10.3886	10.3808	10.2919	9.82039	9.30013	9.38884	9.39601	10.1788	9.71082	9.13122	9.87034	9.59909	9.69043	9.1156
ANO1	8.02445	9.18289	9.13886	8.59327	8.45945	8.72469	9.21933	8.80868	8.6671	7.42258	8.20634	8.8729	9.50696	9.7088	9.98562	9.9087	9.0486	9.58685	9.81756	9.22949	9.49513	9.92023	9.12937
PPFIA1	10.0604	10.0865	10.1229	9.7959	10.0413	10.0784	9.9931	9.92256	10.1016	10.0982	9.89169	9.8507	9.33719	8.85629	9.38593	9.18983	9.68622	9.45852	8.89507	9.52127	8.9902	9.50332	8.78315
FOLR1	10.9645	10.9775	10.7745	11.2904	10.7399	10.8109	9.5155	11.1866	10.4723	10.7107	10.8178	11.0183	11.4066	11.5648	11.8	11.5181	11.2001	11.4087	11.6242	11.1632	11.3653	11.3832	11.6499
PLEKHB1	8.35514	8.27894	8.21336	8.60408	8.19893	8.59886	7.74409	8.45197	7.78754	7.37774	7.99418	8.21828	8.69939	8.93686	8.85624	8.6259	8.38592	8.44048	9.01011	8.57344	8.74105	8.50069	9.63632
POLD3	8.86736	8.62713	8.35036	8.16646	8.38352	8.46084	8.3302	8.46171	8.27225	9.11665	8.51196	8.2898	7.5951	7.26787	7.58185	7.44815	8.16646	7.92127	7.45566	8.15563	7.4629	7.69328	7.0908
DDIAS	7.41586	6.98967	6.28282	6.40509	5.69934	5.59945	5.54117	6.59247	5.77258	7.95303	6.96873	6.2791	5.50106	5.8671	6.07958	5.67982	6.1269	6.14197	5.87802	6.08581	5.60916	5.6784	5.65878
PCF11	10.0103	10.1222	10.4503	9.39067	10.748	10.0969	9.96904	9.55788	9.85129	9.50382	10.1167	9.82269	8.85233	9.00098	8.66303	8.84114	9.79027	9.0256	8.7237	9.37243	8.97917	9.16985	8.62437
CEP295	8.12702	8.39206	7.63377	7.58703	7.45021	8.23494	8.13408	7.86288	7.81875	8.28167	7.45021	7.80252	7.43382	6.71383	6.47063	6.54983	7.50231	6.65493	6.00423	6.87896	6.38797	6.91418	6.43589
PANX1	8.95315	8.83799	9.27272	9.0051	10.2779	9.25624	8.80596	9.07131	10.586	9.76897	9.93577	9.20185	8.25641	8.86716	8.13709	8.57707	8.99508	8.95069	7.95401	9.43928	9.03879	8.57128	7.75037
ANKRD49	8.68635	8.81371	8.44047	8.15072	8.24364	8.57936	8.72808	8.62533	8.65827	8.26678	8.35433	8.33918	7.99131	7.64513	7.69837	7.72226	8.28848	8.19467	7.49368	8.09216	7.61953	8.01944	7.83537
CEP57	8.87175	9.28937	8.60699	8.35682	8.21263	8.84927	8.69235	8.77855	8.33699	9.09985	8.45576	8.66012	8.27704	7.55813	7.37899	7.38697	8.17295	7.67185	7.54983	7.78635	7.45363	7.68514	7.4193
JRKL	8.02895	8.19459	7.57092	7.45767	7.23877	8.05965	8.23648	7.93321	7.57307	7.91296	7.52201	7.67354	7.46004	6.86346	6.88882	7.23704	7.68063	7.31258	6.56746	7.35643	6.96607	7.07459	6.95297
ARHGAP42	8.94589	8.93935	9.08046	8.66113	9.02622	8.43989	8.37871	9.02253	8.4321	9.04341	9.31899	8.59534	8.29605	7.71192	7.77262	7.78971	8.46271	7.99951	7.5585	8.26078	7.97036	7.81905	7.53159
BIRC3	9.52211	9.15797	9.82098	9.28243	10.9612	9.03063	8.28702	9.90113	10.8546	9.90591	10.286	9.49655	8.92493	8.64944	7.12298	7.92196	9.00955	8.64646	7.26386	8.44679	9.34837	8.09373	8.00609
BIRC2	9.52874	9.64977	9.84339	9.08754	10.1682	9.60262	9.4906	9.40679	9.72559	9.40042	9.6298	9.56228	9.34377	9.11039	8.51449	8.69146	9.36698	9.01446	8.57041	8.98683	8.98947	8.91517	8.73302
DYNC2H1	7.3552	7.46385	7.20939	6.57102	7.17317	7.09117	7.25771	6.92387	6.41779	6.76478	6.92791	6.98035	6.64382	6.58465	6.2347	5.97661	6.71033	5.98829	5.8162	6.50453	6.28276	6.42644	6.06888
AASDHPPT	8.94951	8.95343	8.35151	8.66372	8.33083	8.51366	8.52893	8.8436	8.79151	9.14727	8.77641	8.62998	8.45513	7.96606	7.83384	8.10501	8.44337	8.16625	7.71979	8.47417	7.93199	8.10132	8.07715
CUL5	8.70594	8.89423	8.54083	8.31542	8.16315	8.6518	8.56434	8.54492	8.59571	8.69889	8.54186	8.47643	8.07702	7.81908	7.71179	7.79587	8.14943	7.92741	7.96184	7.84579	7.73121	8.1055	7.98631
ACAT1	9.4249	9.60087	9.15986	9.14105	9.06333	9.07999	9.50459	9.53365	8.82841	9.50179	9.1278	9.31673	8.49904	8.06823	8.45189	8.44024	8.91404	8.76155	7.85498	8.64545	8.04267	8.52254	8.18059
ATM	9.52693	9.79959	9.13395	9.15513	8.43819	9.49031	9.36998	9.47822	9.51535	9.01756	9.2079	9.32409	9.0151	8.35415	8.2958	8.11085	9.26816	8.66028	8.06621	8.62943	8.57066	8.37327	8.49348
DDX10	8.01895	7.83485	7.80408	7.65476	7.64837	7.83101	7.89657	7.7102	8.80705	8.14169	8.14227	7.71557	6.87275	6.73614	6.36805	6.62877	7.2768	6.98332	6.15677	7.57739	6.47136	7.01321	6.52488
ZC3H12C	8.19571	8.34996	8.67304	8.10092	9.17067	8.52462	8.49813	8.31346	8.39192	8.64729	8.78643	8.30029	7.60421	7.3783	7.49588	7.81436	8.12949	7.72768	7.23377	7.7903	7.22756	7.95553	7.55529
C11orf57	7.82314	8.16208	7.95099	7.6036	7.95051	8.03296	8.07306	8.05279	8.10979	8.02804	7.7506	7.91949	7.45047	7.18859	7.16391	7.28171	7.64663	7.52187	7.10165	7.74021	7.15716	7.37897	6.9336
LOC100132686	7.07619	7.17847	7.3154	6.92602	7.29156	7.13861	7.21923	7.01767	6.994	7.01493	7.21353	7.16034	6.45479	6.10621	6.13712	6.39715	6.65426	6.39143	5.44269	6.47089	6.04715	6.59589	5.60304
CD3E	8.95255	8.33866	8.62625	8.94859	8.28187	8.28789	8.33663	8.80348	9.03789	7.45644	8.4891	8.88019	9.58057	9.43647	9.41548	9.21067	9.2925	9.4395	9.56074	8.36955	9.82969	8.96838	10.7811
UBE4A	10.8374	10.7379	10.8544	10.6543	10.6767	10.7402	10.7868	10.8006	10.7555	10.9889	10.8793	10.8305	10.4198	9.64104	10.1437	9.97894	10.6931	10.3691	9.45735	10.59	9.96839	10.4782	9.2959
ARCN1	10.1538	10.1898	9.9372	9.91132	10.1763	10.0884	10.1492	10.1926	10.2637	10.2001	10.0146	10.0146	9.37165	9.08161	9.47653	9.59816	9.9123	9.65751	9.08471	9.92404	9.39177	9.73465	8.96789
RNF26	9.33504	9.12842	9.05212	9.43672	9.18375	9.28869	9.31511	9.4476	8.95906	9.60573	9.13054	9.28383	10.0659	10.1762	9.72643	9.95803	9.21928	9.64059	10.5358	9.34048	9.68688	9.87704	10.6233
ARHGEF12	10.7522	11.0044	10.9856	10.6722	10.8987	10.981	10.7316	10.9404	10.6728	10.7253	10.9077	10.8902	10.5117	9.76731	9.96939	10.0811	10.9073	10.2535	9.68864	10.4284	9.78964	10.1808	9.64532
GRIK4	7.2772	7.49952	7.59201	7.65744	7.47242	7.22216	6.76011	7.38518	7.0258	6.83272	7.52525	7.40979	7.84618	8.26286	8.40054	7.73523	7.45228	7.84099	8.03812	7.70592	8.31115	8.16998	7.88108
PKNOX2	8.71273	8.38211	8.63024	8.48972	8.27346	8.10677	8.03356	8.5037	8.15614	8.08186	8.86627	8.40813	9.55959	9.16074	9.23697	9.58148	9.06085	9.15479	9.50593	8.73691	8.82568	9.70056	9.67576
CHEK1	7.38751	7.58552	7.09149	6.60236	7.63172	6.98889	6.4958	6.57071	6.84824	9.01852	7.31255	6.43853	6.04236	5.8096	5.53732	6.13601	5.9775	5.84118	6.07171	6.13973	6.10052	6.0428	5.8893
FAM118B	10.5058	9.95617	9.89386	10.5282	9.80142	9.89865	9.48416	10.4463	10.0215	10.5284	9.98897	10.1569	9.29975	9.13334	9.35191	9.7254	9.82917	9.90464	8.95991	9.9551	9.13289	10.0289	9.0998
SIGIRR	8.78042	8.56748	8.6673	8.82486	8.49448	8.64169	8.25958	8.73601	8.53467	8.53565	8.76701	8.59631	9.1437	9.45474	9.38739	9.44376	8.85744	9.11674	9.76009	8.84364	9.20523	9.0593	10.0239
DUSP8	8.38946	7.96866	8.81132	8.47171	8.86594	8.70546	8.41547	8.51694	8.29653	8.46916	8.61084	8.49763	8.97876	9.34656	9.05806	9.62763	8.90867	9.44585	9.49219	9.01173	9.16451	9.33396	9.37511
SNORA54	8.35045	8.48279	8.90664	8.47123	8.95487	8.61717	8.59576	8.78845	8.80304	8.34273	8.84634	8.63374	9.4234	9.74372	9.68113	9.48651	9.17776	9.7348	9.70866	9.10962	10.1721	9.5597	10.0297
ZNF195	8.76877	8.94731	8.64463	8.5611	8.7856	8.86879	8.67274	8.65865	9.0331	9.09163	8.71032	8.56841	7.9279	8.12664	8.04726	8.17734	8.44996	8.31866	8.03553	8.3641	8.19423	8.08643	8.1444
PRKCDBP	8.9972	9.29326	9.12202	9.27283	8.99521	8.86055	9.4112	9.37759	8.76016	9.26706	8.75266	9.16036	9.6393	9.96683	9.82457	9.88809	9.42904	9.51904	10.2456	9.42233	9.65394	9.78536	10.421
APBB1	7.33333	7.36249	7.54879	7.31186	7.86069	7.48533	7.57436	7.417	7.41036	7.22135	7.29439	7.49778	8.03818	8.22045	8.16979	8.16837	7.89167	7.96404	8.18466	7.78302	8.03357	8.11251	8.49137
EIF4G2	11.7201	11.7396	11.8626	11.6294	11.8312	11.7603	11.606	11.7591	11.8864	12.0403	11.7594	11.7861	11.306	10.9647	11.057	11.0909	11.6176	11.3807	10.6228	11.5477	11.038	11.2826	10.6403
COPB1	10.6528	10.5404	10.3036	10.3153	10.4367	10.3526	10.1868	10.5272	10.4174	10.7756	10.3729	10.2109	9.3912	8.71464	8.74662	8.91174	9.78483	9.12742	8.64605	9.44504	8.95373	9.15922	8.55414
PIK3C2A	10.6657	10.5607	10.9507	10.4319	10.8089	10.9586	10.815	10.6657	10.6209	10.6816	10.6841	10.8905	10.4732	9.66165	9.02322	9.48003	10.464	9.72602	9.27725	9.80622	9.49698	10.1503	9.13726
UEVLD	9.18709	9.28091	8.83319	9.15849	8.87505	8.89451	8.82583	9.20008	8.80649	9.40823	8.90444	8.92081	8.56835	8.11341	8.29883	8.43466	8.74366	8.50304	7.97696	8.5579	8.11821	8.22486	8.56998
SPTY2D1	7.40246	7.30844	7.30414	7.04101	8.16805	7.5199	7.26855	7.34368	7.41085	7.16914	7.40318	7.32322	6.51881	6.45403	6.43806	6.71802	7.19168	6.81382	6.32834	7.03313	6.67184	6.8044	6.34853
MUC15	7.41696	7.60637	7.87963	7.17401	8.26674	7.03676	5.83449	7.0989	5.73074	6.99123	7.91371	7.71857	8.97567	8.6327	8.32524	7.51639	8.53998	7.78262	7.73461	8.30748	8.19349	7.78262	8.07163
HSP90AA2P	8.8086	8.53773	8.79135	8.53202	9.24874	9.18002	8.36543	8.88765	9.07304	8.77913	8.63295	8.20344	7.63648	6.87536	7.00893	6.85123	7.38967	7.54275	6.68261	7.91902	7.78466	6.997	6.5211
KIF18A	6.61893	6.76679	6.33218	6.05326	6.39058	6.76464	5.66591	6.82856	6.3902	8.23887	6.80759	6.20363	5.87553	5.22786	5.02691	5.17674	5.79239	5.39612	5.25964	5.4748	5.24149	5.47405	5.33597
CSTF3	8.40475	8.31339	8.08942	8.16288	8.10404	8.12859	7.83059	8.31859	8.39268	8.71574	8.51897	7.95168	7.70547	7.38903	7.06589	7.4642	7.99326	7.51945	7.37167	7.8223	7.35189	7.54732	7.56355
PAMR1	7.89829	9.90214	8.44341	8.92599	7.50404	9.34163	9.75044	8.69842	9.22406	6.51164	8.08446	9.0011	8.04566	7.10732	8.14678	8.01329	7.56018	8.07841	7.4641	7.89138	8.31985	7.86041	7.57153
CKAP5	9.36339	9.39003	9.02272	9.03082	8.61788	9.09872	9.20811	9.20388	9.04772	9.72982	9.11021	8.98031	8.30007	7.69814	7.69529	7.62181	8.74469	8.22731	7.35962	8.34872	7.70955	8.15301	7.43835
LRP4	8.24476	7.76781	8.86635	7.8699	8.49696	7.95226	8.17319	8.06567	7.96738	7.28891	8.52248	8.34876	9.25045	8.76027	9.23747	9.37672	8.89464	9.45488	9.22791	8.56893	8.84343	9.69192	8.91172
NUP160	9.01272	9.08637	9.03962	8.78943	8.78572	8.84319	8.83949	8.99882	9.01915	9.52919	9.0741	9.03362	8.62846	8.21285	8.30407	8.22433	8.87326	8.59958	8.11622	8.64072	8.30676	8.53771	8.14724
OSBP	9.74138	9.53101	9.78976	9.57691	10.094	9.71212	9.8157	9.67542	9.74659	9.67119	9.47346	9.60653	9.27173	8.72693	9.2554	9.12258	9.47904	9.32519	8.77843	9.32641	9.07323	9.30475	8.41018
SLC15A3	8.72141	8.42557	8.63414	8.90873	8.37908	8.25434	8.03897	8.83082	8.65667	8.78266	8.78706	8.81868	9.1968	9.55959	9.46726	9.5487	9.03222	9.45793	10.2112	9.26872	9.39924	9.24879	10.1302
TMEM258	11.0008	10.8392	10.6725	11.2724	10.642	10.9018	10.7953	11.1875	10.8413	10.9757	10.8136	10.9078	11.4361	11.7252	11.5376	11.5294	11.0864	11.3782	11.9585	11.2558	11.5782	11.5431	12.0819
FADS3	9.23728	9.04752	9.69059	9.48487	10.3868	9.43931	9.72767	9.50708	9.6757	9.95992	9.57174	9.52139	10.2834	10.3845	10.0822	10.5997	9.80305	9.95296	10.569	9.77649	10.2244	10.1909	10.7787
B3GAT3	7.69798	7.39437	7.66275	7.68246	7.71675	7.74634	7.52638	7.92538	7.82348	8.00537	7.90154	7.82735	8.30445	8.50292	8.37863	8.63359	7.81348	8.25329	8.90995	8.07556	8.13374	8.4889	8.7649
SNORD30	8.21486	7.80347	7.53928	7.74185	9.45111	7.88594	7.93491	7.91603	9.20197	9.27664	8.82861	8.05371	7.84307	7.69579	7.18614	7.60196	7.45415	7.6755	7.74902	7.99855	7.78066	7.73468	7.73377
SNORD28	9.21133	8.8539	8.60194	7.71866	10.2294	9.13025	8.79997	8.72253	10.0881	10.064	9.88125	9.03286	9.38859	8.01748	7.53599	8.34737	8.44302	8.71134	7.98736	9.40231	8.66371	8.20187	7.81281
TRMT112	11.5113	11.3382	11.397	11.5101	11.1159	11.4422	11.5063	11.598	11.4638	11.6994	11.3661	11.479	12.1808	12.3105	12.2094	12.221	11.7668	11.9346	12.499	11.912	12.1754	12.1097	12.5528
MAP4K2	7.56237	7.71564	8.04766	7.74873	7.96382	7.83242	7.66139	7.88018	7.65165	7.3476	7.66892	7.89627	8.58906	8.48829	8.36874	8.69207	8.19676	8.3461	8.87344	7.92616	8.15713	8.479	9.14592
BATF2	7.52428	7.38022	7.65004	8.18054	7.65632	7.58229	7.46816	7.6449	7.67972	7.82926	8.26018	7.88923	8.31463	8.2557	8.37662	8.21159	8.16899	8.21242	8.49396	8.21353	8.20261	8.11779	8.89361
LTBP3	9.47965	9.67676	9.92268	9.7511	9.5067	9.72641	10.2562	9.76799	9.64056	8.80607	9.48273	9.89881	10.3284	10.4164	10.2779	10.3369	9.84231	10.2203	10.6045	9.90863	10.0302	10.3776	10.4597
EFEMP2	9.11868	9.51109	9.45452	9.54025	9.36571	9.41845	9.79309	9.61975	9.22286	8.97455	9.25172	9.5615	10.1267	10.1445	10.0603	10.4444	9.69776	9.8199	10.3466	9.85126	9.81755	10.2228	10.5927
B4GAT1	7.3043	7.36726	7.17864	7.47874	6.8251	7.47404	7.22126	7.59681	6.90224	6.9791	7.07996	7.48914	8.21783	8.07092	8.28273	8.16936	7.49527	7.76655	8.8023	7.55253	7.80969	8.18818	8.98528
MRPL11	8.41264	8.27187	8.26633	8.90732	8.3101	8.44653	8.8022	8.65102	8.3345	8.85895	8.56917	8.42321	9.12951	9.49268	9.54965	9.5804	9.09925	9.43335	9.58657	9.37733	9.50154	9.37702	9.73065
CTSF	8.21711	9.0479	8.82031	8.80256	8.41727	8.90801	9.56359	8.7072	8.76117	7.23704	8.79722	8.94488	9.33882	10.0382	9.62653	9.54397	9.21893	9.25816	9.85966	9.05058	9.42188	9.66754	9.6796
PTPRCAP	8.98941	8.7485	8.45696	9.00196	8.73623	8.68625	8.62304	8.69681	9.22547	8.47754	8.56187	8.6903	9.32154	9.3263	9.86434	9.36579	9.41264	9.42182	9.76027	9.02555	9.82386	9.02164	10.7399
KMT5B	9.48812	9.79267	9.39122	8.97455	8.69912	9.31083	9.42558	9.16213	9.2064	9.01833	8.92277	9.19157	8.47216	8.09667	8.33676	8.11301	9.09884	8.5368	7.7872	8.59393	8.00906	8.41206	7.94851
MRPL21	8.75785	8.47771	8.6462	8.45629	8.69961	8.51244	8.83741	8.55806	8.72351	9.40416	8.80024	8.6525	9.27654	9.48736	9.27908	9.28075	8.82052	9.13438	9.88331	9.10141	9.24796	9.36043	9.71177
LAMTOR1	9.9976	9.72925	9.82164	10.1463	9.61397	9.69247	9.80486	10.1064	9.58008	10.068	9.88797	9.85508	10.2573	10.5465	10.573	10.6223	10.0529	10.3385	10.9019	10.1976	10.2799	10.4543	10.9777
STARD10	9.36197	9.10239	9.33062	9.3971	9.13535	9.57763	8.57423	9.33922	8.62925	8.90658	9.23163	9.24597	9.78213	10.0691	9.93761	9.68817	9.5386	9.75346	10.4482	9.47851	9.72789	9.7751	10.46
PGM2L1	7.41225	7.96465	7.22514	7.17784	8.28387	7.42323	7.23878	7.11726	8.13285	7.98636	7.3656	7.35383	7.28837	6.77217	6.63326	6.7519	6.90334	6.99896	6.41339	7.21618	6.68208	6.75217	6.33328
ARRB1	11.1591	11.2138	11.469	11.0936	10.9421	11.2791	10.9015	11.203	10.4288	10.678	10.9915	11.2812	11.8224	11.5188	11.8468	11.9196	11.6209	11.7386	11.9014	11.4159	11.3787	11.9788	11.7006
THAP12	8.81858	8.81139	8.76577	8.13796	8.77034	8.52721	8.76064	8.68694	8.86265	8.9408	8.83562	8.62756	8.26614	7.75482	7.76756	7.88589	8.55705	8.02699	7.71619	8.18816	7.77574	8.14614	7.97602
LRRC32	9.17239	9.69744	10.265	9.43927	10.4565	10.1119	10.1087	9.39277	10.1509	9.44606	10.8872	10.1126	10.6561	10.8715	10.928	11.4916	11.0278	11.0701	10.7697	10.4225	11.4701	10.3918	10.6852
RSF1	8.55714	8.93683	8.71878	8.22902	8.5156	8.79377	8.88995	8.52908	8.49075	8.24512	8.27184	8.5464	8.09715	7.36911	7.40765	7.31236	8.00422	7.42523	7.29351	7.79194	7.3862	7.71433	7.57526
DLG2	7.75491	7.22728	7.38369	6.95517	6.97273	7.56519	7.35436	7.36751	7.22024	6.73879	7.17708	7.63761	6.92105	6.94	6.55626	6.63305	6.39924	6.56907	6.56343	6.55035	6.37127	6.95217	6.42933
SYTL2	7.71525	7.84886	7.82681	7.90503	7.56682	7.68078	7.97244	8.26259	8.07148	8.21187	7.85818	7.91904	7.6356	6.8483	6.88993	7.18062	7.46319	6.91814	6.62099	7.22976	6.98475	6.90157	6.83265
CHORDC1	9.06867	8.53053	10.0462	8.71759	10.5048	9.24107	8.90777	9.36191	10.0927	9.25204	8.68248	8.86537	8.47357	8.04685	7.78228	7.61858	8.66726	8.30605	7.50195	8.68744	8.88979	8.07667	7.6503
SLC36A4	7.91353	7.91425	8.01385	7.66263	8.5193	8.17585	7.66429	7.94995	8.39912	8.58806	8.00439	8.11689	7.31946	7.30772	6.82109	7.00169	7.73792	7.20457	7.18131	7.67754	7.48102	7.50962	7.07726
TAF1D	9.64695	9.8854	9.56038	9.37903	9.91586	9.68067	9.44981	9.68606	10.1918	10.115	9.97875	9.82748	9.22591	8.82646	8.34332	8.75276	9.20814	8.84796	8.41357	9.39603	9.03492	8.91176	8.57304
SESN3	9.40673	9.97017	8.86228	8.8827	9.04148	9.32215	9.15818	8.97636	9.39758	8.60573	8.46136	8.67229	8.75597	8.59598	8.44485	8.47864	8.33655	8.26839	8.28543	8.36028	8.39681	8.40198	8.58731
MTMR2	9.94767	10.1468	9.90776	9.77842	9.92923	9.85394	9.93688	10.1401	9.81759	10.4048	9.89229	9.7747	9.33915	8.74043	8.89508	9.1077	9.72464	9.15621	8.34404	9.51901	8.68205	9.28894	8.72611
LOC100131541	9.29596	9.40305	9.33824	9.06368	9.17218	9.03495	9.08173	9.28581	9.54428	9.08922	9.20346	8.88244	8.11999	8.23124	8.32951	8.19782	9.26239	8.80214	7.27528	8.70288	8.22142	8.63404	7.61271
MMP8	3.66563	5.80078	4.51645	4.74518	7.75667	8.9093	7.34338	4.76869	6.64088	8.80656	7.29849	5.66796	4.22931	4.50805	4.43673	4.5657	4.83736	4.90735	4.21037	4.12957	4.68009	3.94133	3.92313
MMP1	6.99752	6.98276	6.38375	8.35025	9.56337	7.07676	6.62009	8.65097	7.5991	10.2256	8.85523	7.49455	6.83652	6.33318	6.06633	6.20384	6.46611	6.27013	6.27436	6.32922	6.35929	5.87043	6.28004
PDGFD	8.21242	8.5747	7.82349	8.1813	7.02958	8.75307	9.66304	8.28338	8.53481	6.73709	7.48939	8.84468	6.90355	7.20196	6.64366	7.09811	7.20788	6.37701	6.8107	6.88184	6.48563	7.37945	5.96475
CASP12	6.21394	6.49608	6.71056	6.40805	6.21605	5.85709	6.02882	6.68829	5.6739	5.41787	5.98148	6.52499	7.77969	7.13152	7.05437	7.01607	7.43316	6.84414	7.18197	6.9185	6.67046	7.24425	7.47193
CASP4	9.77161	9.51596	9.56634	9.74739	10.3115	9.8732	9.25322	9.87297	10.19	10.1012	10.3956	9.82222	9.35691	9.30589	8.57919	9.00368	9.66124	9.41705	8.47274	9.6832	9.14607	9.08444	8.70584
MSANTD4	8.09028	8.17524	7.57264	7.68276	7.53447	8.23905	7.73539	8.12004	7.98144	8.07117	7.45635	7.68728	7.19331	6.85056	6.83158	6.83117	7.41205	6.78109	6.17456	7.17767	6.85476	6.8	6.53489
CWF19L2	7.73869	7.86366	7.78612	7.19919	7.32064	7.54255	7.74939	7.51392	7.47695	7.28106	7.59042	7.39238	7.42331	6.47112	6.14538	6.18872	7.05835	6.63667	6.3516	6.57179	6.41372	6.69639	6.36188
NPAT	9.40162	9.44264	9.17478	9.21072	9.61237	9.49626	9.38439	9.25642	9.41403	9.17615	9.02591	9.29383	9.17874	8.24575	8.11195	8.15678	8.85889	8.39867	7.99748	8.42829	8.26458	8.44686	8.43219
EXPH5	9.07966	9.19494	9.27113	8.60883	9.35719	8.93269	7.47579	8.98722	8.11473	9.4313	9.50564	8.99763	8.37532	8.04118	8.0195	7.92839	9.43255	8.19693	7.66638	8.44498	7.63374	8.00809	7.87032
RDX	10.3948	10.6629	10.331	10.1254	9.97158	10.3004	10.074	10.2857	10.1668	10.4307	10.1388	10.1347	9.68129	9.05985	9.30689	9.07181	9.83008	9.22747	8.79578	9.11157	8.64108	9.07223	9.2357
IL18	8.4037	9.33604	8.40921	8.58424	8.38702	8.3019	7.56133	9.13593	8.745	9.62405	8.9168	8.89559	7.04948	7.42449	8.36882	8.42483	8.06501	8.22589	7.88224	7.0521	7.57206	7.51877	8.14519
ZW10	7.61161	7.73275	7.27201	7.0916	7.31303	7.42367	7.32379	7.55739	7.56951	8.07617	7.40823	7.37259	7.02295	6.56068	6.51576	6.79701	7.20515	6.8822	6.20055	7.17292	6.54028	6.83903	6.47629
C11orf71	7.92799	7.78834	7.54647	7.72914	7.80865	7.81712	7.31068	7.87185	7.27227	7.70866	7.6871	7.55435	8.75529	8.1449	8.22176	8.28025	8.01693	8.18525	8.46792	8.22954	8.11214	8.43337	8.64152
SCN4B	7.54759	7.74391	7.72476	7.95643	7.66112	7.47662	7.86366	7.73976	7.51086	7.26779	7.41546	7.30137	8.56458	9.0164	8.7002	8.83718	8.40492	8.67262	9.33987	8.21128	8.17741	9.27172	9.05168
CD3D	8.48042	8.0506	7.84312	8.10792	7.63686	7.68391	7.42906	8.05066	8.19161	7.22486	7.87634	8.02094	8.59882	8.45433	8.91565	8.19161	8.60175	8.8881	8.46064	7.54244	8.85244	8.14058	9.7296
BMPR1A	9.70103	10.0512	9.91663	9.58024	9.46978	9.64356	9.99075	9.87982	8.98848	9.60641	9.66854	9.71558	9.32701	8.6416	8.93132	8.98007	9.47694	9.06266	8.56432	9.34965	8.63123	9.20612	8.42752
HSPA8	13.5573	13.2998	13.4943	13.457	13.5587	13.0523	13.2505	13.4286	13.5704	13.6554	13.364	13.3019	12.7291	12.4027	12.8683	12.7982	13.1968	13.1549	12.0735	13.356	12.7105	13.0725	12.0885
CLMP	9.10142	9.24708	9.18657	9.61981	8.99272	9.52526	10.1282	9.39452	9.6382	9.16358	9.09694	9.38393	9.36592	8.46327	8.79526	8.81782	8.8124	8.57132	8.33889	8.97523	8.71981	8.9939	8.35553
VSIG2	9.38163	9.30305	9.48429	9.39338	9.15454	9.43634	8.88674	9.36435	9.08127	8.99651	9.33997	9.48153	10.4155	10.6586	10.3707	10.4561	9.90161	10.1507	10.9329	10.1169	10.2612	10.1657	11.1395
ESAM	8.85721	8.5165	9.00314	8.52164	8.99271	8.89652	8.7489	8.94201	8.43401	9.10309	8.83487	9.08969	9.61008	9.5237	9.61214	9.9739	9.13655	9.20113	9.99015	9.09598	9.41541	9.70157	10.0571
LOC100130428	8.81194	9.06913	8.9513	8.31836	8.35892	8.68883	8.95133	8.77966	8.67998	8.69698	8.56192	9.16985	7.80515	8.13472	8.0439	8.22862	8.69708	8.45926	7.76346	8.40132	7.82094	8.53872	7.94972
ROBO4	8.92648	8.81612	9.4065	9.0837	8.77489	8.85799	9.02649	9.22428	8.52716	8.96609	9.29094	9.2601	9.89142	9.60356	9.78834	10.4865	9.60042	9.7818	10.4101	9.03787	9.39711	10.0319	10.4992
FEZ1	7.75981	7.66798	7.6385	8.01638	7.65174	7.51141	7.85167	8.38737	7.32599	7.29788	7.6728	7.58791	8.41827	8.4567	8.37256	8.72679	7.60286	8.07799	8.70011	7.74533	7.95289	8.81371	8.81518
PUS3	7.61029	7.5622	7.22294	7.17385	7.21664	7.21977	7.28366	7.49259	7.86005	7.96705	7.71073	7.46533	6.56884	6.47145	6.42275	6.41237	7.34735	6.70314	5.95259	7.1702	6.49	6.70878	6.17214
CDON	8.49921	9.82473	9.06881	8.53388	8.35393	8.35262	9.73619	8.94604	8.2313	8.02069	8.35262	8.45699	8.10161	8.15825	8.37784	7.45665	8.61123	8.14424	7.81811	8.60724	8.16991	8.04832	7.38494
FLJ45950	6.2779	6.29368	6.48449	4.73217	5.18438	6.53723	5.80711	6.04185	5.7383	6.30174	5.86172	6.26139	4.5311	4.45329	3.80093	4.33695	4.99244	4.92083	4.83299	4.43518	4.79076	5.90095	4.84158
ADAMTS8	9.16028	8.52572	9.30153	8.9749	9.50713	8.67186	8.09526	8.62025	8.18567	8.08433	9.23377	9.18847	9.60188	10.0535	10.129	9.82919	9.29899	9.60147	10.2854	9.3863	9.83958	9.68461	10.1312
LOC100049716	7.85182	8.81748	8.14005	7.87482	7.43336	8.19245	7.78629	8.20188	7.22757	7.60241	8.20863	8.30427	9.32756	8.27132	8.86669	8.4787	8.1867	8.58538	9.08967	8.23312	8.02912	8.27639	8.98881
ERC1	9.84265	9.78044	9.90853	9.52062	9.62124	9.827	10.0183	9.78266	9.86521	9.84595	9.5445	9.64208	9.26994	8.72196	8.93821	8.89554	9.56293	9.20782	8.68228	9.12593	8.76512	9.04501	8.61924
TSPAN9	7.79522	7.83783	8.27062	8.12559	7.96245	7.94323	8.01851	8.03969	7.81728	7.30947	8.08607	8.25543	8.86342	8.58043	8.78437	8.90362	8.3545	8.55385	9.1419	8.34043	8.34992	8.96889	9.21204
TIGAR	7.96919	7.38908	7.56638	7.828	8.09731	7.65717	7.16913	8.28557	8.58519	8.23113	8.11416	7.6866	6.49425	6.67447	6.492	6.89495	7.44107	6.75177	6.49256	7.26975	6.9166	6.87501	6.99812
RAD51AP1	6.35712	6.46381	5.41648	5.86006	5.38593	5.69807	5.09578	6.30845	5.64873	7.99559	6.13279	5.60788	5.24933	4.88029	5.38789	5.44249	4.94173	5.31335	4.74577	5.39705	5.19372	5.32753	4.76791
CD27	8.54443	8.54957	7.9558	7.82815	8.21966	7.97377	7.79559	7.38375	9.10793	7.10798	7.02775	8.02945	9.07073	8.88052	8.82761	8.25599	8.48179	8.25526	8.58092	8.66756	9.70911	8.46055	9.56891
PTMS	9.99947	10.1245	10.1755	10.3176	9.93516	9.96931	10.0443	10.3363	9.67706	9.94954	9.73564	9.99798	10.857	11.2697	11.1466	11.272	10.6683	10.7425	11.5151	10.8437	10.8831	11.049	11.3503
KLRF1	4.07683	5.12546	4.60647	4.2593	3.90289	4.74893	4.41305	4.88844	5.12733	5.41117	5.21022	4.97439	4.71771	4.89095	5.61491	5.77673	6.42658	4.91978	6.21357	4.44368	4.75272	4.8728	6.96258
EMP1	11.6498	11.5716	12.8061	11.4734	12.7703	12.0269	12.0204	11.6737	12.7955	11.8943	13.0898	12.3245	10.7456	11.8874	10.9256	12.0377	11.9172	11.7323	10.7789	11.8471	12.1117	11.7832	9.93022
PLEKHA5	9.24793	9.77471	9.15428	8.52664	8.86882	9.13026	9.35582	8.82391	8.3378	8.50924	8.78111	8.81834	8.44049	8.09796	8.29839	7.7208	8.46568	8.08672	7.74192	8.33136	7.80676	7.86431	8.08298
PYROXD1	9.21599	9.01434	8.69818	8.5848	8.70899	8.84392	8.23473	8.94011	8.76515	9.64228	8.87702	8.41914	7.29979	7.77759	6.74166	7.48106	7.78929	7.31746	7.38121	7.63396	6.8996	7.74413	7.13201
GOLT1B	9.08558	9.00638	8.56766	8.29931	8.83464	8.61674	8.39775	8.65025	9.13565	9.08079	8.62642	8.51419	7.91478	7.89919	7.53069	8.14245	8.36258	7.85458	7.95015	8.26223	7.93387	8.12692	8.12206
LRMP	8.565	8.66235	7.75979	7.78972	7.95533	7.83953	7.65204	7.86993	8.39118	7.85195	7.80393	8.01256	7.72613	7.1929	7.12304	7.42925	7.85935	7.41267	7.13803	7.4673	7.30005	7.06559	7.60738
STK38L	10.5132	10.3848	10.4792	10.4533	10.4333	10.3039	10.5616	10.6143	10.4988	10.5514	10.5495	10.4874	9.50514	9.06399	9.02611	9.57428	9.73162	9.38504	8.43415	9.72272	9.08646	9.22858	9.04902
ARNTL2	7.36298	6.84124	6.67781	6.82417	7.93216	6.90365	6.94191	7.12845	8.02798	8.28276	7.5225	6.58541	6.0726	6.3218	5.86184	6.2219	6.10502	6.1977	6.07108	6.52892	6.5218	5.98955	6.0434
FAR2	9.35496	9.13436	9.53702	9.42046	8.36644	9.33306	9.13711	9.70499	9.46096	8.9942	8.89764	9.41548	8.34392	8.62853	8.16783	8.68222	9.30529	8.82331	7.92903	9.26036	8.26723	8.84973	7.68688
KIAA1551	10.0206	10.1778	10.0201	9.61907	9.89472	10.0794	9.9589	9.6597	10.6446	9.6171	9.66671	10.0597	9.55314	9.35462	8.59495	8.85092	9.79881	9.32523	8.47828	9.15851	9.25362	8.91801	9.14788
FGD4	9.88882	9.77859	9.81748	9.56041	9.38326	9.67458	9.85664	9.86584	9.673	9.60382	9.49967	9.9832	9.40134	9.22719	8.29748	8.57858	9.49014	8.74291	8.33146	8.92751	8.77804	9.13382	8.35552
DNM1L	9.63522	9.50778	9.69181	9.29922	9.91376	9.49632	9.44237	9.47564	9.69291	9.97948	9.58855	9.37579	8.7158	8.23159	7.71317	8.00528	8.99555	8.38222	7.69565	8.5651	8.38189	8.40843	8.08096
LRRK2	11.6651	11.4617	11.4226	11.6283	10.345	12.1349	10.8632	11.8863	11.4244	10.7729	10.8222	11.45	11.0969	10.0173	8.99884	9.75359	11.0856	10.9097	9.78595	11.0038	9.78723	10.9823	9.50206
PPHLN1	9.25899	9.05843	9.03264	9.06799	9.3836	9.21292	9.12656	9.21154	9.34074	9.40463	9.23899	9.1455	8.85471	8.62304	8.4511	8.52858	9.00019	8.73936	8.36704	8.71908	8.50687	8.6295	8.38475
IRAK4	9.00269	9.23244	8.52677	8.50025	8.40873	9.03783	8.7667	8.82842	8.78697	8.85337	8.57338	8.72515	8.27787	7.8139	7.79512	7.94642	8.52128	8.38046	7.68029	8.32452	7.97353	8.05757	7.76012
ARID2	9.50155	9.53354	9.60246	9.10766	9.50999	9.47346	9.23871	9.36299	9.2982	9.42187	9.24833	9.38103	9.19286	8.456	8.38827	8.37469	9.19965	8.62702	8.45986	8.81884	8.47065	8.75471	8.53248
PCED1B	7.54746	7.50778	7.18765	7.35026	6.93597	7.11075	7.03572	7.21899	7.27186	7.05522	7.24143	7.49716	7.59885	7.8152	7.81767	7.80206	7.76296	8.09912	8.29084	7.60579	7.90891	7.59881	8.51939
LARP4	10.1727	10.0209	10.305	9.83523	10.7028	10.2237	9.89534	10.0553	10.5712	10.1527	10.258	10.0425	9.61661	9.64585	8.83754	9.06479	9.81436	9.37586	9.14095	9.90233	9.22636	9.55604	9.09378
METTL7A	9.62872	10.2537	9.87699	9.62382	10.0078	10.2198	10.5177	10.047	9.36065	8.64476	9.50851	10.0938	10.5712	10.7354	10.4997	10.3286	10.0118	9.88126	10.8163	9.90778	10.5394	10.3415	10.7881
ACVRL1	9.32429	9.59171	10.2172	10.0408	9.91684	10.2557	10.1245	10.3034	9.63584	9.78285	10.2495	10.3246	10.4734	10.4141	10.9925	10.9343	10.696	10.6374	10.8729	10.4229	10.6241	10.6935	11.0099
KRT7	10.3303	10.2256	10.4998	10.3211	10.7572	10.8633	9.5956	10.3346	10.3829	11.6545	10.9359	10.6616	11.7025	11.4254	10.9917	11.6584	10.5104	11.0193	11.7183	11.1056	11.0805	11.3608	10.9814
EIF4B	11.5436	12.0266	11.5132	11.4508	11.3424	11.3484	11.6619	11.4934	11.3757	11.3843	11.5037	11.489	10.8601	10.4007	10.8641	10.486	11.0008	10.6812	10.0975	10.7751	10.5029	10.6344	9.8276
MFSD5	8.09024	8.05983	8.03354	8.04072	8.16807	8.05366	7.98103	8.30737	8.11343	8.29744	8.08625	8.04813	8.57757	8.92531	9.00155	9.10099	8.36782	8.59689	9.40851	8.48419	8.68136	8.8805	9.51969
C12orf10	9.21543	9.10708	9.04795	9.09943	8.93527	8.92971	9.24309	9.14661	8.90981	9.40753	9.04398	9.14878	9.61838	9.78837	9.81145	9.89498	9.28414	9.62438	9.85239	9.54689	9.7396	9.62374	9.81023
HNRNPA1	7.70997	6.81263	7.62943	6.76227	7.79654	7.66817	7.69571	7.3197	7.99102	7.69467	7.88101	7.71707	7.34878	6.84905	6.28292	6.93932	7.34878	7.43847	6.44319	7.28624	7.12634	6.79592	6.03744
RAB5B	10.3137	10.3718	10.4483	10.4955	10.25	10.6867	10.502	10.6727	10.2369	10.3081	10.208	10.4962	11.0516	11.1249	11.0704	10.9988	10.7754	10.8443	11.3652	10.6654	10.9075	10.8717	11.4245
RBMS2	11.0465	11.0872	11.531	10.8515	10.9015	11.0607	10.8645	11.2101	10.5109	10.825	11.09	11.2991	11.676	11.3114	11.735	11.7961	11.6863	11.6974	11.7905	11.3854	11.3007	11.6495	11.7551
ARHGEF25	8.04248	8.70006	8.42356	8.63395	7.87644	8.28695	9.25395	8.7012	8.09981	7.75642	8.2241	8.61342	8.92036	9.26362	9.21375	9.4605	8.3822	8.76662	9.14676	8.54866	9.04355	8.88486	9.31642
SLC16A7	8.61083	8.40032	8.10247	8.75638	8.89615	8.94039	9.91515	8.9695	9.39121	9.46799	8.67609	8.66944	8.35269	7.62886	7.69485	7.81474	8.20343	7.43379	7.35933	8.2642	8.11162	7.75996	7.47605
USP15	9.74779	9.781	9.72065	9.45579	9.84326	9.86679	9.68976	9.55086	10.2088	9.87126	9.79288	9.62302	9.2079	8.98343	8.13294	8.22111	9.3221	8.79743	8.68067	8.97059	8.54438	8.71638	8.57643
MON2	9.91626	9.94408	9.99301	9.68554	9.73236	9.88958	9.96173	9.90913	9.98557	9.62879	9.84352	9.92832	9.49062	9.07733	8.98101	8.97722	9.83482	9.35843	8.6394	9.49368	9.14069	9.41293	8.65411
XPOT	9.24165	9.31445	9.01074	9.05677	9.00938	9.22352	9.41531	9.31684	9.40693	10.3889	9.3883	9.16167	8.98865	8.3649	8.60868	8.62302	9.10092	8.76464	8.10384	8.6956	8.28801	8.81842	8.45226
TBK1	8.79907	8.89588	8.91592	8.59636	9.48733	8.95929	8.58812	8.83244	9.27944	8.99898	9.00445	8.73773	8.2678	7.78729	7.44975	7.91414	8.48158	7.84832	7.62122	8.10391	7.9437	7.97298	7.63103
IRAK3	10.2001	10.0557	10.823	10.1099	10.8277	10.932	10.7525	10.2582	11.2487	10.1704	10.2639	10.6111	10.0919	9.9387	8.62223	9.39581	10.402	9.66033	9.08212	9.8417	9.99874	10.2004	8.6162
CAND1	9.72881	9.86524	9.64631	9.48447	9.66085	9.70517	9.61942	9.6562	9.67173	10.1066	9.61891	9.58059	9.22268	8.43207	8.2297	8.3654	9.15592	8.73385	8.02362	8.96357	8.37902	8.62893	8.15429
NUP107	7.98862	8.44832	8.06858	7.70573	8.0196	7.74215	8.20293	8.10846	8.12042	8.70601	7.70573	7.91176	7.52107	7.17262	7.07053	7.35624	7.58807	7.45923	7.05707	7.38309	7.11863	7.3021	7.23198
MDM2	10.2439	10.2027	10.1342	10.7203	10.3386	10.3465	9.97971	10.7537	10.7302	10.6772	10.3012	10.3152	9.59887	9.02408	9.11252	9.23149	9.79853	9.13551	8.91622	9.71224	9.62035	9.68666	9.05707
FRS2	9.71952	10.0934	9.87587	9.56982	9.84088	9.68408	9.56031	9.78492	9.53749	9.59665	9.86082	9.59448	8.85504	8.46467	8.46219	8.56301	9.32375	8.63484	8.3135	8.82851	8.32977	8.89727	8.35587
CCT2	9.45001	9.2299	9.35304	9.11429	9.79591	9.19312	9.19878	9.27773	9.91772	10.4181	9.83864	9.30641	8.65942	8.47525	8.14898	8.33961	8.82627	8.6328	8.1973	9.05993	8.47588	8.57208	8.15794
CNOT2	10.3507	10.3887	10.4141	10.0981	10.4846	10.25	10.0679	10.3386	10.2642	10.4269	10.4285	10.2944	10.063	9.42539	9.47725	9.634	10.0862	9.85855	9.36559	9.98573	9.50714	9.81246	9.42689
KCNMB4	7.62572	8.67647	8.8876	7.39844	8.35007	8.35953	7.98106	7.3683	8.11304	8.00871	8.07868	8.90353	9.84733	9.40189	8.88277	9.31805	9.17421	8.91809	9.15763	8.65117	8.90009	10.1765	9.18526
LGR5	6.51157	5.63338	6.2263	5.63499	6.10734	5.87275	6.51882	5.87398	5.93919	5.73023	5.7623	5.57072	7.24153	6.71842	7.40264	6.56712	8.10191	7.16991	7.35925	7.60927	6.67084	7.17637	6.75154
TBC1D15	10.0756	10.4735	10.2914	9.94691	10.7235	10.3343	10.2599	10.1395	10.3162	10.0103	10.1592	10.2702	9.83723	9.15324	8.81377	9.01719	10.0209	9.43541	8.8553	9.60143	9.2444	9.27112	8.90579
GLIPR1	11.133	11.2895	10.8034	11.4101	10.8912	10.9251	10.5808	11.3643	11.1525	11.3045	11.2002	11.251	10.3099	10.5661	10.2403	10.6576	10.6957	10.3567	9.966	10.8636	10.6358	9.88019	10.3116
ZDHHC17	9.29443	9.33818	9.12311	9.09857	8.89176	9.13513	9.15919	9.16709	9.03848	9.09704	9.06557	9.10637	8.85478	8.35008	8.18663	8.40427	8.85221	8.63973	8.389	8.64678	8.48806	8.59314	8.45931
NAV3	8.26143	7.82493	8.04788	8.35012	7.90137	8.12039	8.853	8.34555	8.11915	7.75205	8.1048	8.04756	7.9996	7.13913	7.19229	7.74819	7.34841	7.64839	7.0969	7.60467	6.85813	7.6357	7.12053
ACSS3	9.96174	9.89369	9.48415	9.58108	9.13604	9.83291	9.92224	10.0204	8.80512	9.50694	9.06959	9.67851	9.37453	8.63086	8.7446	8.54611	9.2943	8.78393	8.29666	8.99577	8.14365	9.06562	8.58658
TMTC3	9.42511	9.61025	9.23937	9.26091	9.06167	9.42143	9.35859	9.54349	9.40195	9.64641	9.189	9.29628	9.20314	8.81052	8.3743	8.63334	8.93268	8.76636	8.36084	8.91548	8.58183	8.93038	8.62761
VEZT	9.1085	9.30723	9.34104	9.02995	9.40566	9.26457	8.9186	9.27729	9.1779	9.57716	9.37052	9.27083	9.01345	8.37158	8.22338	8.5044	9.08758	8.72653	8.01354	8.62729	8.4237	8.93766	8.00756
METAP2	9.15827	9.55483	9.33626	9.21466	9.45119	9.30092	9.17972	9.25839	9.62578	9.71392	9.4014	9.27405	8.43194	8.44677	7.85845	8.1755	8.80524	8.39427	8.24856	8.82837	8.46835	8.52622	8.15078
NEDD1	8.60093	8.63692	8.19899	8.07099	8.056	8.43267	8.24372	8.38371	8.25059	8.84898	8.08459	8.31862	8.03816	7.51994	7.18854	7.31969	8.07503	7.76911	7.09956	7.7044	7.39592	7.56719	7.69441
SCYL2	10.6367	10.6329	10.6781	10.2499	10.5946	10.6828	10.1366	10.5841	10.5135	10.9644	10.2493	10.4371	9.81734	9.3563	8.87376	9.2719	10.0162	9.76797	9.16795	9.75813	9.65711	9.63045	9.16942
GAS2L3	8.67159	8.62888	7.94427	8.55844	8.35236	8.15338	7.44429	8.72739	8.11371	8.9663	8.71407	8.1731	7.10884	7.19514	7.25444	7.82603	7.8944	7.64149	7.0321	8.60473	7.24849	7.49378	7.1287
UTP20	8.60447	8.22398	8.21755	8.21277	7.84065	8.30581	8.41083	8.43179	9.2067	9.33884	8.82416	8.3365	7.65294	7.22895	6.84828	7.18954	7.96626	7.61786	6.77569	8.08845	7.0963	7.69898	6.69913
PARPBP	5.50824	5.33129	4.57701	4.57101	4.44116	5.41519	4.63565	4.6386	5.11653	6.35954	4.74465	4.66478	4.38438	4.27597	4.10238	4.31239	4.57227	4.49414	4.36907	4.38285	4.25306	4.46365	4.31889
HSP90B1	12.3288	12.0088	11.9794	12.0607	12.2865	12.713	12.3589	12.0879	12.3249	12.4626	11.8461	12.029	11.5059	10.7371	10.6496	10.825	11.4889	11.2901	10.4686	11.4283	10.9626	11.0731	10.1482
HCFC2	8.46368	8.77563	8.54389	8.25872	7.97225	8.49035	8.76073	8.59701	8.33561	8.00634	8.30255	8.53605	8.42963	7.73669	7.43379	7.48769	8.3188	7.79359	7.1326	7.75236	7.53505	7.762	7.70113
TXNRD1	9.22268	8.9923	10.493	9.43655	11.4113	9.88007	9.4431	9.43171	10.4104	10.4728	10.4437	9.59501	8.75129	8.55186	8.21844	8.88347	8.90791	8.6993	8.25035	9.12648	9.12126	8.59639	7.64454
EID3	7.86917	7.62397	10.0462	8.12796	10.4998	8.58602	8.14784	8.13694	8.92498	9.17677	10.0065	8.58078	7.45053	8.09087	7.52865	7.91339	8.13694	7.91251	7.55231	7.72186	8.47732	7.85594	7.37347
KIAA1033	9.85205	10.1524	9.65642	9.61263	9.38145	9.90526	9.73572	9.77398	9.78218	9.79553	9.65503	9.64725	9.37063	8.77522	8.35564	8.55929	9.34977	8.98468	8.26795	9.18659	8.72166	9.06059	8.54347
C12orf75	8.59595	8.6418	8.49255	8.36679	8.98296	8.0054	9.5132	8.54815	8.49879	8.49894	8.48189	8.38778	8.61061	9.96315	9.65265	9.24105	8.78284	8.922	9.32506	9.26905	9.361	8.7908	10.2494
POLR3B	8.90679	8.4195	8.15154	8.10362	8.08764	8.26476	8.15389	8.41802	8.18862	9.13396	8.53491	8.19957	7.70073	7.34649	7.26954	7.18778	7.94057	7.70471	6.97799	7.56534	7.20435	7.87348	6.94238
TMEM263	9.43856	9.48267	9.4694	9.03838	9.44872	9.46989	9.20613	9.3836	9.34886	9.44683	9.51461	9.29288	8.66411	8.67402	8.56409	9.02406	8.7941	8.51413	8.45863	8.74392	8.63373	8.76678	8.70911
PWP1	9.14759	9.13443	8.92563	8.86493	8.81438	8.89776	8.98099	8.96851	9.36505	9.65998	9.10316	8.83307	8.49728	7.82335	7.98596	8.13395	8.55972	8.25695	7.62297	8.52894	7.86124	8.32093	7.37097
PTPN11	10.2712	10.4725	10.3041	9.97366	10.5045	10.2785	10.4083	10.2512	10.3079	10.6495	10.2073	10.2317	9.83626	9.06976	9.2202	9.38358	9.98998	9.55433	8.98324	9.69295	9.12088	9.62936	8.76678
TPCN1	9.51689	9.63694	9.75441	9.47476	9.24577	9.5481	9.74164	9.441	8.99986	8.80828	9.32803	9.68717	10.1775	10.2384	10.2392	10.0809	9.88465	9.84945	10.3905	9.63532	10.1475	10.2557	10.3535
TMEM120B	7.35343	7.23563	7.2352	7.39169	6.85456	7.44093	7.64294	7.57536	7.34128	7.29974	7.32831	7.46559	7.69644	7.82593	8.16798	8.10893	8.19232	8.06829	7.9209	7.90206	7.88904	8.70395	8.00597
KNTC1	7.47079	7.78271	6.77983	6.67243	6.6702	7.07187	6.90623	7.00489	7.34591	8.56555	6.95819	6.90719	6.57403	5.8501	5.91532	6.04638	6.68831	6.21785	5.88775	6.32616	6.1138	6.3771	6.30741
SNORA49	8.21822	8.32286	8.39379	8.24578	8.57154	8.50341	8.53168	8.39553	8.46211	7.88406	8.18263	8.36668	9.21869	9.45151	9.2703	9.12221	8.96897	9.26176	9.7944	8.84531	9.88436	9.27975	9.91654
ZNF84	8.48201	8.78226	8.4904	8.00012	7.96612	8.24197	8.56624	8.3446	8.34881	8.00012	8.02769	8.33517	7.96741	7.45793	7.47092	7.26486	7.92524	7.83504	6.67335	7.6878	7.35414	7.63933	6.94505
ZNF140	8.36103	8.49723	8.48267	8.02972	8.22032	8.0111	8.07436	8.43272	8.36756	8.29303	8.37005	8.27747	7.48611	7.30962	7.55896	7.47667	7.97113	7.58557	6.94166	7.82961	7.57659	7.72158	7.15077
ZNF10	6.61288	6.69988	6.98965	6.37962	6.79278	6.42935	6.52797	6.47226	6.21659	5.62044	6.41047	6.8093	6.21851	5.89972	5.52984	5.69513	6.33114	5.91238	5.73074	5.67434	5.94417	5.77693	5.38648
KDM5A	8.86872	8.90428	8.88165	8.49192	8.92308	9.00476	8.88731	8.75887	8.93323	8.63118	8.56903	8.73649	8.44745	7.89026	7.86667	7.87796	8.76112	8.21667	7.34306	8.49478	7.96361	8.34583	7.73467
C12orf4	8.99002	8.75487	8.46983	8.64689	8.42315	8.73849	8.52943	8.93672	8.86296	9.34575	8.90169	8.57593	8.04913	7.61521	7.31734	7.41658	8.1588	7.78831	7.18348	8.20952	7.51461	7.73379	7.35999
CHD4	9.9675	10.1273	10.0589	9.63604	10.426	10.0808	9.78824	9.83253	9.96854	10.1223	9.90977	9.78466	9.5185	8.90475	9.62886	9.60041	9.68015	9.6343	8.69672	9.57862	9.33372	9.41643	8.67304
ING4	9.23579	9.53491	9.15185	9.29747	8.72213	9.37308	9.41903	9.30343	8.82738	8.48244	8.61438	9.21379	9.75649	9.73395	9.97386	9.79049	9.40102	9.74542	9.95004	9.47112	9.36809	9.83256	10.1379
SCARNA12	9.92054	10.2684	10.3056	10.2695	10.2369	10.2302	10.1673	10.0778	10.6072	10.3064	10.2724	10.1083	10.9592	11.321	10.7144	10.891	10.2282	10.5736	11.3827	10.3711	11.1873	10.6669	11.4407
CD163	9.41871	10.6805	9.80041	9.75187	10.6295	11.1228	10.6529	9.91756	11.0974	10.9735	9.6119	10.1721	8.57275	8.93065	8.28807	8.49515	8.89634	9.14697	7.91858	9.48303	8.75574	8.88917	7.55672
TAS2R20	7.45674	7.57486	7.58478	7.65107	7.03528	7.44848	7.72515	7.93426	7.71089	7.54985	7.43247	7.79375	7.7867	6.98973	6.07113	6.54222	7.79862	6.98547	6.38353	7.02564	6.71945	7.11138	6.86839
TAS2R19	7.20521	7.12996	7.61719	6.80237	6.94453	7.17302	7.57866	7.52068	7.6886	7.43218	7.22402	7.82117	7.49933	7.1547	5.84902	6.51866	7.81838	6.80707	6.01905	7.0637	6.60711	6.77562	6.16499
LRP6	10.236	10.1227	9.95461	9.99857	9.68849	10.1611	9.94064	10.1648	9.5802	9.9635	10.1912	10.0809	9.8492	9.01675	9.07964	9.24453	9.77438	9.59731	9.03327	9.56595	8.77412	9.40232	8.85524
EPS8	10.9957	10.9448	10.5966	10.8831	10.7744	10.8029	11.0732	10.9433	10.8129	10.9442	10.886	10.479	9.50767	9.30741	9.28877	9.33052	10.1598	9.83146	9.07565	10.2033	9.42609	9.48751	8.82141
SLCO1A2	6.18371	6.20713	6.43554	6.04168	5.3095	5.65823	5.37028	5.57034	5.59424	5.31856	5.9834	6.84477	7.66822	7.1981	8.10657	6.25741	6.9661	6.61497	5.85733	5.44269	5.79363	7.15305	7.88286
RECQL	8.16374	8.65964	8.28323	8.0127	8.38374	8.34405	8.2825	8.32882	8.70719	8.69244	8.15085	8.24088	7.75151	7.0808	6.91131	7.25636	7.91619	7.44178	6.76607	7.56996	7.20117	7.15494	6.74143
LDHB	12.1552	12.0832	11.5737	12.1229	11.7459	11.7927	11.8382	12.1713	11.808	12.6154	11.9204	11.9969	10.9311	10.608	10.7264	11.0003	11.1674	10.9564	10.2135	11.0748	10.6162	10.9556	10.3103
ABCC9	9.96193	9.95871	10.3068	9.5886	9.29123	9.733	10.6782	9.79591	9.78921	8.06224	9.79848	10.3532	9.70417	8.82085	8.34005	8.58943	9.55592	8.9314	8.06073	9.24056	8.50992	9.068	8.047
C2CD5	9.58009	9.82916	9.49636	9.48629	8.44996	9.36536	9.49675	9.62934	9.19445	9.33862	9.24211	9.53297	9.11775	8.6746	8.70387	8.40023	9.42841	8.90473	8.29536	8.86592	8.60797	8.78286	8.55261
BCAT1	8.41009	9.11804	8.45511	8.69204	8.06205	9.20184	8.39849	9.03485	9.04583	10.0734	8.63842	9.02157	8.12473	7.45658	7.31853	7.82407	8.31108	7.51437	6.8884	7.77843	8.01436	7.92082	6.73602
KRAS	8.79421	8.64353	8.92422	8.34053	9.13297	8.73202	8.52568	8.73687	9.14076	9.08865	8.89871	8.80009	8.20315	7.93593	7.92535	7.96365	8.54535	8.30641	7.80524	8.26049	8.31059	8.44297	8.20931
ITPR2	9.49523	9.44483	9.1315	9.17411	8.92301	9.18338	9.38434	9.33048	9.2169	9.43852	9.22236	9.10118	8.18556	7.70787	7.58479	7.70631	8.79265	8.05983	7.28664	8.42086	7.78037	7.93162	7.3933
ASUN	8.06061	8.08261	7.69316	7.62275	7.67797	7.80318	7.78594	8.02573	8.1198	8.58842	7.87349	7.66616	7.36619	6.83357	6.83524	7.15976	7.44152	7.11004	6.72703	7.48276	6.84854	7.17898	6.8637
ERGIC2	9.8726	9.89012	9.52333	9.75918	9.41614	9.71429	9.62082	9.85573	9.8076	9.97907	9.73089	9.60814	9.12977	8.78116	8.25403	8.76328	9.09125	8.79001	8.51962	9.11593	8.74491	8.85826	8.85188
IPO8	9.45527	9.49671	9.18465	8.98435	8.67614	9.12044	9.22993	9.34186	9.16504	9.14336	8.91281	9.10239	8.84876	8.03646	8.13184	7.96784	9.04041	8.34873	7.52321	8.59039	8.16685	8.50059	7.84688
CAPRIN2	7.90228	8.3101	8.00946	7.80048	7.38518	8.63138	8.1021	8.11339	7.89053	7.69304	7.73669	7.93973	7.31568	6.96111	7.29232	7.13813	7.7594	7.34136	6.88265	7.47146	7.21389	7.53126	6.78068
AK4	7.91387	8.26859	7.99565	7.35874	7.68364	8.13362	9.55412	7.75064	8.6315	7.63701	7.69327	7.43673	7.29582	7.55954	7.40748	7.07985	7.18182	7.55942	7.22922	7.63843	7.50053	7.52523	6.66848
PKP2	8.35786	9.2391	9.66644	7.73471	8.44215	9.05535	9.11638	7.74849	9.94499	8.02709	7.89323	9.55493	7.47587	8.82287	7.76928	7.09688	7.97899	7.84817	7.57956	8.43166	8.30833	8.58467	7.67398
KIF21A	7.83144	8.38663	7.72937	7.07122	8.21157	7.33475	7.8045	7.39809	8.30583	8.07693	7.45649	7.0356	6.81037	6.47081	6.63422	5.9942	7.13165	6.67973	6.13261	7.03437	6.67768	6.37165	5.90922
PUS7L	7.6609	7.94562	7.32298	7.11472	6.85241	7.3314	7.62416	7.4633	7.50853	8.0344	7.12405	7.31711	7.14386	6.45933	6.23953	6.29251	7.06113	6.61404	6.15921	6.63926	6.29207	6.69433	6.24334
TWF1	9.97476	10.3364	9.69248	9.87652	9.88311	9.80445	9.77874	10.0653	10.1154	10.525	9.91907	9.80768	9.07441	8.69758	8.38797	8.7499	9.07166	8.60983	8.281	9.09057	8.55905	8.72181	8.5914
SCAF11	9.48032	9.66446	9.56658	9.21457	9.53633	9.46874	9.47858	9.4287	9.59805	9.55011	9.5213	9.57475	9.03947	8.34551	8.05043	8.30811	9.20377	8.76584	7.91136	8.75493	8.47193	8.62052	8.10267
SLC38A1	10.5288	10.2853	10.5541	10.6871	11.3581	11.0093	10.4941	10.7221	11.0044	11.5299	10.9392	10.7601	10.4604	9.93501	9.67295	9.88493	10.497	10.2976	9.31277	10.2898	10.0536	10.4686	9.34101
RPAP3	7.806	8.07142	7.59274	7.17094	7.44529	7.52435	7.62336	7.60373	7.58949	8.02968	7.55758	7.37813	6.68473	6.22085	5.85393	6.18751	6.95876	6.51617	5.61111	6.43056	6.31188	6.0772	5.89138
SENP1	9.95017	9.58216	9.56259	9.56755	9.65482	9.72716	9.49944	9.74791	9.68942	10.0653	9.8509	9.64572	9.22837	8.81119	8.90752	9.10399	9.5376	9.05267	8.96294	9.3047	8.96686	9.29298	9.00382
RACGAP1	8.98012	8.98068	8.85224	8.56201	8.5054	8.95108	8.23776	8.67561	8.37841	9.87255	8.27456	8.69864	8.10655	7.63615	7.99277	7.76792	8.32268	7.99562	7.60771	8.13518	7.70379	8.15399	7.89435
LIMA1	10.5055	10.6295	10.266	10.6849	10.2776	10.1032	10.6069	10.6703	10.1257	10.2204	10.438	10.3944	9.92854	9.25235	9.42333	9.50022	10.2673	9.81178	8.96469	9.91092	9.21021	9.70746	9.06813
TSPAN8	7.6896	6.61556	7.17632	7.90627	7.45852	6.30692	7.74553	8.62736	7.30907	6.60513	6.85845	7.20714	7.55804	7.79802	7.9524	8.23718	7.69052	8.16583	7.83021	8.26083	7.68131	8.41344	8.90406
ZFC3H1	9.36622	9.46296	9.39526	9.07234	9.83319	9.44539	9.33843	9.27262	9.81116	9.36332	9.6495	9.41518	8.98674	8.66612	7.88589	8.2449	9.05823	8.56683	7.92052	8.71193	8.63442	8.39714	8.12243
KRR1	9.14558	9.32311	9.34355	8.64079	9.3559	9.2153	9.14995	9.18281	9.33931	9.47047	9.26412	9.13192	8.47051	8.05267	7.60228	7.92919	8.46422	8.10112	7.78486	8.43269	8.00535	8.07369	7.6261
NAP1L1	10.7697	11.1145	10.8909	10.6612	10.8374	10.8672	10.7977	10.9382	11.0095	11.0766	10.9081	10.8179	10.6027	9.99964	9.70823	10.088	10.5168	9.9844	9.59714	10.0678	10.1192	10.3239	9.78971
OSBPL8	9.92272	10.1456	9.89265	9.6446	10.127	10.1901	9.86141	9.98814	10.2084	9.91361	9.8293	9.87433	9.33104	8.79416	8.17936	8.59166	9.19888	8.65018	8.06555	8.83978	8.57879	8.80288	8.23533
PPP1R12A	10.1738	10.2726	10.3133	10.0078	9.97592	10.0572	10.3918	10.1585	9.92764	9.88783	10.0525	9.97472	9.3831	8.68067	8.57379	8.67345	9.73763	8.91685	8.11266	9.06027	8.63783	8.93277	8.53084
CCDC59	8.76645	9.0146	8.56064	8.0641	9.21485	8.73261	8.57233	8.51517	9.0193	8.96385	8.89278	8.61587	7.52432	7.34949	7.2672	7.64871	7.72213	7.43884	7.27562	7.61715	7.32098	7.50203	7.28232
RASSF9	7.31291	7.21447	6.79884	6.9532	7.2856	6.5891	6.25725	7.32537	5.98441	6.68527	6.75972	6.55378	6.46999	5.95612	6.50244	6.01587	6.18107	6.0593	6.14827	6.01587	5.95271	5.94983	6.23086
CEP290	7.30737	7.66948	7.16508	6.56072	6.70663	7.34977	7.22599	7.03329	7.02041	7.34636	6.89064	6.87482	6.44521	5.80357	5.58598	5.69249	6.55988	5.75146	5.65966	5.98102	5.72164	5.92109	5.66727
ATP2B1	9.7727	9.8032	9.85015	9.26293	9.9567	9.15476	9.03605	9.53153	10.4304	9.62168	10.0433	9.3873	8.72128	8.88303	8.42069	8.25337	9.24064	8.84823	7.84605	8.94505	8.91432	8.60362	8.09181
EEA1	9.03155	9.57884	8.93531	8.63879	8.75301	8.9026	9.19751	9.09803	9.06798	9.19787	8.69817	8.81751	8.23222	7.45885	6.92765	6.83793	7.98964	7.42389	6.8306	7.63363	7.36988	7.45871	7.37691
CEP83	7.32756	7.16384	7.34504	6.58221	7.45892	6.95522	6.78594	6.82586	7.55303	7.36405	7.31962	6.95069	6.28277	6.51464	6.23309	6.16348	6.89351	6.26013	6.0918	6.70903	6.6615	6.68432	5.97242
FGD6	8.55788	9.04707	8.69624	8.80018	8.648	8.75685	8.06207	9.19626	8.31264	9.0792	8.83465	8.57939	8.37663	7.70993	7.72375	8.10181	8.45804	8.01376	7.81011	7.95024	6.98033	7.96308	7.67218
USP44	7.59994	7.75107	7.25378	7.40939	6.83245	7.82298	6.73329	7.64661	7.02055	8.03772	7.00843	7.81354	7.07551	6.3578	6.69708	6.6271	7.45972	7.1064	6.58857	7.03097	6.1555	6.67725	6.67948
UHRF1BP1L	8.55595	9.00355	8.63196	8.3583	8.88883	8.73068	8.43945	8.68547	8.91235	8.89911	8.71232	8.49536	8.14346	7.69484	7.419	7.66049	8.15239	7.69323	7.62335	7.87124	7.82143	7.67781	7.54572
SLC5A8	7.53729	6.50604	7.05403	7.90853	6.54907	8.03982	6.79843	8.44845	9.93977	8.70317	8.40604	7.34399	6.70489	6.99658	5.98156	6.78996	7.03805	5.9148	6.26321	7.30593	7.18579	6.32803	5.99804
GNPTAB	10.0292	10.0308	9.5649	9.5876	9.25254	9.69717	9.03966	9.83649	9.61958	9.7564	9.50342	9.59836	9.27746	8.83335	8.74481	8.677	9.63709	8.94623	8.54208	8.8909	8.57443	9.06224	8.78336
IGF1	9.89956	10.1207	9.17914	9.55171	8.78394	10.5377	11.0258	9.63048	10.4495	9.46568	8.85434	9.65315	8.30025	8.31067	7.77582	8.70247	8.49548	7.89455	7.64686	8.88966	8.12314	9.00661	7.84064
SLC41A2	9.24498	9.26918	9.11649	8.68179	9.59703	9.19474	8.98909	8.87118	9.9084	9.70325	8.97631	8.64501	8.33762	8.17987	7.57999	7.97634	8.34385	8.73513	8.00414	8.81921	8.10806	8.04981	7.59047
ALDH1L2	7.55714	7.95883	7.47151	7.77117	7.28136	8.04137	8.82318	8.31959	7.99821	9.20116	7.53233	7.63611	7.11397	6.45808	6.18339	6.74346	7.01952	6.71085	6.29332	6.73579	6.32656	7.44368	6.33791
MTERF2	7.27812	7.36256	7.68881	6.87289	7.39631	7.49613	7.39589	7.17948	6.78199	7.00133	7.34469	7.15937	6.78451	6.39696	6.75602	6.64148	7.18918	6.82888	6.13816	6.71131	6.41976	6.68605	6.54899
TMEM119	8.28283	8.73514	8.45563	9.07018	8.82006	8.69258	8.66197	9.22757	8.56568	8.38358	8.64796	9.07898	9.68032	9.85145	9.08647	10.3127	8.68355	9.09415	9.93663	9.00094	9.33258	9.8866	9.53478
SELPLG	10.4569	10.3858	10.2505	10.1182	9.73902	10.1009	9.55897	9.96395	9.93745	9.78188	10.2905	10.2663	9.86548	10.7122	10.9177	10.6403	10.9096	10.9675	10.5825	10.8788	10.8582	10.3683	10.523
CORO1C	11.7713	11.7665	11.9516	11.8674	11.8729	11.5468	11.6154	11.9016	11.8517	12.0949	11.8616	11.8021	11.0854	10.9923	11.3404	11.5171	11.5474	11.6401	10.6657	11.4949	11.1699	11.5081	10.449
GPN3	8.96809	8.75108	8.46489	8.54891	8.48759	8.69751	8.48141	8.93681	8.29222	9.26835	8.75276	8.65375	8.14273	7.71489	7.92043	8.15148	8.30387	7.84482	7.47233	8.31433	7.81052	8.25793	8.16636
NAA25	9.45616	9.26414	9.28331	8.87423	9.59237	9.27435	9.23072	9.19427	9.9021	10.055	9.83286	9.19695	8.62677	8.45677	8.26322	8.33137	9.07778	8.73253	8.39362	9.17792	8.75003	8.61363	8.36014
TBX5	9.38287	9.41663	9.43355	9.23015	8.9141	9.40784	8.85511	9.36063	8.52677	7.58408	8.95375	9.27478	10.1324	9.98251	9.93155	10.068	9.50624	9.7272	10.146	9.20925	9.63463	10.2798	10.131
TBX3	8.37749	8.57665	8.65531	8.74975	8.84343	8.72475	8.29957	8.92535	8.18675	7.94288	8.60705	8.5375	9.53573	9.16234	9.85415	9.50326	8.98628	9.22526	10.1679	8.74311	8.89149	8.95808	10.4751
NOS1	6.59432	6.7272	7.41725	7.08774	6.7424	6.95022	7.69258	6.94756	6.89843	6.71882	7.31325	7.40563	8.08096	7.46795	8.15993	9.0877	7.81242	7.91375	7.98104	7.39197	7.3538	8.38148	8.03766
TAOK3	9.9081	9.84492	9.62134	9.40954	9.6035	9.76303	9.17547	9.61041	9.39267	9.70024	9.49229	9.51194	8.78354	8.16107	8.43416	8.16993	9.37037	8.71156	8.10926	8.92508	8.16537	8.52907	8.3277
PXN	8.99396	9.05237	9.49126	8.91749	9.50595	9.4412	9.8987	9.01385	9.41656	9.26912	9.17504	9.3517	9.87685	10.1038	9.79801	9.95025	9.5575	9.7385	10.1595	9.55234	9.93293	10.1432	10.0204
RNU4-1	9.9926	11.1016	10.6415	9.46079	10.9298	11.2412	10.9481	9.98289	10.5335	10.6438	10.5336	10.7419	11.5029	11.6185	11.1639	11.5553	10.6958	11.6069	10.9388	10.9396	12.3267	11.1343	11.4598
LINC01089	7.80862	8.06528	7.6324	7.93119	7.35841	7.9317	7.93528	7.86543	7.66523	7.56268	7.4486	8.00688	8.70906	8.26065	8.83139	8.62449	8.25211	8.462	8.73608	8.28185	8.15603	8.30803	8.9874
CLIP1	9.58133	9.60778	9.9658	9.51167	10.4258	9.71541	9.6028	9.64526	10.0656	9.74679	9.95121	9.72918	8.88751	8.92537	8.58756	8.81139	9.38071	8.99489	8.63638	9.14835	8.84843	8.92257	8.21729
RSRC2	9.4865	9.48528	9.4552	9.00877	9.88734	9.4536	9.51986	9.27626	9.52058	9.35281	9.39275	9.46544	8.93268	8.62485	8.16061	8.53382	9.14125	8.65585	8.363	8.90368	8.51243	8.59069	8.5753
PITPNM2	7.82803	7.63764	8.19674	7.73068	8.44044	8.06219	7.91919	7.88901	7.74632	7.70929	8.17977	7.93277	8.2806	8.64522	8.67989	8.52216	8.41222	8.49806	8.8454	8.29258	8.62745	8.48234	8.79517
MPHOSPH9	8.83179	8.75311	8.20209	8.27202	7.9154	8.59448	8.17955	8.503	8.368	8.96502	8.17436	8.40214	7.94414	7.27939	7.44635	7.30797	7.95122	7.39279	7.13166	7.32084	7.32171	7.63973	7.68483
SBNO1	8.89443	8.82362	8.94204	8.50201	9.14749	8.90755	8.90216	8.81679	9.09787	9.12316	8.72033	8.82482	8.2735	7.6428	7.67115	7.52115	8.26735	7.82629	7.48045	8.03111	7.81545	7.82926	7.70542
SCARB1	8.49093	8.80343	8.57674	8.39031	8.67492	8.2632	8.95051	8.44877	8.55525	8.07031	8.09505	8.26396	8.76862	9.04683	9.51966	8.98806	9.14039	9.02328	9.74609	8.94226	9.26354	9.03571	9.10528
ZMYM2	10.4195	10.6415	10.3982	10.1924	10.3295	10.6217	10.3424	10.3378	10.2969	10.3964	10.339	10.3872	10.191	9.63194	9.39653	9.46968	10.1102	9.70809	9.28321	9.76708	9.61688	9.60617	9.4335
SGCG	6.20371	6.88919	7.11022	6.23857	6.42436	6.03734	6.82349	6.16986	5.39061	5.93086	6.65248	7.11589	7.1183	7.43164	7.58001	7.42361	6.48218	6.79847	7.61847	6.67064	7.29778	7.26811	7.23557
NUP58	9.4715	9.53966	9.57451	9.75637	10.1143	9.81953	9.14081	9.99639	10.0286	9.958	10.1106	9.80993	9.57368	8.98975	8.44187	9.21052	9.45761	9.23766	8.62462	9.63461	9.13053	9.10275	8.8782
USPL1	8.81629	8.92646	9.03102	8.60881	9.28972	8.97849	9.09001	8.89503	9.28401	8.8438	8.84386	9.04947	8.15547	7.96143	7.75096	7.79281	8.70711	8.2396	7.56516	8.53614	8.1612	8.10582	7.89582
BRCA2	7.43002	7.19093	6.92029	6.66108	7.03717	6.67993	6.13897	6.77497	6.91217	8.41387	6.90431	6.57236	6.08869	6.18225	5.84849	6.03572	6.1104	6.23996	6.26022	6.09445	5.89098	6.39511	5.96346
PDS5B	9.05145	9.47017	9.08832	8.7026	8.73833	9.08952	8.92279	9.02399	8.73199	9.00121	8.795	9.06051	8.79267	8.07114	7.78245	7.94047	8.75288	8.18447	7.91615	8.14317	7.89484	8.37539	7.92909
KL	7.89268	7.82799	8.40198	7.33015	7.59329	7.76427	7.93165	8.00441	7.17249	7.42866	8.10493	8.48373	8.60188	8.27147	8.78483	9.05083	8.93027	8.71329	8.5608	8.19033	7.96897	8.82139	8.48124
RFC3	9.00417	8.78297	8.25678	8.18919	7.81953	8.31182	8.02058	8.19899	8.01428	9.75801	8.64736	8.29078	7.85474	7.72357	7.48558	7.69439	7.94033	7.80179	7.60805	7.97477	7.45246	8.11596	7.52357
NBEA	8.11507	8.10518	8.27942	7.61691	7.84377	8.03146	7.86141	7.81573	7.79497	7.34445	7.59044	7.92598	7.07157	7.2697	6.79104	6.50802	7.50585	7.09412	6.22882	7.56001	6.95693	7.00768	6.32643
SERTM1	8.65111	9.49471	8.76319	8.21016	8.49857	8.26699	8.85674	8.25307	8.62145	8.15622	8.3503	8.53979	9.63663	9.40512	10.0341	9.41334	9.10649	9.36055	9.68872	8.85674	9.56295	9.05441	9.73241
UFM1	10.1285	10.1569	9.92089	9.89065	10.32	9.84792	9.64905	10.0387	10.2398	10.0507	10.0111	9.78978	9.35352	9.17508	9.06065	9.07943	9.53062	9.09245	9.14026	9.63132	9.28792	9.3449	9.38149
FREM2	9.33435	8.87696	9.34031	9.05328	8.51999	9.09264	7.40495	9.36777	7.9383	8.81785	8.49354	9.14199	8.41111	7.42393	7.50672	7.1336	8.65017	8.05366	7.34924	8.0107	7.28004	8.3809	7.06907
COG6	9.23306	9.39194	8.8518	8.87433	8.30527	8.90988	8.88149	9.28402	8.60403	8.95944	8.71223	8.83552	8.63446	8.33424	7.82012	8.042	8.60499	8.3424	7.84276	8.30947	7.98095	8.43262	8.06944
WBP4	7.48736	7.92127	7.8289	7.08347	7.66495	7.44996	7.77804	7.51886	7.49642	7.58804	7.47221	7.54677	6.93126	6.55918	6.18822	6.75579	7.15156	6.66433	6.19347	6.74697	6.34646	6.75056	6.38173
RGCC	11.3741	11.0137	12.0146	11.8462	11.6575	11.6032	10.8712	11.9587	11.4344	11.3815	12.0294	11.9549	12.2791	12.4683	12.2263	12.6852	12.0841	12.1112	12.3507	11.7186	12.2904	12.5629	12.4241
AKAP11	9.20949	9.64329	9.29659	9.05775	8.66188	9.45043	9.31889	9.38389	9.00293	8.98238	8.9747	9.32275	9.46605	8.34897	8.05855	8.19967	9.09704	8.59119	7.76504	8.55432	8.28503	8.71572	8.1016
LACC1	7.26928	7.56126	6.97424	7.25107	7.26319	7.54087	7.17572	7.86162	7.51915	7.57731	7.52877	7.37581	6.80331	6.56224	6.46395	6.36489	6.90214	6.67223	6.21088	6.77924	6.74205	6.44175	6.57683
TPT1-AS1	8.45575	8.7354	8.65277	8.66862	8.85616	8.62639	9.01157	8.72415	8.35025	7.92344	8.64341	8.68423	9.39127	9.33374	9.2633	9.43291	8.96669	9.10826	9.27804	9.02094	9.24636	9.24836	9.51409
RB1	10.4813	10.3175	10.2813	10.156	9.97003	10.1681	10.1278	10.3063	10.2848	10.3169	10.3064	10.0924	9.68497	9.24427	9.13712	9.37848	9.98427	9.49366	9.39165	9.75323	9.34706	9.615	9.54403
FNDC3A	9.81812	9.7587	9.81162	9.55086	9.74368	9.71789	9.61263	9.74871	10.1341	9.65374	9.7449	9.72348	9.44976	8.85965	8.76956	8.85988	9.43599	9.12173	8.64082	9.11105	9.02572	9.19282	8.62559
CDADC1	7.84521	7.72832	7.5273	7.38943	7.77441	7.82131	8.06567	7.69985	7.64024	7.40647	7.46771	7.64046	7.14527	7.04531	6.94417	6.7841	7.46136	6.93413	7.03173	7.15479	6.91941	7.24637	7.06173
SETDB2	7.87627	8.22915	7.29673	7.27539	7.09667	7.65585	7.42114	7.61703	7.71761	7.66251	7.18673	7.43729	7.1312	6.56364	6.86199	6.67218	7.3033	6.90755	6.35218	6.96124	6.54625	7.05501	7.07444
CKAP2	8.50944	9.01582	7.97259	7.79901	7.55054	8.46622	7.60642	8.08844	7.69325	9.16221	7.46141	7.82988	7.29459	6.30134	6.64663	6.46826	7.14274	6.87199	6.90848	6.7786	6.57932	6.88883	6.36679
BORA	7.01244	7.02208	6.2899	6.46104	6.33338	6.76473	6.40981	6.66881	6.68752	7.57276	6.29086	6.54284	6.2577	6.05196	5.92555	5.77591	6.40188	6.02295	5.71894	6.26312	5.71358	5.90863	6.20225
PIBF1	8.34259	8.36489	8.06112	7.76615	7.65319	8.35176	8.06838	8.0326	8.07761	8.0785	7.92575	8.00954	7.45486	7.11289	6.74351	6.84304	7.51722	7.00652	6.61263	6.95463	6.98505	7.20535	6.6703
UCHL3	9.7783	9.41098	9.22806	9.22367	9.65689	9.21561	9.13598	9.45753	9.88521	10.5273	9.79372	9.20704	8.85653	8.78907	8.47869	8.95081	8.99476	8.72948	8.80868	9.02215	8.71367	8.73329	9.12151
LMO7	10.6327	10.9371	10.8301	10.5311	10.5593	10.8009	9.29418	10.8507	10.2473	10.9932	11.0756	10.6695	10.2855	9.88578	10.061	9.72926	10.6549	10.1143	9.61361	10.1294	9.71107	9.83327	9.63877
CLDN10	5.82206	5.66525	5.47636	6.3454	6.25575	5.63533	6.53125	5.91807	6.01034	6.66695	6.35798	6.30811	6.53849	6.73055	6.16797	7.02071	6.62724	6.13727	6.32779	6.79809	7.12514	6.60372	7.32606
DNAJC3	9.79681	9.70229	9.49323	9.19903	10.2243	9.84299	9.4089	9.5735	9.97002	9.97598	9.45343	9.44855	8.66155	7.89575	8.06039	8.06892	9.07921	8.39433	8.03959	8.77627	8.2361	8.50112	7.76618
MBNL2	11.2683	11.5458	11.6112	11.2744	11.8194	11.5809	11.678	11.403	11.3448	11.4468	11.3273	11.3733	11.413	10.9806	10.7015	10.7251	11.2651	10.9513	10.3563	10.9388	10.6874	11.1109	10.6152
IPO5	9.86254	10.1022	9.99965	9.5272	10.1846	9.8979	10.0551	9.73547	10.3025	10.4704	10.1631	9.85737	9.28642	8.81184	8.48248	8.67118	9.41417	9.15409	8.23512	9.22074	8.69764	8.93187	7.97551
TPP2	9.87812	10.0583	9.73013	9.83274	9.91272	10.1145	9.63692	9.97337	10.0036	10.0999	9.71864	9.8192	9.41519	8.63508	8.44185	8.63012	9.57812	9.01252	8.36462	9.21986	8.6641	9.02178	8.40166
TNFSF13B	9.34683	8.73633	8.08544	9.36404	8.18345	8.50662	8.36568	9.35274	8.66481	8.81769	9.49372	8.62825	8.12994	8.22632	7.72509	8.17972	8.26622	7.81494	7.86177	8.4586	8.29456	7.79987	8.15847
F10	8.10427	8.70662	8.74109	8.56	8.80808	8.64289	10.4226	8.72192	8.24138	7.55742	8.42645	8.8137	8.92011	9.57555	9.36971	9.3359	8.95861	8.91226	9.43315	9.05131	9.3961	9.3472	9.34429
CUL4A	9.20742	9.20502	9.21479	8.9868	9.21262	9.36029	9.24041	9.11931	9.45152	9.40432	9.18907	9.09989	8.84564	8.45837	8.55329	8.68195	8.99045	8.78122	8.26915	8.75361	8.44156	8.77911	8.28678
GAS6	8.83433	9.06059	9.27961	9.16376	8.89766	8.99962	9.41541	9.13163	9.0587	8.56245	8.79235	9.29162	10.2605	9.96641	10.004	10.236	9.6207	9.8252	10.4492	9.67284	9.81561	10.2047	10.2519
XPO4	8.62058	8.41724	8.45558	8.38376	8.25076	8.53966	8.38845	8.78274	8.47563	8.90128	8.62134	8.5381	8.46273	7.61125	7.42789	7.77832	8.42839	8.05216	7.38455	8.06652	7.56129	8.18268	7.52314
SKA3	6.66902	6.58781	5.65047	5.32083	5.6832	6.16096	5.35016	5.37343	6.11647	8.12909	6.18013	5.59695	5.16659	5.71359	5.10536	5.70559	5.25269	5.38664	5.5422	5.38494	5.31816	5.57749	5.87093
MICU2	8.24364	8.30828	7.80387	7.81722	7.76682	7.98854	7.78608	8.23834	8.13183	8.42666	8.23858	8.22244	7.71737	7.30651	7.10928	7.13655	7.75163	7.21273	7.29742	7.14126	7.55391	7.45002	7.43134
SACS	7.03886	7.77722	8.03638	7.62099	7.61039	7.30876	7.81966	7.83854	8.48921	8.0648	7.86536	7.93345	6.83362	6.88026	6.58131	6.69788	7.22274	7.3027	6.15366	7.07705	6.60199	6.83487	6.21512
PARP4	11.5195	11.5412	11.4455	11.0715	10.9107	11.4546	11.0715	11.2494	11.144	11.3595	11.3405	11.3827	10.7057	10.3807	10.3438	10.427	11.2246	10.7899	9.9176	11.2114	10.4655	10.4945	9.68954
CENPJ	7.59251	7.96265	7.51846	7.23816	7.08942	7.58173	7.71855	7.47981	7.34194	8.18322	7.15118	7.49813	6.86907	6.15569	6.45182	6.35551	7.11662	6.93507	6.17933	6.64316	6.62142	6.87088	6.15897
MTMR6	9.31574	9.29302	9.19985	9.27422	9.47465	9.27938	9.01521	9.4518	9.43394	9.49408	9.3844	9.23083	8.74094	8.26686	8.27347	8.48859	8.88338	8.64581	7.89211	8.72345	8.45002	8.58162	8.09738
RNF6	7.61087	7.79643	7.78896	7.28594	8.21614	7.72079	7.75331	7.53709	7.98415	8.06967	7.60111	7.41286	6.7507	6.79781	5.83235	6.58432	7.18682	6.63794	6.07096	6.76615	6.38554	6.48034	6.08844
FLT1	9.54397	9.33249	9.788	8.68304	9.32122	9.70774	9.7097	8.87565	9.52211	9.65491	9.72513	9.53406	9.30641	8.34501	8.69985	8.91106	9.507	9.43093	8.09506	9.05439	8.77525	9.53408	7.64371
HSPH1	10.1164	9.57304	11.3425	9.49359	11.5997	9.91322	9.37213	10.3744	11.2821	10.4636	9.85507	9.39781	8.22842	8.4634	8.24332	8.05447	9.18842	8.70183	7.57864	9.99641	9.55125	8.40326	7.58783
DCLK1	7.66924	9.47486	8.14339	8.04918	7.74854	8.5947	9.75497	8.23204	8.332	7.5478	7.74484	8.53089	6.82317	7.52342	7.01332	6.97371	6.97481	6.79151	6.32879	7.85169	7.443	6.57949	6.31406
SPG20	9.31094	9.60117	9.52861	9.17017	9.34633	9.34996	9.65304	9.36433	9.40899	9.15119	9.39867	9.40963	8.74168	8.19461	8.16509	8.30037	9.04609	8.55189	7.83841	8.84167	8.36292	8.41591	7.71783
POSTN	10.7457	11.5634	11.497	11.0957	10.4452	12.311	12.0757	11.5295	11.7593	11.1651	11.2918	11.4231	9.83904	7.88571	8.67552	9.23555	7.62339	9.34073	8.30651	9.29697	7.56146	10.1905	7.48316
ELF1	10.7552	10.7376	10.8573	10.4392	11.2298	10.8515	10.9163	10.5418	11.0245	10.5906	10.8207	10.7689	10.297	10.027	9.88899	9.86256	10.5217	10.07	9.58367	10.3169	10.0878	10.0864	9.45506
VWA8	9.10705	8.9413	9.08805	8.94141	8.58626	8.87739	9.16335	9.11679	8.73549	9.1683	9.01521	8.94658	8.81602	8.26801	8.26897	8.14823	8.7351	8.30915	8.0464	8.48259	8.25629	8.47673	8.18742
NUFIP1	8.62933	8.44879	8.80243	8.46284	8.97601	8.96552	8.9755	8.68699	9.33311	9.39322	9.24244	8.61204	8.46551	7.97076	7.57548	8.03852	8.14561	8.22672	7.93289	8.55349	7.91647	8.0343	7.8303
ZC3H13	9.35428	9.40462	9.27749	8.79425	8.69187	9.1467	9.44306	9.16	9.11507	9.0088	8.95072	9.14763	8.33652	7.76826	7.64748	7.55123	8.56495	7.99847	7.60305	7.88857	7.7449	7.87051	7.54595
LCP1	12.2915	11.7808	11.7793	11.9793	11.8637	11.9547	11.2436	11.9989	12.0732	12.4429	12.1112	11.9465	10.9934	11.0553	11.3086	10.9997	11.9447	11.8423	10.5016	11.8587	11.2681	10.9946	10.5805
SUCLA2	9.71546	10.0511	9.31497	9.12961	9.1591	9.44051	10.1037	9.7076	9.35778	9.69449	9.3807	9.4445	8.63915	8.43777	8.13373	8.3504	9.038	8.30426	8.00788	8.89175	8.06231	8.4786	8.2673
MED4	8.13117	8.40122	8.13975	7.30141	8.27447	8.06524	8.05022	8.13812	7.96654	8.13193	8.07921	8.02879	7.59728	7.23616	7.31727	7.44592	7.72413	7.23869	7.27308	7.48022	7.28687	7.65007	7.46295
KPNA3	10.1582	9.98087	10.0894	9.97168	9.91313	9.97993	9.71436	10.1136	9.90483	10.4162	10.0208	9.84573	9.24443	8.80526	8.84917	9.03442	9.61207	9.03115	8.82975	9.32955	8.91167	9.19012	8.68124
DIAPH3	7.00097	7.42304	6.568	6.36972	6.17445	6.31195	5.73272	6.47821	6.41969	8.57399	6.4301	6.57555	6.41663	5.95111	5.96221	6.24867	6.29525	6.01468	5.7052	5.97901	5.74797	5.85071	5.96906
DACH1	7.671	7.87774	8.01901	7.1412	7.56423	7.35432	7.35114	7.54704	7.19914	7.56149	7.91657	7.6119	8.27658	8.15944	8.57806	8.45702	7.94463	8.28174	8.27239	7.84152	8.05286	8.48991	8.68277
DIS3	8.65678	8.79719	8.85555	8.34023	9.18964	8.93042	8.58425	8.64764	8.92047	8.88273	8.79457	8.77482	8.25904	7.84365	7.00736	7.20634	8.14105	7.79029	7.0619	8.13178	7.62627	7.62447	7.11072
FBXL3	10.2285	10.7872	10.5299	10.0456	10.1479	10.3099	10.8107	10.3995	10.2789	10.0888	10.0818	10.3008	9.92957	9.6084	9.50431	9.57574	10.1459	9.88857	9.22697	10.0142	9.6069	9.81563	9.40034
MYCBP2	9.76219	9.80748	9.647	9.39181	9.35034	9.61351	10.3591	9.68055	9.70585	9.48829	9.48652	9.62553	9.08132	8.29422	8.1088	8.1927	9.40533	8.66944	7.82979	8.91638	8.28058	8.62292	8.04207
RNF219	7.44036	7.79401	7.12959	7.13435	7.06882	7.26149	7.51783	7.43778	7.60583	7.6597	7.40309	7.16682	7.22617	6.46313	6.49096	6.5848	7.00321	6.66564	6.17834	7.0079	6.48214	6.76752	6.62492
UGGT2	8.55767	8.62724	8.46292	8.25616	8.40991	8.64972	8.76131	8.6634	8.75546	8.65018	8.24237	8.36986	8.04952	7.83614	7.16227	7.85563	7.94131	7.69725	7.5904	8.07187	7.49914	8.09114	7.37833
DOCK9	10.8456	10.9711	11.3765	10.7602	10.924	11.3191	11.1004	10.9484	11.0726	10.7552	10.6227	11.2797	10.7928	9.9483	9.76189	10.4426	11.3615	10.8662	9.86193	10.7417	9.67009	11.1575	9.39787
FGF14	7.8784	7.28882	7.66759	6.93057	7.81802	6.40005	6.59641	7.05137	6.11517	6.14117	7.17081	7.53631	7.20921	7.84721	8.22359	7.37521	7.63575	8.10028	6.98581	8.49196	8.01467	7.28704	7.58269
KDELC1	7.30903	7.57859	6.73703	6.63979	6.3983	7.30648	7.44594	7.25768	7.12231	7.07975	6.83736	6.94768	6.70887	6.14384	6.40325	6.69953	6.49849	6.40496	5.45535	6.44205	5.63179	7.02672	5.92357
LIG4	8.43879	8.45479	8.24992	8.27311	8.66313	8.6361	8.2716	8.53403	8.528	8.65736	8.9237	8.19302	7.69852	7.66916	7.28297	7.62825	8.10969	7.61669	7.14336	7.85144	7.83653	7.60415	7.3356
LRP10	10.01	9.87182	10.1349	10.0625	10.2527	10.1561	9.95788	10.0799	10.1274	10.1038	9.98368	10.144	10.9364	11.024	10.5949	10.7835	10.2039	10.5336	11.1354	10.4552	10.738	10.614	11.2114
NGDN	9.26074	9.14381	9.27339	8.71948	9.80161	9.22546	9.18419	9.25611	9.47415	9.27754	9.33354	9.10913	8.69573	8.39907	8.48455	8.55336	9.24351	8.82355	7.98501	9.24255	8.22707	8.78704	8.04252
IRF9	9.99024	9.62822	9.70292	10.0287	9.70603	9.55827	9.34666	10.0286	9.54067	9.55985	9.94195	9.5199	10.0263	10.3986	10.3392	10.4849	10.2718	10.2807	10.385	10.6934	10.2431	10.8028	10.7138
NYNRIN	8.36135	8.8151	8.62331	8.22973	8.05704	8.49446	8.79829	8.30961	7.73102	7.80361	8.25399	8.36169	9.11474	9.1839	9.12572	9.17208	8.65775	8.8346	9.50909	8.52096	8.72978	9.19685	9.36265
G2E3	7.61934	7.76396	7.4007	7.019	7.19626	7.44852	7.32291	7.37407	7.53792	7.47852	7.24911	7.16199	7.05783	6.50076	5.92474	6.06153	6.97691	6.47695	6.37587	6.63267	6.36048	6.61388	6.8094
SCFD1	8.90846	9.15563	8.82436	8.72278	8.71553	8.9066	8.74106	9.05201	8.96473	9.21651	8.86571	8.84693	8.24257	7.8378	7.6608	7.76957	8.52474	7.90731	7.44232	8.20168	7.89998	8.13685	7.93883
AKAP6	7.93164	8.24817	8.57711	7.77861	8.15242	7.33315	8.02863	7.9853	7.33732	7.52682	7.8315	8.23976	7.45427	7.40615	6.92327	6.86533	7.56684	7.46388	7.04881	7.64747	7.01216	7.75571	6.81195
SRP54	9.86457	9.77296	9.42474	9.25562	9.87076	9.61192	9.28041	9.71969	9.78253	10.0501	9.5851	9.54199	9.16904	8.60104	8.7594	8.8955	9.36983	8.94028	8.8451	9.06992	8.99809	9.03744	8.94156
FAM177A1	8.03189	8.04976	8.50979	7.81366	8.81175	8.60715	7.4183	8.07413	8.0957	8.07958	8.42762	8.32608	7.72423	7.51865	7.10082	7.34144	7.57093	7.31642	7.36873	7.42122	7.41762	7.54705	6.84733
BRMS1L	6.34097	6.70238	6.39119	5.65935	6.45	6.22632	5.97256	6.39886	6.24854	6.33993	6.46463	6.28903	5.31714	5.79148	5.4199	5.89687	5.53763	5.67562	5.66229	5.6077	5.62365	5.62293	5.50839
MIPOL1	7.80054	7.82554	7.47771	7.25984	6.92558	7.35566	7.62053	7.6007	7.14521	7.60302	7.47307	7.48532	7.26592	6.91868	6.7479	6.4981	6.99149	6.80291	6.68421	6.88699	6.69164	6.81621	6.84657
SSTR1	7.00762	7.24759	6.96984	7.09573	6.81074	6.77248	6.95487	7.0027	7.20093	6.95362	7.31035	7.32105	8.30028	7.7597	8.11664	7.84966	7.45455	7.52175	8.16956	7.39018	7.43353	7.4617	8.51994
PNN	9.40618	9.43534	9.46542	9.02525	9.51794	9.58575	9.47402	9.0625	9.68352	9.57303	9.42596	9.25829	8.73302	8.2615	8.01761	8.24704	8.76086	8.44415	8.10064	8.60232	8.36517	8.22182	7.88084
FAM179B	8.5745	8.75869	8.50968	8.2589	8.3202	8.465	8.53472	8.52325	8.41011	8.4713	8.44378	8.34269	8.08143	7.83945	7.64934	7.51692	8.3296	7.74749	7.43954	7.9619	7.73278	7.93398	7.91958
PRPF39	7.99433	8.11663	7.97202	7.63428	8.00661	8.10852	7.99559	8.05089	8.43047	8.18151	7.8835	8.10663	7.75564	7.28833	7.06422	7.31041	7.64034	7.47066	6.86645	7.58938	7.57716	7.52001	7.27268
FANCM	6.32406	6.51675	5.88022	6.01919	5.90856	6.18369	6.26321	6.20531	6.01113	6.76607	6.16919	6.13268	5.7847	5.14746	5.39288	5.2402	5.69873	5.37385	5.40123	5.52046	5.30703	5.66473	4.98002
PSMC6	8.74553	8.76665	8.60961	8.2745	8.67065	8.70794	8.61555	8.67189	9.056	9.08528	8.67563	8.55851	8.13579	7.90524	7.45313	7.94377	8.40808	8.0039	7.73365	8.28751	8.16399	7.95704	7.80926
CDKN3	6.09722	6.26176	5.0997	4.79254	5.1538	5.13127	4.90805	5.39751	5.45124	7.98038	5.714	5.13616	4.32535	4.7267	4.42984	5.17054	4.84114	4.83163	4.68373	4.91251	4.73326	5.07596	5.1523
SOCS4	8.41261	8.36617	8.34639	8.12105	8.64284	8.40248	8.2867	8.39645	8.74226	8.53598	8.42279	8.33847	7.46136	7.21764	6.97005	7.4696	7.9693	7.5086	6.87804	7.7632	7.31904	7.69247	7.02151
KTN1	9.00585	9.20033	9.08681	8.62794	9.09545	9.20189	9.08593	8.89958	9.13166	9.15668	8.95841	8.981	8.6694	7.63176	7.07521	7.47682	8.30329	7.68346	7.13303	7.74965	7.48658	7.87585	7.2604
AP5M1	8.71038	8.90182	8.54677	8.37901	8.45718	8.69018	8.38635	8.76809	8.58269	8.68754	8.5112	8.45746	8.16135	8.03405	7.73868	7.85417	8.21682	7.92694	7.82601	8.11624	7.7661	8.02146	8.04431
ARID4A	8.69458	9.01445	8.50557	8.22097	8.38162	8.91377	8.53203	8.57407	8.22768	8.06247	7.98731	8.61646	8.14328	6.96758	6.82873	7.16638	7.99426	7.4191	6.99501	7.2316	6.8417	7.4009	7.03418
KIAA0586	8.87386	8.82943	8.50716	8.50901	8.63279	8.59299	8.65244	8.68185	8.53796	8.7097	8.57039	8.4888	8.25809	7.78729	7.67451	7.47849	8.40684	8.01964	7.57187	8.191	7.92868	7.92352	7.44698
DAAM1	8.58226	9.06764	8.99259	8.72748	8.36822	8.50702	9.16989	9.1746	8.54626	8.59989	9.03035	8.96116	8.83945	8.01471	7.92675	8.25721	8.94656	8.23507	7.58163	8.13891	7.85778	8.50854	7.68343
HIF1A	11.8243	11.4185	11.6235	11.5437	12.2418	11.7192	11.0482	11.685	12.4833	12.236	12.2756	11.6955	11.1027	10.4415	9.77146	10.6119	10.9444	10.4172	10.3221	11.0915	11.0862	10.6117	9.70025
SYNE2	9.84672	10.0315	9.92859	9.23304	9.91323	9.69545	10.0083	9.47332	9.67372	9.11115	9.42114	9.40997	8.92871	8.54593	8.43319	8.21944	9.69161	8.82922	7.85646	8.95671	8.40402	8.48762	8.13201
MTHFD1	9.1794	8.65597	8.52211	8.68603	8.32816	8.66157	9.34326	8.76479	8.64526	9.77956	8.78874	8.73273	8.05203	7.72534	8.13789	8.13014	8.35602	8.23276	7.51156	8.05294	7.71771	8.41029	7.83323
ZBTB1	9.2647	9.324	8.94751	8.50644	9.27601	8.90599	8.66891	8.79658	8.86293	8.68302	8.4837	8.60513	8.17675	7.93712	7.69754	7.88187	8.25744	8.20921	7.5918	8.30919	7.94204	8.16367	7.51162
FUT8	9.4621	9.70141	9.24256	9.12697	8.68479	9.38794	9.06302	9.20169	9.24055	9.20035	9.10684	9.03625	8.54598	8.43091	8.36	8.28878	8.78397	8.43051	8.32576	8.7278	8.58084	8.54462	8.08742
MPP5	8.62827	8.90555	8.60265	8.35007	8.61808	8.70401	8.22501	8.64816	8.39582	9.02458	8.42865	8.42458	8.2245	7.50303	7.65821	7.13842	8.21294	7.67962	7.38671	7.86226	7.42606	7.68909	7.27506
EIF2S1	9.92964	9.68624	9.81273	9.65611	10.3522	9.82223	9.83313	9.84728	10.5492	10.5578	10.352	9.84745	8.76013	8.76506	8.46639	8.9065	9.51261	9.0194	8.07976	9.58398	8.9836	9.01389	8.20421
PCNX1	9.75988	9.61937	9.81571	9.62075	10.0337	9.89126	9.86514	9.75953	10.324	9.4954	9.79611	9.72788	9.32301	9.28043	8.8536	8.79966	9.69535	9.57134	8.75178	9.67646	9.091	9.42776	8.75038
RBM25	10.1981	10.2901	10.2092	9.8991	10.2895	10.1187	10.1472	10.0995	10.5642	10.2836	10.2362	10.1378	9.53627	9.21895	8.86535	9.10367	9.75776	9.32846	9.01339	9.58913	9.3494	9.3709	8.74356
ACOT1	8.08058	7.84003	7.98466	8.29289	7.67429	7.70335	8.48684	8.20613	7.86537	8.19357	8.36272	8.06041	8.43419	9.07789	8.90501	8.69598	8.4253	8.64745	9.09132	8.82523	8.25313	8.48657	9.02765
BBOF1	7.48163	7.44444	7.27608	6.91047	8.33784	7.02518	7.11512	6.92234	6.6097	6.92887	7.002	6.91943	6.18135	6.8585	6.85914	6.12892	6.9319	6.21526	6.14888	7.12095	6.9747	6.28703	6.17646
FLRT2	9.04571	9.19769	8.06799	7.77675	7.0508	8.32309	9.36804	8.42055	8.18884	7.68091	7.46709	7.92633	7.60299	7.95038	7.84472	7.62431	7.61872	7.67225	7.47381	7.59338	7.15621	7.8437	7.24803
PSMC1	9.64969	9.65293	9.5399	9.3743	9.8712	9.62175	9.6725	9.65339	9.89078	10.2393	9.66169	9.56205	9.0498	8.52186	8.65977	8.97381	9.35473	9.22063	8.40874	9.4295	8.67094	9.17159	8.36225
CPSF2	9.56556	9.62463	9.3261	9.25116	9.24838	9.50695	9.45161	9.44373	9.45827	9.87197	9.42349	9.41766	9.1476	8.50932	8.52172	8.61636	9.30449	8.82383	8.62781	8.95966	8.91599	8.87178	8.76502
GOLGA5	9.81211	10.0972	9.60528	9.6398	9.51933	9.86851	9.72288	9.83261	9.67609	9.92116	9.45846	9.61417	8.91166	8.28796	8.38289	8.47372	9.27102	8.67939	8.31313	9.05292	8.35089	8.69014	8.21713
UBR7	7.9717	8.24511	7.84912	7.73728	8.07611	7.68632	7.72131	8.03912	7.86814	8.3755	8.11565	7.80099	7.18896	6.76061	7.56766	7.44144	7.73224	7.35051	7.00708	7.51145	7.16707	7.65962	6.93065
IFI27	10.1438	9.55503	10.1568	11.0216	10.4203	9.88526	9.602	10.8768	9.91685	9.37833	10.3385	10.0964	10.8491	11.2626	11.3189	11.3293	10.9987	10.9889	11.7205	11.4263	10.7659	11.7857	12.0013
GSKIP	8.26998	8.38333	7.48919	7.62768	7.84196	7.45413	7.32487	8.08534	7.72899	8.50009	7.74501	7.78022	7.23362	6.80491	6.85399	7.09489	7.24283	7.0499	7.12415	7.27174	6.67111	7.01674	7.17628
PAPOLA	11.2904	11.1448	11.1099	10.9471	11.09	11.1814	10.9486	11.1415	11.141	11.4727	11.2564	11.0018	10.3912	10.2035	9.87375	9.91012	10.7894	10.2049	9.9872	10.4663	10.0819	10.0928	9.76384
VRK1	7.95567	7.9942	7.52124	7.35218	7.45585	7.7326	7.66865	7.5978	7.82871	8.63408	7.96582	7.63651	7.16721	7.03754	6.70747	6.80929	7.30183	6.93086	6.93888	6.93296	7.09001	7.43801	7.26982
SNORD113-3	4.59891	5.78954	5.46472	4.97734	4.82417	5.28191	5.63459	5.36657	6.15838	4.82994	5.01752	6.45395	3.74999	4.93417	4.28342	4.17169	4.71301	4.4179	4.90299	4.69714	5.32553	4.54515	4.3355
SNORD114-2	4.32105	5.70489	6.02971	4.99487	4.563	5.19816	5.87178	5.41833	6.52268	5.20826	6.13129	7.25895	3.84315	5.01166	3.93168	3.9467	4.49677	4.3288	4.45648	3.98112	4.6486	4.42096	4.32318
EIF5	10.6066	10.5993	11.2137	10.2419	11.4131	10.8205	10.674	10.6397	10.9604	10.8708	10.7777	10.7484	9.16779	9.72556	9.25312	9.62657	10.0068	9.89826	9.38339	10.2151	9.57038	9.6893	8.90393
INF2	8.54301	8.39048	8.65862	8.54162	8.68755	8.56837	8.7378	8.63034	8.73992	8.77392	8.57232	8.60361	9.03007	9.10048	9.2943	9.38342	9.00535	9.2332	9.55321	8.96413	9.1346	9.42442	9.32341
CRIP2	10.2384	10.6599	10.851	10.4435	10.4596	10.1747	10.5498	10.5469	10.343	10.3807	10.2901	10.5337	10.9889	11.5683	11.611	11.8698	10.9541	11.4813	11.8437	11.2076	11.3307	11.6065	11.7165
CRIP1	8.56758	9.04825	8.89377	8.45707	8.52832	8.42457	8.71146	8.31912	9.04895	8.5833	8.43275	8.58033	8.75142	9.68436	9.33928	9.01978	8.93311	9.29727	9.49734	9.19115	9.48032	8.97459	9.45424
RPPH1	10.8526	11.1404	11.2572	10.9456	11.1862	11.4351	11.5308	11.2235	10.8687	10.4162	10.786	11.2104	11.8648	12.2243	11.4448	11.8197	11.4013	11.5845	12.0128	11.2865	12.0456	11.7666	12.3506
NDRG2	10.2869	10.4465	10.7178	10.2348	10.6114	10.3661	10.8655	10.1935	9.73466	9.01957	10.3173	10.5093	11.2815	11.0194	11.0935	11.1467	10.6552	10.7647	11.3493	10.5382	10.9666	11.0284	11.1205
SUPT16H	9.76521	9.76137	9.7053	9.35498	9.75453	9.76313	9.87641	9.61691	9.86118	10.2134	9.6235	9.59315	8.71659	7.88686	8.23494	8.12647	9.23572	8.6508	8.05376	8.77734	8.17942	8.55521	7.78736
CHD8	9.1882	9.32855	9.20832	8.75343	9.11765	9.2761	9.13143	9.08452	9.13938	9.21962	9.02555	9.11868	8.61439	8.09495	8.53928	8.26649	9.04767	8.65884	7.90323	8.80947	8.13175	8.74137	7.87806
SLC22A17	9.03959	9.17722	9.30748	9.37825	9.08847	9.20532	9.607	9.12768	9.09031	8.66374	9.05404	9.32469	9.83184	10.0726	9.88911	9.75568	9.39635	9.6811	10.0299	9.46998	9.86849	10.0029	10.3162
ADCY4	9.70435	9.08439	9.17289	9.10193	8.61765	9.26548	9.71386	9.30339	8.8175	8.33105	9.38063	9.12781	9.80595	9.26039	9.84455	10.1358	10.056	9.62106	10.1313	9.29805	9.41285	10.0685	10.1183
SDR39U1	7.97635	7.83461	8.01475	7.94995	7.88773	8.02271	8.27418	8.03294	8.01357	7.83558	8.08506	8.14056	8.60818	8.63616	8.64694	8.64357	8.38501	8.55312	8.70855	8.46655	8.52643	8.73329	8.84924
GZMB	8.13995	7.58234	7.84104	8.45866	8.03979	8.25487	7.81707	8.02842	9.11301	8.29877	8.57817	8.25261	8.528	8.83728	9.23215	8.9226	9.02228	8.92929	8.90553	8.37831	9.06507	8.61506	9.27112
HECTD1	9.85206	9.89558	9.79386	9.40547	9.46056	9.90399	9.80231	9.66329	9.72734	9.60818	9.64586	9.72316	9.36001	8.68699	8.43284	8.43206	9.43078	8.89303	8.17863	9.15375	8.58365	8.8385	8.21936
HEATR5A	9.37354	9.44702	9.1229	9.21707	8.85029	9.19008	9.20848	9.3687	8.9804	9.65282	9.17044	9.24046	8.90201	8.4415	8.4974	8.36554	9.06187	8.7965	8.06159	8.91872	8.21458	8.68791	8.41142
SNX6	9.96027	10.4629	9.61802	9.61758	9.32753	9.68096	9.83582	9.93928	9.68842	9.94559	9.57605	9.54381	9.20356	8.90224	9.07001	8.97641	9.42298	9.15668	8.71048	9.32519	8.91578	8.99023	9.08071
BAZ1A	9.95832	9.78602	10.5267	9.76548	11.1874	10.1758	9.59946	10.0086	10.8005	10.351	10.6189	9.95214	9.001	9.13972	8.54874	8.94619	9.8378	9.28237	8.68508	9.59781	9.47776	9.41059	8.40924
PPP2R3C	8.56684	8.44534	8.44546	8.2658	8.65686	8.28146	8.1171	8.68095	8.48352	8.71895	8.67622	8.33065	7.40515	7.69565	7.35514	7.59302	7.75169	7.52638	7.40179	7.72133	7.70235	7.71703	7.9033
NKX2-1	9.34303	9.42564	9.33221	9.34957	8.32301	9.75984	8.60604	9.34781	9.16203	9.45503	9.23969	9.48447	10.0507	10.0173	9.86454	9.84488	9.50032	9.85256	10.2599	9.43554	9.48904	9.83859	10.1646
FOXA1	8.95104	8.67475	8.91218	8.62148	8.97723	8.72071	7.97854	8.45966	8.16446	8.86145	9.33032	8.74724	8.97721	9.57841	9.70694	8.97723	8.90202	9.12505	9.73947	9.26209	9.26629	8.89127	9.79349
CLEC14A	7.83225	8.35896	8.73606	7.64573	8.37388	8.22701	8.27912	7.98706	7.91464	8.33927	8.70321	8.66444	9.25162	9.11502	9.21252	9.38749	8.70419	8.80362	9.73438	8.56113	8.79168	9.25991	9.46361
SEC23A	10.2302	10.3892	10.2002	10.292	10.3007	10.3752	10.718	10.401	10.429	10.5505	10.1933	10.3843	9.98532	9.43363	9.46263	9.7387	10.09	9.82735	9.29102	9.95851	9.6078	9.88864	9.17697
MIS18BP1	8.40098	8.7819	7.87281	7.61631	7.40634	8.56126	8.01711	8.14457	8.123	8.48735	7.73778	8.08346	7.35741	6.72367	6.23112	6.3033	7.49128	7.01626	6.95952	6.87073	6.7761	6.68159	6.48076
NEMF	9.13394	9.28594	9.04027	8.73927	8.93266	9.19021	9.09889	9.10073	9.25009	9.14681	8.92009	8.99572	8.37423	7.96184	7.84337	8.03411	8.47673	7.98379	7.95864	8.22181	8.21692	8.07908	8.16893
MAP4K5	9.71423	9.98115	9.92477	9.5279	9.7566	10.0146	9.9838	9.81441	10.2659	9.7598	9.89121	9.94131	9.60317	9.25175	9.05509	9.20825	9.71591	9.40982	9.03471	9.39098	9.06099	9.28814	9.07597
NIN	9.03387	9.14608	8.95942	8.63935	8.63344	8.95134	8.84478	8.70572	9.10729	9.05156	8.85243	8.83685	8.03201	7.79759	7.8199	7.64008	8.70949	8.01573	7.47966	8.18122	7.61582	7.91724	7.63658
PYGL	9.68232	9.83946	9.43679	9.41645	9.5707	9.74178	10.7552	9.65298	10.0795	9.69377	9.80555	9.56768	9.2233	9.07621	9.11135	9.25155	9.54405	9.41844	8.58265	9.49853	9.19488	8.75179	8.50191
ERO1A	9.82226	9.73744	9.53174	9.70661	10.0448	9.87855	9.26616	9.87992	9.95561	10.5249	10.014	9.67691	8.84787	8.85575	8.76032	9.08853	9.42077	9.09079	8.88994	9.6269	9.25924	9.0178	8.87815
FERMT2	9.76683	9.97623	10.4037	9.81869	10.1615	9.77509	10.2792	10.0997	9.95108	10.1737	10.1918	10.211	9.69967	9.1891	9.27963	9.64754	9.99025	9.58523	8.96365	9.58393	9.17613	9.56677	9.23522
WDHD1	7.48813	7.40159	6.68453	6.68498	6.99652	6.71659	6.63794	6.78382	6.83257	8.84958	6.94127	6.58488	6.30071	5.95301	5.78092	6.29358	6.39216	6.12609	5.96173	6.15102	5.79196	6.18556	5.55821
DLGAP5	7.20793	7.37291	5.28591	5.34612	5.23109	5.81126	4.99238	5.89253	5.96641	8.85562	6.25372	5.73337	5.13257	4.73649	4.83478	5.01019	4.93252	4.96186	4.35752	4.80037	4.60966	4.67459	5.06964
EXOC5	8.47768	8.71224	8.39589	8.071	7.97553	8.40644	8.23902	8.38581	8.41157	8.64033	8.43875	8.31715	7.91057	7.27625	7.14956	7.1623	7.94379	7.45127	6.78139	7.77461	7.40664	7.4146	7.04797
TRMT5	7.65001	7.77557	7.43841	7.67885	7.37937	7.69778	8.10954	7.90987	7.83722	7.96791	7.69635	7.56274	7.31655	6.85955	6.94108	6.72622	7.49499	7.20002	6.66475	7.51065	6.69702	7.2173	6.61235
ATP6V1D	8.69243	8.89486	8.65956	8.2225	9.24579	8.6194	8.14563	8.73166	8.6774	8.97133	8.9386	8.45452	7.72591	7.37592	6.91468	7.54388	7.95528	7.34998	7.13625	7.93285	7.51743	7.72274	7.44754
TMEM229B	6.26794	6.16604	5.89976	6.44462	5.71126	5.53624	6.0275	5.97147	5.79272	6.04213	6.28395	6.1518	6.727	6.63353	6.58271	6.65389	6.31432	6.73384	7.11507	6.23373	6.3201	6.69443	7.70866
VTI1B	8.61429	8.62903	8.57467	8.68348	8.25433	8.4777	8.89427	8.76976	8.50213	8.83969	8.63988	8.60468	8.09778	7.79427	8.07785	8.07371	8.47923	8.16482	7.73868	8.183	7.77931	8.20351	7.52649
MED6	8.73501	8.63769	8.62142	8.38214	8.95829	8.67107	8.72754	8.71251	8.64852	8.68794	8.66025	8.61858	8.24023	7.8614	7.98009	7.94225	8.56701	8.12446	7.75434	8.31913	7.69784	8.0479	7.72816
ELMSAN1	8.28559	8.25725	8.69582	8.32371	8.74458	8.29983	8.40885	8.40133	8.06898	8.20662	8.74316	8.59173	8.94406	9.07478	9.03273	9.26028	8.96553	9.02794	9.44527	8.68846	8.97586	9.13663	8.9611
LTBP2	9.98791	10.3046	10.4372	10.5175	10.0839	10.1717	10.1739	10.4567	10.6202	9.81541	10.702	10.7069	11.8196	11.3336	11.0142	11.6378	10.5438	11.4107	11.4168	11.013	11.0254	11.7321	10.7682
MLH3	8.33811	8.62926	8.37429	8.14493	8.02915	8.53349	8.66453	8.46002	8.09839	8.24632	8.21639	8.41134	8.16356	7.48739	7.62002	7.64043	8.56088	7.93717	6.88868	8.00966	7.36433	7.96884	7.28008
IRF2BPL	8.78417	8.79626	8.93065	8.84605	8.93532	8.88749	8.90291	8.75862	8.6034	8.71204	8.88486	8.87591	9.46946	9.92661	9.52378	9.49943	9.12271	9.31911	10.1383	9.02624	9.58744	9.24	9.84668
SNW1	8.97355	9.08968	8.948	8.46704	9.16917	8.98654	8.95723	8.8853	9.02754	9.01882	8.93942	8.80165	8.29757	7.61752	7.82341	7.88799	8.69214	8.23774	7.5128	8.38972	7.96563	8.35597	7.73407
CEP128	7.69447	7.86331	7.25578	6.97177	7.2043	7.45386	7.32899	7.23607	7.86635	7.65858	7.05943	7.18143	6.78413	6.5312	6.49015	6.28711	6.85546	6.74536	6.33154	6.71662	6.77471	6.70926	6.42036
SEL1L	10.2303	10.2225	9.96723	9.79888	9.93121	10.1595	9.85787	10.118	10.21	10.0324	9.87925	9.98657	9.56615	8.73448	8.91665	8.76315	9.73429	9.28902	8.32934	9.51966	8.77853	9.3173	8.46679
CATSPERB	6.70949	6.78532	7.98816	5.88684	7.7209	7.50471	6.8382	6.26106	7.4703	6.72704	8.11889	7.01328	5.63177	6.40434	6.05964	5.99119	6.29801	6.27716	6.33182	6.49795	6.26824	5.58969	5.50753
TRIP11	8.92666	9.10356	8.93955	8.58073	8.24595	8.7856	8.90949	8.86822	8.59103	8.66201	8.68382	8.71468	8.16111	7.3687	7.22893	7.42674	8.24044	7.6413	6.83194	7.87296	7.50429	7.75163	7.14975
DICER1	10.5933	10.5871	10.6075	10.3706	10.3134	10.6744	10.5558	10.4927	10.8535	10.635	10.7585	10.5245	10.0503	9.57722	9.2047	9.44101	10.5559	9.95384	8.89161	10.227	9.39254	9.88301	8.94778
ATG2B	9.09789	9.37263	9.35437	8.86111	9.33004	9.60685	9.31698	9.20959	9.05939	8.88972	8.93333	9.30729	9.13058	8.10753	7.99216	8.07898	9.03853	8.58873	7.98204	8.64671	8.12642	8.67456	7.69166
HSP90AA1	11.7948	11.5329	12.0326	11.5244	12.3097	12.1383	11.6834	11.821	12.0291	11.9598	11.5547	11.3144	10.6365	9.90239	9.71386	9.65916	10.9082	10.4271	9.57325	11.1945	10.5816	9.91765	9.29974
NUDT14	8.00599	7.37988	7.96334	8.14578	7.77008	7.6949	7.52571	8.12741	7.80428	7.8252	7.82018	7.99209	8.62339	8.74903	8.38961	8.61974	8.21394	8.1342	9.08031	8.16461	8.58116	8.63535	9.51861
SNORD116-1	10.5848	10.7448	11.0833	10.44	10.8262	10.84	10.943	11.0764	10.6387	10.2516	10.8873	11.0017	11.227	11.4079	11.4022	11.3685	11.3006	11.3652	11.6746	11.0943	11.6784	11.469	11.6705
SNORD116-6	8.03968	8.32649	8.49554	8.06565	8.43579	8.51616	8.67836	8.67892	8.35833	7.65183	8.4961	8.87735	8.90271	9.11201	9.2956	9.23416	9.26058	9.25326	9.76622	8.94511	9.72815	9.47136	9.94898
SNORD116-13	5.87947	5.65419	6.06677	5.83862	6.06464	5.96101	6.02028	6.40301	5.41697	5.4234	5.89114	6.08768	6.36438	6.68063	6.77074	6.66995	6.19966	6.36849	7.29614	6.27708	7.14581	7.12651	7.44288
SNORD116-14	11.8347	11.9275	12.2258	11.9715	12.0038	11.9254	12.2215	12.349	11.8095	11.3419	12.0281	12.2105	12.2736	12.5377	12.6249	12.5554	12.5118	12.7178	12.8231	12.3034	12.6631	12.737	12.8305
SNORD116-16	4.11085	4.14684	4.43746	3.77996	4.22252	4.19257	4.36913	4.34945	3.58399	3.58742	4.33548	4.68336	4.61847	4.67015	4.2193	5.29397	4.44089	4.52098	5.57802	4.15278	5.56042	5.23463	5.57844
SNORD116-21	7.69528	7.74658	8.09949	7.37285	8.3978	7.31281	7.73455	7.87295	7.03829	7.449	8.11372	8.04489	8.3445	8.62059	8.41716	8.87122	8.32157	8.09787	8.60073	8.43542	9.29606	8.90865	8.7504
SNORD116-22	5.45176	5.51809	6.16787	5.50203	6.06712	5.95565	5.39235	6.28232	5.04763	5.11519	5.78201	6.13185	6.18858	5.58099	5.76196	6.37237	6.44077	6.19193	6.7874	6.19327	6.63429	7.09104	7.27807
SNORD116-23	8.78828	8.69524	9.08017	8.73872	8.88341	8.80744	9.14061	9.20381	8.62556	7.99397	8.78609	9.04716	9.31794	9.54036	9.36327	9.49657	9.34057	9.48649	9.92275	9.11905	9.69808	9.84877	10.023
SNORD116-24	11.6243	11.7566	11.9144	11.5528	11.7506	11.7483	12.0012	12.0388	11.629	11.2609	11.765	11.9759	12.1046	12.4217	12.3261	12.3552	12.2398	12.4532	12.615	12.0415	12.622	12.3566	12.6528
SNORD116-25	6.97215	7.38908	7.59935	7.46624	7.4115	7.2523	7.35587	7.67999	7.20298	6.68152	7.74646	7.7508	8.21717	8.68807	8.25786	8.26464	7.67765	7.96811	8.94357	7.443	8.57139	8.25431	9.19296
SNORD116-26	7.6292	7.94853	8.17466	7.81036	7.85148	7.90185	7.82101	8.23513	7.75451	7.2908	8.43361	8.41879	8.51483	9.27507	8.82205	8.84256	8.27899	8.62519	9.64476	8.0737	9.29054	8.67337	9.90428
SNORD116-27	7.9654	7.62716	8.21362	7.80585	8.24407	8.26989	8.20184	8.12723	7.55631	7.31163	7.95323	8.31544	8.38388	9.17	8.87681	8.31479	8.44456	8.35551	9.0204	8.20687	8.73653	8.8576	9.34608
SNORD116-29	6.97876	7.2577	7.48762	7.01006	7.33876	7.33331	7.33431	7.48919	6.88129	6.55099	7.2368	7.48762	7.50235	8.10766	7.92205	7.70061	7.6418	7.43617	8.2573	7.04573	7.8665	7.81091	8.61927
SNORD115-32	4.25195	4.88181	4.98734	6.12356	5.29799	4.32639	4.71058	6.42176	4.88473	4.06361	5.50993	5.26657	5.61156	6.08916	5.73797	6.1284	5.27466	5.23347	6.06074	5.50993	6.3369	6.42457	7.1498
SNORD115-44	3.97644	4.14169	3.64987	4.27407	4.79948	3.74741	4.33131	4.96747	4.05028	3.31445	4.39445	4.48253	4.51474	4.6899	5.2203	4.81007	4.42832	4.49085	5.35278	4.60552	5.47821	5.13287	5.9255
ARHGAP11B	7.53743	7.33857	6.21278	6.5661	6.62803	7.48604	6.7399	6.48423	6.76428	8.43572	6.59295	6.57039	5.95207	5.8702	6.21124	6.2852	6.68574	6.37134	6.01929	6.52255	5.4624	6.35018	5.89032
ARHGAP11A	7.02363	7.35488	6.03224	5.89399	5.72402	6.85744	5.98461	6.37504	6.29362	8.40758	6.235	6.35551	5.2176	5.27625	4.78804	5.3244	5.44411	5.35173	4.58403	5.28774	5.11704	5.3551	4.89308
EIF2AK4	7.99853	9.61461	9.41089	9.36272	9.05092	9.48007	9.41834	9.56611	9.69519	9.74363	9.31726	9.45421	8.74375	8.25369	8.55334	8.26788	9.34876	8.89664	8.0093	9.03596	8.47189	9.09277	7.81021
BUB1B	7.25147	7.152	6.17208	6.2596	6.25789	6.57926	6.0091	6.41087	6.41924	8.76573	6.60806	6.25034	5.91829	6.10296	5.52368	6.01111	5.63081	5.92964	5.73824	5.83989	5.90172	5.76277	5.64638
KNSTRN	8.27579	8.16998	7.90571	8.07044	7.95658	8.26191	7.89304	8.38189	8.35118	9.84531	8.52983	8.57996	7.37534	7.37985	6.81597	8.47571	7.41621	7.762	6.78681	7.23225	6.71887	7.39519	7.16551
KNL1	7.78847	7.69686	6.22409	6.01521	6.26831	6.91095	6.11064	6.54775	6.68736	8.98056	6.82597	6.45657	5.74578	5.29003	5.49467	5.73683	5.83714	5.64336	5.49933	5.62758	5.38331	5.67709	6.00674
DLL4	8.12868	8.82031	8.74118	8.3978	9.35237	8.8154	8.92072	8.53231	8.41405	9.35766	9.09133	9.29747	10.3561	9.80273	10.3346	10.4678	10.0129	10.0036	10.0066	9.95197	10.187	10.0655	10.2621
NUSAP1	9.02592	8.51764	7.4606	7.04878	7.81297	7.7338	6.88659	7.61126	7.71805	9.75785	7.63704	7.18967	6.45267	6.35378	6.2017	6.91609	6.75968	6.8307	6.47415	6.59661	6.41883	6.92169	7.1311
RTF1	9.54391	9.51556	9.63404	9.40713	9.73008	9.49641	9.38477	9.39974	9.46443	9.54655	9.45799	9.53022	9.0119	8.40963	8.85684	8.74707	9.26625	8.93084	8.36794	9.33544	8.73298	9.07314	8.47258
MGA	8.97005	8.8573	8.95345	8.56261	8.09408	8.7306	8.8248	8.83057	8.77073	8.71592	8.75347	8.81734	8.34407	7.72384	7.73241	7.69456	8.52973	8.08674	7.24419	8.30563	7.6804	8.00005	7.43248
ADAL	7.5844	7.84195	7.28707	7.40653	7.1981	7.31265	7.9292	7.9053	7.25688	7.96304	7.26558	7.46136	7.03372	6.85381	6.76837	6.95345	7.05924	6.56461	6.42477	7.01819	6.56794	6.81021	6.8852
WDR76	8.19149	8.24737	7.79314	7.71381	8.24061	7.98399	7.51592	7.90785	7.68013	9.5603	8.14863	7.84378	7.66866	6.86172	7.48502	7.51263	7.6362	7.35883	7.07374	7.47072	7.38312	7.55429	7.1923
CTDSPL2	10.0383	10.3099	9.95372	9.54214	10.2156	10.0544	9.91677	9.95563	9.98358	10.2341	10.068	9.92674	9.84725	9.25752	9.10216	9.17143	9.85843	9.20484	9.21374	9.54142	9.35367	9.37275	9.12956
EIF3J	9.01778	8.81562	9.12893	8.56172	9.58671	9.01594	8.99152	8.72455	9.7612	9.4002	9.38144	8.87949	8.30644	8.24101	7.97911	8.09225	8.64077	8.369	7.82796	8.66382	8.33975	8.22491	7.61104
BLOC1S6	9.49209	9.70135	9.36315	9.42804	9.74532	9.39322	9.34186	9.39887	9.80639	9.65748	9.62006	9.35508	8.83918	8.67729	8.5781	8.57744	9.11384	8.62303	8.43142	9.09897	8.80427	8.85143	8.56276
FGF7	8.10838	7.86384	7.23678	7.9729	8.34559	7.60956	8.27669	7.9944	8.60797	7.67001	8.35728	8.38028	7.38302	6.76081	6.11897	6.20638	6.49457	6.36869	6.26609	7.88602	7.2781	6.07839	6.4107
USP8	9.55727	9.76984	9.48379	8.93503	9.67377	9.6847	9.41109	9.63793	9.57704	9.52443	9.36457	9.68096	8.46349	7.82334	7.7511	7.99056	9.0081	8.04318	7.62199	8.3278	7.81717	8.16929	7.77743
AP4E1	7.61816	7.71759	7.38749	7.11976	7.33053	7.98571	7.49052	7.49382	7.59394	7.85589	7.33932	7.39942	7.11698	6.5352	6.66264	6.60718	7.2327	6.85147	6.58702	7.19641	6.80501	7.0306	7.07889
TMOD2	8.73564	9.27876	8.57768	8.45865	7.97703	8.94265	9.69474	8.85454	8.63349	8.38648	8.40937	9.23661	8.844	7.90564	7.78371	7.8911	8.88777	8.14093	7.35732	8.15826	7.95491	8.39261	7.59637
MAPK6	8.56992	8.47172	9.00035	8.37451	9.68477	8.73748	8.29903	8.75696	9.49166	9.42223	9.24733	8.75514	7.79487	7.54341	6.7731	7.32835	7.75108	7.43677	6.74037	7.79895	7.5865	7.42398	7.11673
TCF12	11.2856	11.2551	11.1452	11.2701	10.8701	11.0304	11.1034	11.3179	11.0421	11.2005	11.0688	11.1196	10.8301	10.2982	10.4291	10.3774	10.9991	10.81	9.96884	10.9132	10.2705	10.8486	10.0259
AQP9	10.0481	9.19006	9.32725	9.83205	10.3057	10.0004	9.08128	9.5883	11.721	10.8194	10.4965	9.25746	8.36041	9.87657	7.90173	8.13011	9.33382	9.35545	8.17181	10.1793	9.51647	8.20554	8.05292
CCNB2	8.0623	8.05603	7.12869	6.79026	7.3991	7.14934	6.31144	7.00837	6.92687	9.41374	7.48735	6.79267	5.9056	5.87931	5.89252	6.79223	6.29955	6.48795	5.83153	6.07829	6.21151	6.72016	6.56035
RAB8B	9.84405	9.97894	10.2877	9.62809	10.4607	10.2327	10.1934	9.88337	10.341	9.6571	9.78749	10.19	9.52876	9.46849	8.80175	9.19783	9.83141	9.41088	8.82107	9.49799	9.42099	9.76743	9.17658
SNX22	7.85644	8.00444	8.05585	8.32437	8.12381	8.17972	7.76275	8.0849	7.79108	7.68239	7.83793	8.2866	8.91856	8.70378	8.46149	9.04636	8.06519	8.43901	8.84659	8.17065	8.49558	9.30157	8.55066
SLC51B	7.68867	7.64682	7.56959	7.94298	7.86701	7.46432	7.61369	7.92257	7.1749	7.32965	7.62193	7.72455	7.993	8.32238	8.83949	7.71006	8.23529	8.19808	8.55928	8.09415	8.28748	8.34929	9.28264
RNU5A-1	6.41769	6.6863	6.51234	6.71805	6.75509	6.80169	6.45532	6.47818	6.80379	6.95008	6.9235	6.90984	7.41937	7.39117	7.33887	7.39882	7.24778	7.33728	7.31041	6.87398	7.97886	7.30698	7.31795
RNU5B-1	5.89816	6.48589	5.8273	6.26268	6.06121	5.97271	6.33227	6.78234	5.88853	6.15829	6.95221	6.68398	6.96904	7.23439	6.9519	7.05691	6.05698	6.85542	7.93273	6.35018	7.83088	6.865	7.86118
HACD3	10.1356	9.80503	9.51585	10.0364	9.55207	9.80223	9.3376	10.1298	9.47379	10.2648	9.74639	9.85886	9.05264	8.38867	8.7748	8.75539	9.31457	8.92912	8.37649	9.20702	8.27551	9.1213	8.1799
DIS3L	8.7524	8.84023	8.33856	8.28848	7.9292	8.54088	8.91913	8.64381	8.22714	8.57247	8.16797	8.51532	7.92018	7.36072	7.9495	7.56401	8.18114	7.98381	7.42826	8.16797	7.28594	8.01384	7.46672
ZWILCH	8.8039	8.60662	8.08999	7.78899	8.24271	8.05936	7.86945	7.97931	8.22905	9.39048	8.21582	7.88816	7.62791	7.73606	7.19234	7.52752	7.84712	7.5086	7.1357	7.62088	7.37021	7.55222	7.67308
SMAD6	9.01886	8.98585	9.05891	9.28984	8.29549	9.26366	9.14176	9.61234	9.04667	8.35206	9.11475	9.53633	10.0265	9.60403	9.88115	10.3746	10.2442	9.65338	10.4378	9.1192	9.53485	10.2153	11.1384
C15orf61	7.34135	7.19113	7.16589	7.23034	7.33922	7.34719	7.39058	7.54935	6.9814	7.33152	7.32277	7.39442	7.68686	7.96767	7.9247	8.12364	7.49923	7.68177	8.48932	7.52907	7.56612	7.72315	8.79064
CORO2B	7.51523	7.97302	7.95396	7.4641	7.28871	7.42847	8.48071	7.42177	7.40983	7.39889	7.402	7.37797	8.15171	8.33982	8.59762	8.07336	8.04375	8.05075	8.53832	8.25449	8.08994	8.37271	8.46685
KIF23	8.52609	7.81541	7.65332	7.18813	7.33464	7.43303	6.94167	7.48091	7.0243	9.75837	7.44242	7.48265	6.23277	6.04707	5.95683	6.36634	6.64218	6.11585	6.71721	6.36389	5.81794	6.47019	6.44613
ARIH1	10.9802	10.8449	11.1944	10.5559	11.5272	10.908	10.9102	10.8214	10.96	10.9179	11.1197	10.8509	10.3459	10.2056	10.2142	10.0731	10.7716	10.2404	10.0945	10.4242	10.3866	10.332	9.97526
ISLR	8.84472	9.58639	9.04653	9.18339	8.7672	9.43309	10.4241	9.13416	8.96042	8.36692	9.17229	9.09916	10.0487	10.0248	9.7885	10.032	9.03832	9.29169	10.2145	9.4184	9.59101	9.82249	10.1053
SNX33	8.50674	8.63785	8.83916	8.4729	9.00826	8.73697	9.3199	8.76511	8.29768	8.23047	8.54256	8.73791	9.42075	9.40093	9.27304	9.69814	8.96998	9.31522	9.64636	9.34298	9.50116	9.55318	9.29078
IREB2	10.0844	10.3121	9.83175	9.52801	9.76794	9.97215	9.86499	9.89042	9.86785	10.1222	9.72555	9.70449	9.33312	8.64411	8.54389	8.7489	9.5791	9.08616	8.74464	9.31005	8.49049	9.1668	8.69075
AKAP13	11.0819	11.0422	11.5541	10.9218	10.9835	11.5047	10.9231	10.9923	11.2465	10.9578	11.2354	11.3203	10.8366	10.5258	10.2062	10.3866	11.1234	10.8387	10.1099	10.8356	10.5779	10.9528	9.65508
FANCI	8.11332	7.96578	7.36967	6.95635	7.65436	7.28144	6.81214	7.22475	7.14758	9.40798	7.50992	7.20024	6.83942	6.21781	6.1099	6.53861	6.9382	6.55071	6.35309	6.68517	6.06319	6.62023	6.01494
IQGAP1	12.0433	12.0752	11.9269	11.9793	11.8429	11.9159	11.7499	12.0537	11.8371	12.2002	12.0122	11.9057	11.0912	10.633	10.4555	10.5418	11.7499	11.2409	10.3257	11.3878	10.7127	10.9709	10.1671
BLM	7.27671	6.62364	6.22646	6.4337	6.27087	6.77808	6.28043	6.33025	7.03509	8.29521	6.49991	6.54568	5.88878	5.82826	5.68439	5.7673	6.11736	5.79733	5.84775	5.79313	5.95981	5.91317	5.58746
CHD2	9.94153	10.1218	10.5315	9.95996	11.0364	10.5111	9.98634	10.01	10.2888	10.0743	10.4719	10.1986	9.32491	9.07494	8.80153	9.04974	9.73886	9.06977	8.86481	9.3961	9.17833	9.12331	8.51726
NR2F2	9.08346	9.21376	8.78418	9.09857	8.39767	8.9779	9.22979	9.20271	8.45409	8.22457	8.33976	8.64861	9.95724	9.49231	9.63953	9.70205	9.02121	9.08445	9.91488	9.06897	9.23287	9.4845	10.0581
ARRDC4	9.65896	9.53449	8.91839	9.74297	8.99907	8.50225	8.8473	9.85702	8.99275	8.91059	9.24836	9.14187	8.33174	8.66631	8.64984	8.11477	8.86897	8.88677	7.77313	8.88091	8.453	8.28922	8.52651
FMN1	7.89161	8.2028	8.09797	7.85649	7.99359	8.709	8.35886	8.04951	8.49582	7.99616	7.49059	8.14355	7.24564	7.29871	7.4584	7.19376	7.65208	7.50385	6.85052	7.39395	6.91359	7.86478	6.59438
NOP10	10.4637	10.0042	10.1641	10.5063	10.0924	10.1015	10.0183	10.5352	10.343	10.6251	10.38	10.2422	10.6441	11.0975	10.7571	10.9554	10.4604	10.9708	11.2499	10.7338	10.9279	10.7901	11.3956
AQR	10.0401	9.9984	9.89876	9.71643	9.73726	9.978	9.82332	9.92984	10.0039	10.1124	9.93911	9.83432	9.39273	8.73486	8.74476	8.83151	9.74105	9.21021	8.65337	9.42487	8.92663	9.25198	8.62655
ZNF770	8.45123	8.63534	8.45355	7.92306	8.65242	8.33787	8.57696	8.36049	8.62323	8.50928	8.24057	8.20053	8.19775	7.66163	7.24421	7.53155	7.97546	7.81548	7.2666	7.87638	7.47566	7.51633	7.35339
TMEM87A	10.7177	10.718	10.6804	10.3448	10.3715	10.825	10.1832	10.5034	10.3082	10.7649	10.5687	10.6104	10.148	9.6278	9.3316	9.42251	10.2801	9.92389	9.33476	10.1184	9.37407	9.96671	9.05834
ZNF106	9.90174	10.2087	10.4571	10.0148	10.2016	10.2513	10.2753	10.2292	9.95946	9.77016	10.2468	10.3435	9.57092	9.10889	9.19142	9.27111	10.2114	9.56505	8.5359	9.72247	9.26191	10.0685	8.38677
UBR1	9.34094	9.15323	9.57434	9.05899	9.48401	9.37963	9.11624	9.34015	9.28468	9.04079	9.35226	9.25385	8.88144	8.5735	8.02184	8.19255	9.11056	8.5554	8.14952	8.75199	8.53331	8.51415	7.79227
TP53BP1	9.05622	8.89738	8.93539	8.68797	8.65471	8.71973	8.94524	8.83087	8.69176	8.82589	8.80036	8.81422	8.49599	7.91348	8.08539	7.94798	8.7381	8.44856	7.7828	8.42606	7.95055	8.26923	7.67781
MFAP1	7.25986	7.23038	7.16854	7.0803	7.54656	7.25981	7.26202	7.24419	7.2429	7.49031	7.17664	6.99237	6.5815	6.33038	6.46876	6.41685	6.97595	6.63255	6.44803	6.81863	6.50411	6.2233	6.31144
FBN1	10.0659	10.8883	10.1998	9.96904	10.0526	10.686	11.7567	10.3474	10.641	9.75388	9.55121	10.3433	9.65077	8.72043	8.56563	9.35446	9.33796	9.37862	8.23789	10.3207	8.52325	9.88997	8.08418
CEP152	6.46821	6.78936	6.02429	5.82466	5.75535	6.56779	6.51794	6.10318	6.0605	7.07034	5.54121	6.01991	5.65379	4.98486	5.15362	4.82442	5.75535	5.23543	5.25485	5.34264	5.16339	5.22572	5.42945
SECISBP2L	11.1661	10.9963	11.1887	10.4129	10.0065	11.2385	10.5052	10.5236	10.1323	9.7648	10.3126	10.6696	10.1744	9.42639	9.0033	8.90153	10.5579	9.87399	8.73516	9.92306	9.34771	10.1887	9.02916
COPS2	10.6893	11.1619	10.7271	10.5521	11.1413	10.819	10.771	10.6548	11.0044	10.9289	11.0135	10.7339	9.88915	9.31924	8.91054	9.30112	9.83442	9.33527	9.03405	9.75506	9.44554	9.45957	9.16696
ATP8B4	7.95988	8.67564	7.38797	7.68671	7.2835	7.78209	7.88748	7.93349	7.79373	8.01661	7.60561	7.37812	7.54568	7.15314	6.65516	6.55425	7.24179	6.80501	6.52638	7.06182	7.21511	6.70517	6.53061
HDC	8.33722	7.64401	7.7794	6.57753	7.67611	7.21329	7.06949	6.61411	7.7414	6.74841	7.16639	6.82447	8.04756	8.42708	7.87995	8.50565	7.52996	7.88967	7.62997	8.14812	8.61099	7.10135	6.84926
GABPB1	9.06164	8.58809	9.17767	8.66294	10.0175	8.99365	8.65126	8.78674	9.80097	9.36699	9.1859	8.99026	8.49402	8.71361	8.08974	8.30332	8.57728	8.2999	8.37446	8.41168	8.60684	8.36625	8.27393
TRPM7	9.66492	9.94235	9.81378	9.42743	9.85221	9.84256	9.73035	9.76304	9.96771	9.79436	9.80153	9.76934	9.07244	8.73092	8.43851	8.62375	9.3547	8.80303	8.66288	9.08876	8.86964	9.1018	8.8853
DMXL2	10.1409	10.0031	9.25754	9.69089	9.25754	9.58917	9.20031	9.85863	9.73753	10.1176	10.0767	9.56492	9.13937	8.58122	8.29143	8.21041	9.4461	8.79651	7.88435	9.13522	8.45456	8.52338	8.16192
LEO1	7.73831	7.58261	7.62288	7.18577	7.15845	7.60658	7.32705	7.45719	7.79119	7.71345	7.54559	7.29425	6.97857	6.71768	6.71454	6.91528	7.14261	6.74038	6.69441	6.9835	6.78169	6.79148	6.67228
MYO5C	9.40762	9.58636	9.18359	9.12295	8.87356	9.54619	9.02977	9.4168	8.84572	9.51708	8.88119	9.5115	8.69291	8.1145	8.60265	8.03461	8.74251	8.57968	7.76712	8.50981	7.96761	8.8245	7.75463
MYO5A	9.3592	9.43175	8.85453	8.99206	8.75987	8.99798	9.15142	9.12379	9.24439	9.32092	8.91539	8.84513	8.29921	7.68991	7.62535	7.625	8.5209	8.29585	7.28593	8.4608	7.7402	7.97191	7.15376
FAM214A	8.93622	9.46851	9.12751	8.62525	9.13528	9.30409	9.53264	8.98832	8.96416	8.41668	8.48755	9.08735	8.88822	8.08734	8.09359	8.26703	8.85665	8.4105	8.18108	8.41356	8.28865	8.71123	8.03148
RSL24D1	8.41425	8.88839	8.57449	8.40328	8.99565	8.66319	8.61593	8.58747	8.98532	9.24814	8.78148	8.56788	8.31052	8.18703	7.62743	7.78822	7.97661	7.72683	7.78537	7.99943	7.90083	7.77343	7.80904
RAB27A	9.81942	9.76651	9.78261	9.64245	9.79283	10.038	9.11034	9.8024	9.89017	10.2123	10.3405	9.9144	9.32678	8.83098	8.57702	9.14478	9.73417	9.20826	8.7374	9.43461	8.80986	9.13867	8.77149
PRTG	8.68845	8.62011	8.19747	8.53205	8.48389	9.12891	8.10247	8.72487	7.61081	8.25783	8.08306	8.16109	8.12117	7.32217	8.15334	7.27794	7.75732	7.81452	7.5158	7.67075	6.59184	8.16622	7.84197
NEDD4	8.17725	8.57509	8.50334	7.86017	7.97588	8.37948	8.20634	8.31553	8.2948	8.48161	8.50542	8.42275	8.00425	7.32876	7.60679	7.70974	8.34877	7.85441	6.94934	7.63981	7.34945	7.78499	7.58828
RFX7	9.25933	9.17275	8.76287	9.00696	9.07793	9.03843	8.88178	9.08446	8.76126	9.15247	8.72772	8.94678	8.71421	8.15964	8.20521	8.32012	8.79688	8.46285	7.94639	8.56192	7.96774	8.60167	8.08957
MNS1	7.14466	7.04213	6.65867	6.06475	7.48365	6.2961	6.88759	6.54353	5.62653	7.76636	6.85215	6.31024	5.99494	5.95851	6.11058	5.21185	6.49442	5.53451	5.37274	6.35654	6.22056	5.62536	5.41405
ZNF280D	9.8279	10.0494	9.38624	9.47066	8.68096	9.56983	9.76635	9.64666	9.11707	9.31268	9.25652	9.48828	9.32215	8.81721	8.58163	8.7034	9.24508	8.89454	8.56141	8.92381	8.43718	9.08473	8.97873
ADAM10	11.2489	11.5573	11.0077	11.0109	10.7302	11.2088	10.8357	11.0908	11.1085	11.3577	11.1814	10.9901	10.8121	10.1914	10.0705	9.87336	10.8311	10.3495	9.75647	10.6471	10.1584	10.2385	9.94376
SLTM	9.60706	9.79597	9.68058	9.27665	9.59904	9.62646	9.64355	9.54379	9.81776	9.6271	9.3863	9.60198	8.66142	8.55644	8.23736	8.27713	9.13157	8.57339	7.82019	8.68722	8.44925	8.66449	8.41171
BNIP2	9.33406	9.65409	9.40297	9.18238	9.70286	9.46852	9.27228	9.39155	9.50662	9.55127	9.47914	9.31819	8.81906	8.48895	8.32995	8.73596	9.16626	8.71539	8.69159	8.95812	8.60348	8.83007	8.52723
ICE2	9.02173	9.29152	9.00347	8.66676	8.67163	8.94708	9.18115	9.0062	8.66983	9.06795	8.89819	8.81691	8.58934	7.99193	7.86864	7.87086	8.52657	8.06109	7.95345	8.3225	7.86317	8.15125	8.02585
VPS13C	10.1586	10.4136	9.99313	10.026	9.85845	10.0852	10.1402	10.2322	10.2027	10.1901	10.0311	10.226	9.75799	9.04059	8.49203	8.86423	9.86166	9.32038	8.36807	9.40061	8.94459	9.12384	8.56749
HERC1	9.76724	9.75723	9.76753	9.38324	9.19716	9.55908	9.58352	9.61128	9.45528	9.33203	9.43672	9.60253	9.15697	8.48832	8.82442	8.81802	9.62612	9.3469	8.26212	9.13005	8.50768	9.11805	8.20777
DAPK2	9.54519	9.63367	9.83039	9.6605	8.92517	9.6123	8.8127	9.79618	8.6581	8.98177	9.62709	10.0123	10.4585	9.97522	10.3989	10.3993	9.96504	10.0878	10.3149	9.77878	9.78975	10.3327	9.52728
RASL12	8.52635	8.45858	8.46754	8.77459	8.41419	8.22715	8.64645	8.67929	8.06549	7.87816	8.47134	8.32843	8.90266	9.11607	9.33424	9.08854	8.70637	8.86065	9.314	8.65359	9.01843	8.8704	9.54403
CLPX	8.76874	9.0071	8.84094	8.76788	9.05757	9.20923	9.0378	8.92666	9.25267	9.48315	8.91911	8.80223	8.96957	8.06572	8.15038	8.20485	8.63331	8.47833	8.09164	8.46558	8.43026	8.39777	8.04712
CILP	6.24059	8.65433	7.31853	6.5143	6.96098	7.7143	8.90979	6.71117	6.95836	5.95586	6.68226	7.30485	6.09942	6.56377	6.22679	6.63128	6.1354	5.9646	6.14594	7.34764	6.56065	6.26272	5.90978
DPP8	9.39948	9.53186	9.27759	9.09771	9.10625	9.37833	9.29548	9.37572	9.16791	9.47375	9.20222	9.2273	8.84412	8.31801	8.4648	8.46851	9.09386	8.79949	8.34809	8.94244	8.38119	8.776	8.6028
DENND4A	10.0288	10.103	10.748	9.86358	11.191	10.3188	9.83635	10.0311	10.4608	9.89142	10.8038	10.1725	9.5966	9.70288	9.17797	9.44376	10.171	9.70132	9.29068	9.86197	9.86606	9.55908	9.24561
AAGAB	8.49215	8.38786	8.03479	8.10681	8.49669	8.15873	7.91668	8.36385	8.44352	8.86464	8.28381	7.95187	7.49908	7.36953	7.36056	7.5364	8.0219	7.77452	7.05932	7.72852	7.51377	7.71783	7.45937
MYO9A	9.61116	9.65669	9.67764	9.21352	8.78447	9.42881	9.42986	9.51291	9.04567	9.31775	9.23631	9.52829	9.00016	8.22293	8.10319	8.17646	9.11182	8.62564	7.97191	8.76717	7.99286	8.68643	7.88985
GRAMD2	8.5449	8.84577	8.62009	8.68858	7.99262	8.22583	7.21497	8.72633	7.52459	8.08399	8.07047	8.4692	9.26807	9.43807	9.78837	9.24732	8.94379	9.0763	9.54407	8.98342	8.79442	9.24034	9.47383
SCAMP2	10.6846	10.4706	10.4667	10.766	10.5593	10.551	10.3249	10.6865	10.525	10.9956	10.4876	10.5662	11.3423	11.447	11.042	11.2162	10.5824	10.9594	11.5246	10.714	11.1295	11.1998	11.786
SCAPER	9.17202	9.1068	8.94852	8.65793	8.21822	9.20889	8.9691	8.89968	8.42989	8.50875	8.58645	8.827	8.60596	7.85381	7.47506	7.46555	8.52717	8.02713	7.47991	8.10472	7.79405	7.96802	7.70054
LINC00597	7.34821	7.64927	7.77279	6.57575	7.57005	7.46905	7.08342	7.06514	7.57376	6.88441	7.44163	7.18285	7.01708	6.96649	6.30843	5.86911	7.21703	6.41878	5.9252	6.31046	6.65802	6.75986	6.55983
EFL1	6.48495	6.73965	6.33072	6.03708	6.41886	6.60825	6.25725	6.69994	6.46139	7.08239	6.47141	6.26881	5.85441	5.26379	5.59722	5.66653	6.16816	5.63106	4.96107	5.6844	5.70973	5.54342	5.20153
MFGE8	9.44086	9.77516	9.77104	10.3427	10.2734	10.0922	10.5784	10.3182	10.095	8.79284	9.5547	9.79073	10.6024	10.7389	10.5138	10.7673	10.194	10.2624	10.6319	10.3952	10.5845	10.9206	10.4848
PRC1	8.16279	8.24851	7.58716	7.05113	7.38463	7.68406	7.16688	7.1084	7.29112	9.39278	7.53	7.26235	6.70171	6.28853	6.43254	6.61445	6.67471	6.8989	6.2427	6.70336	6.55792	6.72578	6.26043
FAM174B	9.57723	9.83744	9.82415	9.72699	9.68793	10.1435	9.62071	9.68894	9.38071	9.60528	9.33021	9.59506	10.7037	10.5197	10.4236	10.208	9.92843	9.94238	10.5423	9.94216	10.0774	10.1704	10.539
SNRPA1	7.72588	7.84117	7.95203	7.50281	7.65996	7.67762	7.51632	7.66583	7.89647	7.96321	7.94123	7.76992	7.35341	7.00718	6.74087	7.1359	7.63871	7.29315	6.99294	7.22465	7.45738	7.27231	6.62618
PIGQ	8.43331	8.13759	8.32618	8.35929	8.19861	8.34279	8.06194	8.28039	7.94534	8.31858	8.20096	8.40634	8.86984	9.16483	8.97114	9.03639	8.4581	8.69327	9.39935	8.45398	8.80364	8.94218	9.46026
TMEM204	10.7022	10.9577	11.2882	10.9005	10.3049	11.1054	11.2966	11.0178	10.4329	10.588	10.2887	11.2325	11.7105	11.9921	11.5599	12.0578	12.0017	11.8503	12.1177	11.3834	11.3191	12.4828	12.1422
SLC9A3R2	9.34341	9.44033	9.66773	9.78456	9.63566	9.55026	9.49935	9.8076	9.20781	9.08595	9.20519	9.31562	10.207	10.544	10.0641	10.4719	10.3091	10.0717	10.8959	9.79675	9.82887	10.0746	11.0818
FLYWCH2	8.74302	8.76375	8.69915	8.97957	8.51478	8.68756	8.74036	8.85322	8.58292	8.61783	8.84233	8.81202	9.41639	9.62181	9.35567	9.53195	8.99621	9.20631	9.98899	8.93448	9.23608	9.2337	10.0899
IL32	9.43953	9.11207	9.34454	9.68867	10.3944	10.2427	9.45363	9.59477	8.9573	9.64112	10.06	9.5909	10.4984	10.629	10.3709	10.8701	10.2577	10.5013	10.838	10.2616	10.6488	10.1213	11.1147
ZNF75A	7.97531	8.29521	8.13348	7.7736	7.6232	8.14347	7.97469	8.17949	7.8163	7.94874	7.93628	7.97063	7.31213	6.97277	7.36251	7.23663	7.72961	7.35146	6.98173	7.56069	7.12079	7.55956	6.71256
ERCC4	7.88718	7.78812	7.37374	7.47321	7.19874	7.89725	7.72682	7.90251	7.38299	7.91465	7.84492	7.35521	7.20638	6.67809	7.11922	7.04731	7.55596	7.10765	6.6638	7.28689	6.74953	7.28154	6.91606
MKL2	10.3576	10.313	10.4185	9.73836	9.39485	10.1683	10.4385	9.82506	9.83284	9.94952	9.96021	10.2495	9.67919	8.99475	9.35356	9.45913	9.91799	9.75028	8.96867	9.82506	9.06204	10.2318	8.68482
SYT17	8.78387	8.75126	8.47552	9.05512	8.55389	8.62771	7.95974	9.07947	7.96148	8.39888	8.43124	8.64193	9.33135	9.07984	9.57728	9.25862	8.90696	9.17146	9.20623	8.96916	8.73037	9.14198	9.51085
TMC5	10.0384	9.85448	9.95722	10.2719	10.5469	10.3996	8.93844	10.3408	9.53298	10.6879	10.9824	9.91824	9.20947	9.09468	9.50413	9.43942	10.0747	9.82741	8.86181	10.1711	10.0391	9.61468	8.8917
CCP110	8.46345	8.45972	8.22806	7.84694	8.28363	8.17303	7.93044	8.27855	7.95187	8.1986	8.12084	7.89661	7.12674	6.56408	6.54843	6.7341	7.7004	6.88233	6.22868	7.64436	6.8409	6.84612	6.37648
ACSM3	8.81347	7.82373	7.61474	8.49318	7.41129	8.15571	6.83194	8.89333	7.279	8.66543	7.84987	8.92968	7.47515	6.06816	6.04196	6.86795	7.30655	6.91249	6.75826	7.02778	6.2924	7.14548	6.71187
UQCRC2	11.4077	11.3883	11.1871	11.4405	11.1638	11.1137	11.4747	11.4957	11.205	11.5074	11.4479	11.3274	10.79	10.3656	10.4948	10.6112	11.0495	10.7959	9.99748	11.0752	10.4175	10.8192	10.2366
VWA3A	7.71096	7.47404	7.73686	7.22754	8.43798	7.06178	6.60973	6.5889	6.61709	6.56911	7.36791	7.43166	7.26305	7.9247	8.4841	7.29667	8.17369	7.69347	7.29562	8.5134	8.53883	7.71994	7.20582
SCNN1G	8.64213	7.88596	8.30925	8.63043	8.57561	8.38673	7.64182	8.83036	7.89171	8.26952	8.8134	8.54248	8.83774	9.15555	8.89041	9.19789	8.48634	9.6142	8.59486	9.90643	8.99364	9.15868	8.00216
SCNN1B	9.91291	9.60662	9.71487	9.8352	10.2028	10.2613	9.57436	9.75795	8.82313	9.75696	9.74608	9.71889	10.2709	10.3036	10.5859	10.6143	9.85036	10.3738	10.6233	10.1928	10.3544	10.2441	10.4134
RBBP6	9.48293	9.5002	10.0256	9.24673	10.5064	9.65782	9.36708	9.39306	9.60543	9.57631	9.83321	9.72053	9.04169	9.11767	8.59789	8.93075	9.2825	8.98018	8.97111	9.2434	8.81014	9.08784	8.83738
SH2B1	7.25462	7.17908	7.29143	7.29541	7.06243	7.19091	7.46611	7.10698	7.21368	7.18352	6.9737	7.30371	7.89764	7.98706	7.91316	7.81575	7.45242	7.72644	8.11676	7.46672	7.73183	7.69237	8.32461
SPN	8.62904	8.48867	8.41923	8.68361	8.04303	7.91753	7.16585	8.68182	7.95202	8.06648	8.34624	8.66653	8.01156	8.90998	8.98507	8.90827	8.93438	9.03463	9.17836	8.82885	9.08014	8.52514	9.15604
TMEM219	8.36982	8.41083	8.22859	8.49652	7.98022	8.39213	8.34339	8.38815	8.00762	8.1484	7.99365	8.261	8.95627	8.99643	8.96123	8.9695	8.63554	8.87268	9.04029	8.59743	8.56151	8.93671	9.36719
CORO1A	10.5821	9.96541	9.51496	10.3825	9.93338	10.0609	9.58878	10.0299	10.2884	10.5124	10.2129	9.8208	10.3646	10.9773	10.9297	10.8163	10.8751	10.687	11.1577	10.6304	10.9996	10.2511	11.9943
ITGAL	9.13673	8.69842	8.73337	9.05665	8.08608	8.64732	7.83271	9.02086	8.73345	8.78827	9.08639	8.96451	9.00631	9.14098	9.79442	9.30861	9.96959	9.73328	9.49283	9.19557	9.50283	9.0162	9.71812
ORAI3	8.88511	8.92742	8.65916	8.99976	8.53567	8.88919	9.03004	8.94191	8.40257	8.49855	8.55343	8.77039	9.4024	9.43393	9.45435	9.37239	8.85283	9.18595	9.75091	9.07189	9.1111	9.22967	10.0392
ZNF267	8.49764	8.35939	8.6115	8.10884	9.9875	8.58977	7.82522	8.6128	9.31294	8.94396	9.33086	8.19218	7.20352	7.34166	6.4026	7.20256	7.84977	7.09128	6.41474	7.52081	7.45475	6.60055	6.65056
PHKB	10.333	10.3395	10.1357	10.0363	9.62965	10.1397	10.0181	10.2363	9.91033	10.1133	9.93	10.0991	9.79902	8.85768	9.09999	9.02709	9.84801	9.44871	8.92952	9.51013	8.98197	9.51108	8.89264
NKD1	8.59956	8.57674	8.96397	8.77448	9.15816	8.41485	8.80883	8.75681	8.21153	8.29104	8.93404	8.71489	9.73039	9.66079	9.48035	9.37186	9.30166	9.46645	9.58238	9.12069	9.04784	10.0644	9.69193
CYLD	8.93596	8.77034	9.05314	8.50654	10.1222	8.90406	8.56923	8.81024	9.10253	8.60814	8.99719	8.67678	8.5172	8.00107	7.92807	8.05177	8.74785	8.44215	7.50653	8.32462	8.07247	8.08294	7.56356
CHD9	9.97201	10.2004	10.0176	9.73177	9.62927	10.0565	10.1078	9.88079	9.72919	9.63791	9.77198	9.8816	9.3288	8.5954	8.31593	8.53997	9.31499	8.86459	8.00051	9.20908	8.36555	9.03056	8.34655
LPCAT2	10.5514	9.96864	9.88928	10.1465	9.92663	9.7489	9.76709	10.1961	9.87763	10.0455	9.95039	9.84925	9.16825	9.52678	9.06109	9.37967	9.63904	9.38539	9.34021	9.73009	9.52829	9.49452	9.02154
OGFOD1	9.56515	9.22694	9.15714	9.38383	9.65088	9.22367	9.44527	9.4639	9.94305	9.94057	9.44726	9.36345	8.99221	8.47231	8.73888	8.95259	9.15546	9.04033	8.34998	9.23033	8.73887	9.15907	8.28195
CPNE2	10.1478	10.3324	10.3319	10.09	9.83397	9.9574	9.94592	10.2111	9.68406	10.2893	10.1214	10.2075	10.9369	10.7517	10.8204	11.0621	10.4485	10.5214	11.284	10.2598	10.3319	11.0168	11.5364
RSPRY1	8.90542	9.27369	8.95248	8.69437	9.28814	9.19989	8.90879	8.9424	9.26389	9.27052	8.91101	8.88888	8.57488	7.96056	8.07655	8.356	8.77432	8.36382	7.64753	8.55366	8.19797	8.46447	7.89271
CX3CL1	9.01878	8.9623	9.59881	9.45962	10.2197	9.29925	9.0675	9.3987	9.39054	8.92266	10.3579	9.59241	10.3772	10.1368	10.3671	11.2552	10.2215	10.6452	10.4391	9.55628	9.99514	9.75147	11.0511
NDRG4	7.76248	8.03576	9.37208	8.28669	8.21665	8.45308	9.28495	8.51931	8.26687	7.60399	8.10432	9.13561	10.0269	9.12859	9.33563	10.1185	9.69115	9.41776	9.99215	8.70442	8.96109	10.1391	10.0681
CDH5	10.3067	10.3044	10.9911	10.4043	10.5481	10.8093	10.5824	10.5403	10.2667	10.0965	10.5767	10.7892	11.179	10.883	11.5839	11.93	11.3832	11.52	11.4137	11.078	10.9778	11.647	11.4138
CDH3	8.45427	8.08692	7.25956	8.72592	9.38072	8.38035	7.3889	8.71646	9.23355	10.377	8.83784	7.7499	7.36559	8.27379	7.68483	7.99197	7.39137	7.45792	7.9658	8.08692	8.33703	7.51431	7.42301
NFAT5	10.4112	10.3489	10.6224	10.255	11.0179	10.5012	10.255	10.3692	10.3102	10.0225	10.4364	10.4422	10.1464	9.64815	9.36584	9.48835	10.233	9.86902	9.29086	9.91095	9.59432	9.85394	9.36174
HP	9.92846	11.458	9.00085	7.86938	8.6865	7.8883	10.5419	8.13837	11.8329	9.64521	9.69044	8.73732	9.31122	7.71733	7.83164	8.35245	6.85303	9.92375	6.95316	8.94251	5.90323	8.5362	7.41727
PSMD7	9.72046	9.59866	9.73289	9.71544	9.96728	9.73822	9.66039	9.82592	10.1234	10.4153	9.9823	9.75746	9.36189	9.16409	9.12556	9.34511	9.43971	9.52642	8.85296	9.69397	9.22148	9.40822	8.7525
ZFP1	7.62003	7.96001	7.68772	7.2987	7.71585	7.70892	7.82182	7.57579	7.65402	7.42167	7.22889	7.47357	7.20379	6.99132	7.02036	6.93951	7.22219	7.00143	6.40046	7.11724	6.9108	7.1508	6.98309
CENPN	8.57448	8.064	8.2023	7.88087	8.64777	7.89499	7.71311	8.25884	8.33012	9.71706	8.71637	8.14912	7.34295	7.34494	7.27814	8.12043	7.74534	7.755	7.35153	7.92311	7.55304	7.7451	7.63622
WFDC1	8.80242	8.22993	8.65669	9.28907	8.52706	8.16648	8.71202	9.26947	8.41139	8.09861	8.58356	8.80143	9.30941	8.8583	9.38517	9.61869	9.37213	9.29429	9.44565	9.05754	9.47046	9.61083	10.0135
FOXF1	7.99649	8.28756	8.75655	8.7546	8.25957	8.52143	7.77734	8.96832	8.23639	8.07744	8.55444	8.82123	10.4165	9.69399	9.9313	9.55754	9.3515	9.25169	10.2289	8.74789	9.30361	9.72187	10.5714
RHBDF1	8.65688	8.63209	9.29489	8.99977	9.28478	9.00246	9.17811	9.1273	8.81732	8.78528	9.16476	9.02641	9.80411	9.62727	9.50274	10.2447	9.22096	9.65921	9.92798	9.24946	9.62052	9.70923	9.97338
METTL26	8.17123	8.0832	8.29635	8.57569	8.20743	8.32407	8.37199	8.36095	8.14822	8.43773	8.35789	8.33007	8.76538	9.03704	9.03892	8.87736	8.62208	8.86232	9.39406	8.622	8.9821	8.86561	9.26444
HAGH	9.67266	9.5541	9.74339	9.81033	9.52917	9.80722	9.70105	9.74	9.49584	9.48351	9.54569	9.70289	10.0909	10.3841	10.3225	10.2357	10.0143	10.1106	10.6592	10.1261	10.2519	10.2961	10.4728
SNORD60	7.16503	7.12019	7.43984	7.0801	8.04727	7.66823	7.42955	7.67286	7.82492	7.4	7.67106	7.21589	8.32838	8.23768	7.83916	8.06152	7.80559	8.29389	8.58019	7.9872	8.61108	8.12622	8.54082
ADCY9	8.84045	9.0414	9.21783	9.01624	8.83702	9.164	8.74352	9.28783	8.46647	8.89634	8.9165	9.11278	9.5827	9.57414	9.88576	9.69862	9.57248	9.63816	9.68204	9.39371	9.48387	9.62318	9.5816
ROGDI	9.0521	8.94889	8.78138	9.06144	8.76904	8.91167	8.58143	8.9229	8.54661	8.72434	8.9277	8.85648	9.20478	9.60135	9.69095	9.43344	9.02298	9.35306	9.76477	9.16116	9.52223	9.4377	10.036
CARHSP1	9.21904	9.38224	9.29493	9.33145	9.5764	9.24688	9.33576	9.27311	8.94906	9.3563	9.53269	9.30788	10.1469	10.1333	10.18	10.0015	9.79089	9.76736	10.4326	9.94328	10.1496	9.817	10.6133
USP7	10.2019	10.3186	10.3257	9.87503	10.3069	10.1908	10.2227	10.0153	10.5135	10.4413	10.1296	10.0362	9.61596	9.17528	9.35106	9.29043	10.0498	9.67174	8.96412	9.79594	9.34564	9.568	8.77749
DEXI	8.34023	8.3518	8.10352	8.05701	8.43414	8.33491	8.78027	8.53753	8.2879	8.47027	8.38091	8.22689	9.0519	9.42908	9.0054	9.45249	8.73284	8.88727	9.62485	8.81552	9.09778	9.1667	9.89662
RSL1D1	10.9705	10.7438	10.5988	10.8045	10.6945	10.4763	10.8779	10.7603	11.1067	11.363	10.9795	10.6796	9.29372	9.13931	9.40914	9.29284	9.89049	9.28835	9.18599	10.277	9.62515	9.61509	8.97467
GSPT1	11.1132	10.7787	11.082	10.7748	11.2231	11.1685	10.7268	10.9254	11.2528	11.3073	11.1775	11.0579	10.4448	10.3522	10.0066	10.1339	10.7938	10.581	10.0154	10.9104	10.6234	10.573	10.019
RRN3	8.60887	8.51684	8.88818	8.40826	9.13045	8.56677	8.81654	8.75683	9.0387	8.53245	8.72543	8.76909	8.16642	7.72368	8.01769	8.01418	8.30037	8.41777	7.55814	8.60681	7.78835	8.33995	7.79234
MYH11	9.89	10.1776	11.018	10.6707	10.0942	9.5758	11.9753	10.8362	9.70899	8.99669	10.2995	10.6582	9.86938	8.81339	9.90372	9.83645	10.1987	10.0632	8.7954	10.0627	9.48642	9.82454	9.39708
SMG1	10.2523	10.2045	10.5513	10.0504	11.0143	10.3489	10.3292	10.1722	10.7343	10.4165	10.404	10.2504	9.45359	9.05559	8.94281	8.98332	10.1867	9.67856	8.64353	9.96646	9.15961	9.39538	8.68528
THUMPD1	8.22187	8.43522	8.4087	7.87712	8.13896	8.34205	8.16423	8.21595	7.92764	8.20121	7.87609	8.21288	7.65972	6.93759	6.99876	7.19777	7.80139	7.16481	7.03075	7.49871	6.93771	7.43463	6.99805
ERI2	7.51643	7.6854	7.21422	7.05273	7.18307	7.10635	6.92611	7.48772	6.70752	7.84912	7.07565	7.04205	6.82525	6.42842	6.2964	6.61251	6.86299	6.58354	6.09997	6.49499	6.14356	6.70141	6.52586
IGSF6	10.2198	9.84085	9.18305	10.3607	9.56235	9.24837	8.18937	10.3355	9.59895	10.6558	10.3799	9.88152	9.00482	9.14804	8.97847	9.14669	9.62676	9.53412	8.21439	9.39494	8.9912	9.04543	8.89795
PALB2	8.31058	8.3671	8.07172	8.0465	8.06896	8.51358	8.53325	8.38082	8.53568	8.79112	7.98053	8.1392	7.83357	7.08888	7.2418	7.34742	7.87183	7.64501	7.30485	7.90848	7.11451	7.64123	7.19542
CLN3	9.08322	8.77937	8.63972	8.94877	8.64041	8.98855	8.70794	8.74403	8.71696	8.85974	8.82972	9.03378	9.63316	9.61368	9.67048	9.66689	9.11439	9.55527	9.97912	9.30753	9.5337	9.48345	10.1779
SULT1A2	8.61498	8.61579	8.39935	8.66176	8.15269	8.64918	8.00277	8.95265	8.19975	8.42942	8.405	8.49697	9.0318	8.97481	9.35276	9.4824	8.75494	8.78152	9.85271	8.55562	8.67379	9.39795	9.78916
SULT1A1	7.76177	7.75114	7.48018	7.77084	7.50908	7.71085	7.44828	8.12126	7.40463	7.34787	7.57095	7.81554	7.63704	8.37196	9.10786	8.2589	7.82998	7.79829	8.62378	7.84378	8.09642	8.41393	8.67639
CDIPT	9.97639	9.86112	9.76051	10.0498	9.55067	9.89185	9.93795	9.98945	9.70149	9.8696	9.85495	9.89779	10.5608	10.8444	10.4195	10.5629	9.73935	10.069	11.0575	10.0136	10.4501	10.3597	11.2499
YPEL3	8.38039	8.62843	8.407	8.50665	8.1583	8.74265	8.66291	8.51027	8.4341	7.82812	8.20126	8.61112	9.38153	9.47865	9.22586	9.15036	8.66669	8.85884	9.58722	8.62002	9.23137	8.80181	9.90705
GDPD3	7.6451	7.59428	7.25459	7.15414	7.13694	7.27614	7.83724	7.50768	7.39636	6.86339	7.18095	7.35875	9.09777	8.62492	9.26175	9.16323	8.46113	8.76766	9.31185	8.14807	8.31574	8.72151	9.55905
MAPK3	10.1217	10.1827	10.0521	10.105	9.77674	9.83905	10.2404	10.0351	9.61933	9.6492	9.95241	10.1502	10.9057	10.9098	10.8894	10.8937	10.2874	10.5339	11.2355	10.3272	10.4709	10.6021	11.4221
VKORC1	10.2553	10.287	10.1595	10.5234	9.9313	10.2151	10.3843	10.4987	10.1311	10.0799	10.114	10.3503	10.8853	11.2079	10.8737	11.0521	10.447	10.7347	11.3963	10.5567	10.8713	10.8468	11.5314
PRSS8	9.7095	9.38312	9.94053	9.88231	10.3462	9.80472	8.53584	9.99974	8.97882	9.87237	10.2502	10.0747	11.158	10.6118	10.4393	10.6938	9.68924	10.1671	11.1616	9.66439	10.2025	10.6136	11.1266
SHCBP1	7.34771	7.36974	6.35293	6.00804	6.09655	6.26734	5.83484	6.19225	6.27035	8.75995	6.71664	6.2431	5.9774	5.97349	5.79745	5.94884	6.0379	5.88772	5.81568	6.09394	5.61204	5.92969	5.49876
VPS35	10.3636	10.4633	10.0565	10.1532	9.91029	10.1284	10.1493	10.3056	10.1415	10.6531	10.269	10.1907	9.77835	9.29451	9.18829	9.03557	10.1159	9.50235	8.85332	9.97274	9.27492	9.41271	8.83853
BRD7	8.8363	8.97305	8.63739	8.41579	8.40945	8.57578	8.62942	8.84181	8.49335	8.82634	8.50801	8.55377	8.21392	7.71785	7.88507	7.8602	8.45996	8.12085	7.71429	8.01565	7.79946	8.00243	7.72606
RPGRIP1L	7.38147	7.34673	6.53723	6.67869	6.76348	7.0216	6.78601	6.74769	6.6281	7.4068	6.65266	6.32728	6.03174	6.07387	5.8254	5.64513	6.18097	5.71422	5.43149	6.36675	5.83586	5.98827	5.59838
NUDT21	11.567	11.7148	11.1749	11.1782	10.9164	11.1831	11.401	11.3429	11.2454	11.5023	11.2128	11.281	10.8482	10.474	10.5128	10.5209	11.1117	10.713	10.168	10.9574	10.4552	10.7942	10.3401
PLLP	10.3959	10.6767	10.899	10.6258	10.1647	10.6674	9.89209	10.5742	9.89192	10.64	10.0182	10.9583	11.8675	11.4088	11.4309	11.6071	11.1108	11.2629	11.8516	10.8796	10.9491	11.583	11.8087
CNOT1	11.1634	11.0085	11.0416	10.9625	11.0056	10.9811	10.8781	11.0684	11.1314	11.2699	11.0561	11.0871	10.6787	9.95055	10.0324	9.85108	10.8904	10.5507	9.56842	10.7571	10.134	10.4458	9.60275
NAE1	9.10001	9.40871	8.83067	8.62472	8.59375	8.87084	8.78891	9.00661	8.9121	9.52001	8.85873	8.76292	8.13005	8.02541	7.74286	7.95933	8.44714	8.10597	7.65857	8.18771	7.86204	8.10644	7.94527
ZDHHC1	8.00582	8.28382	8.33812	8.10631	8.37017	8.1389	8.22256	8.15913	7.99243	7.85503	8.23658	8.14059	8.8033	9.16665	8.80704	8.862	8.24709	8.30775	9.19964	8.36465	8.7965	8.67641	9.21676
CHTF8	9.52809	9.19612	9.1961	9.32943	9.01343	9.26712	9.22091	9.51273	9.19992	9.61645	9.0064	9.49619	9.90032	10.087	10.124	9.99385	9.6485	9.94518	10.2991	9.80641	9.9471	9.99288	10.6161
TMEM231	8.15752	7.52767	7.71039	7.61865	8.33583	7.56696	7.57857	7.4414	7.29883	7.74284	7.74393	7.61801	7.93693	8.31024	8.97148	7.92356	7.94678	8.16995	7.89596	9.03426	8.94571	8.01663	8.09431
KARS	9.80158	9.56462	9.54982	9.5901	9.51464	9.53624	9.6561	9.6164	9.93209	10.3251	9.85375	9.66254	9.30957	8.52088	9.20112	9.31606	9.49903	9.41182	8.50736	9.54595	8.96581	9.25352	8.34061
TAF1C	8.84293	8.39063	8.72828	8.66284	8.61462	8.52189	8.81959	8.73276	8.67278	8.53106	8.55359	8.44849	9.56582	9.26994	9.15489	9.38704	8.78083	9.0582	9.6326	8.80338	9.02426	9.79228	9.43659
C17orf97	6.89271	6.62716	6.88706	6.79882	7.12826	7.4127	6.97175	6.56687	6.69519	7.32639	7.30792	7.51332	6.71877	7.50834	8.02457	6.83727	7.66174	7.6334	7.88202	7.81	7.94112	7.52539	8.10119
RNF167	9.13388	9.04983	9.07998	9.16451	9.09364	9.14278	9.02099	9.34297	8.91189	9.21051	9.08234	9.07919	9.79735	9.97006	9.81979	9.84328	9.62784	9.58856	10.3339	9.5544	9.95859	9.90155	10.5145
RABEP1	9.34557	9.54607	9.44431	9.15472	9.18693	9.31694	9.49325	9.22806	9.47889	9.21192	9.44657	9.17992	8.55092	8.03812	8.03047	7.97694	8.97766	8.38851	7.9253	8.53282	8.27929	8.27848	7.92678
MIS12	9.23841	8.75156	8.53891	8.4234	9.23947	8.70324	8.62825	8.80518	9.33618	9.13017	8.73408	8.49054	7.45043	7.5433	7.53786	7.80394	8.63453	7.51824	7.31584	8.46342	7.82975	8.02151	7.49152
BCL6B	8.40138	8.59262	9.16974	8.64008	9.19579	8.72868	8.87984	8.70821	8.71419	8.93181	8.90034	8.8964	9.25414	9.22252	9.91632	9.89866	9.00983	9.32007	9.58671	9.13489	9.24781	9.17315	9.69955
EPN2	8.79035	8.83221	8.96516	8.56608	8.58544	8.64547	8.78708	8.71551	8.65196	8.65756	8.92734	8.73753	9.31757	9.44068	9.55308	9.41322	9.19009	9.36304	9.62329	9.12588	9.26107	9.29187	9.71429
TAOK1	9.72139	9.83173	9.85952	9.40694	9.52023	9.66711	9.78044	9.7379	9.89171	9.71368	9.6725	9.71336	9.34985	8.83412	8.49154	8.84812	9.4343	8.96801	8.333	9.15879	8.74185	9.10263	8.70185
NSRP1	9.22449	9.32308	9.24378	8.72424	9.19201	9.33505	9.46843	9.12401	9.21847	9.26324	9.11135	8.9293	8.00975	7.48679	7.47103	7.69641	8.39355	7.70361	7.0536	8.09869	7.75948	7.84335	7.20751
CPD	10.7228	10.5332	10.9182	10.4399	11.0456	11.1249	10.7683	10.5073	11.129	10.8111	10.8403	10.8021	10.47	9.94988	9.41343	9.62277	10.397	10.0846	9.47119	10.2769	9.83705	10.3093	9.08944
ATAD5	6.47549	6.7139	6.07937	6.06084	6.03524	6.27934	5.96645	6.1837	6.27283	7.68124	6.2867	5.94445	5.80342	5.44816	5.69832	5.63703	5.81206	5.83367	5.91334	5.69259	5.54581	5.72471	5.85081
NF1	8.65687333333333	8.74413333333333	8.8502	8.45486	8.37242	8.75064666666667	8.714	8.83432	8.56169333333333	8.84571333333333	8.68552666666667	8.79228	8.47610333333333	7.74823666666667	7.59594	7.72879	8.57823333333333	8.33544	7.57595333333333	8.46982	7.79803333333333	8.22616333333333	7.49039333333333
SUZ12	9.91748	10.1492	9.91506	9.72212	9.78785	10.005	9.73934	9.95466	10.1422	10.2418	9.99125	9.84488	9.63408	9.18516	9.11899	8.92821	9.60613	9.30956	9.19523	9.32	9.15558	9.26736	9.06036
RHOT1	10.125	10.1078	9.80186	9.87277	9.27801	9.98511	9.75774	10.0675	9.17947	9.86954	9.57895	9.92807	9.58427	8.98431	9.25148	8.93053	9.58567	9.15627	8.99897	9.44506	8.90553	9.31587	9.09964
SLFN5	11.1251	10.8424	10.6638	10.9325	11.1126	10.6513	10.6046	11.0206	10.7299	10.8514	10.82	10.5105	10.3262	9.79393	10.2084	10.2751	11.1519	10.4176	9.28457	11.1316	9.80099	9.8651	9.76394
PIGW	7.84634	7.1503	7.34731	7.34828	7.85371	7.29889	7.10052	7.85816	8.035	9.06913	7.9933	7.46613	6.9146	7.00826	6.638	7.24411	6.96253	7.14604	7.41046	7.22978	6.76371	7.34731	7.04913
GGNBP2	9.3534	9.73743	9.66252	8.83954	9.77812	9.61252	9.51195	9.2323	9.3406	9.457	9.18517	9.22962	8.57871	8.14057	8.13089	8.41353	9.02538	8.49868	8.44535	8.5537	8.4214	8.47074	8.05159
AATF	9.6427	9.40024	9.41578	9.45756	9.64532	9.39636	9.44426	9.49488	9.89009	9.89408	9.88981	9.52478	8.75657	8.44361	9.04916	9.18943	9.26177	9.13794	8.45511	9.39706	8.97456	9.22467	8.45217
MLLT6	9.28691	9.17622	9.37834	9.31953	9.54732	9.33852	9.51105	9.19919	9.28399	8.8752	9.22122	9.27699	9.93898	10.0549	10.091	9.97617	9.77599	9.93467	10.3018	9.78416	9.93856	9.86506	10.3464
STARD3	9.28394	9.04253	9.38033	9.25021	9.23456	9.18862	9.40292	9.12452	9.22683	9.11348	9.19581	9.68074	10.2817	10.0816	9.95411	10.0146	9.74734	9.8037	10.4933	9.37176	9.74838	10.328	10.3955
ERBB2	8.86066	8.8692	8.96053	8.80634	8.86364	9.13446	8.74713	8.91271	8.47976	9.0162	8.74064	8.8741	9.54704	9.57266	9.79754	9.53816	9.15133	9.53192	9.78025	9.33516	9.41299	9.50551	9.68412
CDC6	6.74828	6.57797	6.35358	5.99151	7.20858	6.39482	5.93096	6.09658	6.10151	8.88946	6.5347	6.07722	4.95642	5.42171	5.37941	5.63248	5.14896	5.46088	5.20695	5.87507	5.45669	5.64259	5.74871
TUBG2	8.7731	9.01891	8.81099	9.15661	8.68498	9.19285	9.29234	9.12072	8.51982	8.28633	8.23796	9.06687	9.62147	9.37143	9.85622	9.69651	9.41563	9.64435	9.71316	9.49311	9.39469	9.97165	9.59686
RAMP2	8.63118	8.40438	8.91395	8.3846	8.04785	8.08379	8.83494	8.62304	7.89375	7.85778	8.62497	8.61379	10.215	10.5068	10.2206	10.5189	9.60681	9.83866	10.9418	9.31172	9.53528	10.0069	11.5175
AOC3	9.42492	9.2394	9.79767	9.6194	9.64669	9.29097	10.0426	9.42471	8.61158	8.54411	9.46547	9.59895	10.4517	10.5562	10.3203	10.3486	10.2246	10.0786	10.6213	9.79206	10.2456	10.2811	10.4358
G6PC3	9.53067	9.13035	9.17951	9.56928	9.17913	9.08415	9.29222	9.43156	9.06831	9.84824	9.21831	9.3895	9.82868	10.1163	9.94086	10.0056	9.44382	9.69018	10.6783	9.63191	9.84453	10.0212	10.8028
HIGD1B	9.45761	9.1891	9.76751	8.7722	8.39632	8.6356	7.67631	9.0691	8.30076	7.39847	9.52655	9.16208	10.7689	10.5694	10.5786	10.5274	10.0771	10.153	10.7909	9.89029	10.2339	10.4452	11.0587
NSF	9.68321	9.49044	9.12868	9.21706	9.00874	9.44815	9.21281	9.48371	9.4423	9.5531	9.08172	9.16901	8.76177	7.7388	8.07692	7.82397	9.0238	8.58194	7.54436	8.84633	8.10657	8.3705	7.71068
ITGB3	9.07765	9.01354	8.75569	8.57539	8.75406	8.98084	9.68112	8.62391	10.1424	9.22188	9.37185	8.58879	7.74322	7.91914	7.99902	8.6838	8.96456	8.78162	7.39434	9.10767	8.64108	8.04589	7.65064
KPNB1	10.5199	10.3909	10.4198	10.1356	10.6815	10.3657	10.4195	10.1782	10.6716	11.3547	10.6123	10.4223	9.63528	9.17694	9.58126	9.70881	10.1782	9.97673	8.96599	10.0814	9.57952	9.81972	8.89405
LRRC46	8.01778	6.58803	7.12185	6.79629	8.41508	6.63999	6.22407	6.28158	6.27629	6.95469	7.06204	6.40053	6.51587	9.17499	9.52734	6.79891	8.02359	7.57014	6.99922	9.19134	9.41566	7.0631	8.41368
ITGA3	9.81544	9.81159	10.2433	10.0235	10.1165	10.1616	9.14359	10.2472	9.8441	10.5389	9.94458	10.1283	11.2265	10.7518	11.1951	11.2208	10.5901	10.7696	11.1318	10.6442	10.6363	10.8943	11.0468
SGCA	7.94311	8.08706	8.20103	8.22208	8.11762	7.83735	8.25331	8.28842	7.66269	7.56456	8.23514	8.17673	8.99302	9.2123	8.86491	9.27641	8.24334	8.61806	9.40881	8.16616	8.5165	9.25828	9.43655
LUC7L3	8.90059	9.30108	8.79267	8.27018	8.70856	9.13982	9.00766	8.55046	9.00865	8.80995	8.57263	8.83412	8.49263	7.83582	7.58681	7.69223	8.70026	8.023	7.37592	8.2278	8.03521	7.96873	7.48899
UTP18	8.78199	8.72633	8.71936	8.46635	8.77749	8.53813	8.6193	8.60966	9.07307	9.25685	8.9412	8.67073	8.06417	7.96489	7.95709	8.07936	8.4187	8.25828	7.68825	8.5326	8.14215	8.04065	7.62613
TOM1L1	9.84153	9.93428	9.545	9.43824	9.81888	9.68211	8.74772	9.73059	9.12893	10.4201	9.5906	9.73889	9.24905	8.43717	8.50656	8.56981	9.06754	8.73339	8.28091	8.93815	8.25562	8.93631	8.50158
STXBP4	8.16651	8.23731	8.02926	8.34947	8.36408	8.77315	8.21548	8.65105	8.25456	8.0555	8.16539	7.99701	8.11248	7.63532	7.08381	7.37677	8.0193	7.38415	7.27008	7.77111	7.38576	7.6869	7.20728
CLTC	11.09	11.0683	10.9278	10.9791	11.0485	11.0828	10.9112	11.1579	11.0672	11.4701	10.9605	10.877	10.3953	9.75582	9.39358	9.72211	10.4424	10.1083	9.32477	10.3108	9.67205	9.94652	9.12896
CA4	7.09313	7.97665	8.6411	7.94094	8.27583	8.15611	8.27439	7.94713	7.86262	7.31806	7.98062	8.10612	10.0193	9.22191	9.07592	8.79508	9.17235	8.95583	9.63892	8.64923	9.243	9.67544	8.85988
TBX2	8.94737	8.83948	9.01059	9.21365	8.90673	8.82155	8.52395	9.33055	8.65022	8.42854	8.77248	8.81852	9.76052	9.69118	10.1079	10.3007	9.50975	9.78085	10.3583	9.53488	9.46742	9.65026	10.4531
TBX4	9.85865	9.50416	9.51769	9.64298	9.25782	9.04037	7.88045	9.53379	8.64303	8.31924	9.70828	9.23765	10.5679	10.3335	10.6182	10.3714	9.65612	9.93584	10.5821	9.53722	9.81981	10.0668	10.7592
TANC2	9.88377	9.58616	9.86549	9.67859	9.93478	10.1135	9.24269	9.74353	9.47394	9.80678	9.57633	9.82394	9.1191	8.61663	9.0786	9.25632	9.55013	9.53205	8.78959	9.59723	8.91719	9.5077	8.04218
ACE	8.0511	8.29464	8.1948	8.22266	8.07435	8.10852	8.0466	8.19631	8.22066	8.47988	8.25431	8.33487	8.78459	9.04898	9.29943	8.99648	8.827	9.17821	9.34683	8.85916	8.75344	9.00632	9.25653
DDX42	9.31557	9.58208	9.52141	9.05721	9.41005	9.44267	9.74063	9.29433	9.47901	9.37401	9.28402	9.35953	8.98106	8.56169	8.92249	8.83226	9.19491	9.01716	8.31524	9.10393	8.68826	9.00433	8.14373
SNORD104	10.7352	10.7552	11.0002	11.0979	11.152	10.9822	11.1221	11.0962	11.2222	10.9487	11.4217	11.0286	11.7037	11.7849	11.6701	11.6371	11.1702	11.6641	12.0365	11.2738	11.996	11.2349	12.1036
RGS9	6.74994	7.15312	7.41137	7.51631	6.83383	7.11408	6.82392	8.03241	7.1439	6.7338	7.86324	7.68329	7.90049	7.36481	8.05812	8.64755	8.08766	7.97415	8.06421	7.22632	7.27244	7.86035	9.2984
CACNG4	8.10734	8.08647	8.67901	8.65141	8.28242	8.02148	7.83709	8.59439	8.0215	8.10137	7.9727	8.37457	9.40853	9.49756	9.51162	10.1281	9.05777	9.51352	10.0947	9.15462	9.18226	9.7499	9.73789
NOL11	8.47569	8.45982	8.27013	7.99182	8.07014	8.26875	8.21331	8.25864	8.71626	8.88421	8.52522	8.2764	7.63958	7.64412	7.4592	7.52409	8.1034	7.78591	7.43874	8.07717	7.73473	7.56042	7.65922
SNORA38B	9.04985	9.88229	9.65887	9.58569	9.9404	9.81027	10.4393	9.70622	9.85276	9.65326	9.90056	10.0851	10.5398	10.9289	10.6997	10.496	10.3446	10.4544	11.0243	9.65998	11.7364	10.1812	11.3035
KPNA2	10.4421	9.73287	10.0354	9.88696	10.7553	9.922	9.53375	9.926	10.5513	11.3668	10.4573	9.83517	8.78372	8.91487	8.73179	9.52041	9.33545	9.33815	8.72328	9.64886	9.36495	9.18619	8.63866
ARMC7	7.39286	7.36705	7.95459	7.47109	7.88718	7.7007	7.49022	7.72584	7.47912	7.77665	7.81745	7.76752	8.24045	8.50562	8.25034	8.81592	7.91651	8.22873	8.58153	7.90111	8.20001	8.07081	8.52521
MYO15B	8.43276333333333	8.4604	8.59024333333333	8.41810333333333	8.08861333333333	8.39232666666667	8.76492	8.28061333333333	8.18452	7.77738	8.41819	8.61308666666667	8.71260666666667	8.90962666666667	9.42386333333333	9.17242333333333	9.04927333333333	9.07763	9.15175666666667	8.80098666666667	8.92666	9.32332	8.91056333333333
ITGB4	8.5033	8.59426	8.57814	8.10437	8.32266	8.44758	9.20993	8.03456	8.29539	8.23821	7.97642	8.38729	9.25714	8.8984	8.89994	9.47006	8.62112	9.03541	9.40525	8.65265	8.79551	9.32406	8.63162
FN3K	8.09621	7.93322	8.12904	7.79392	7.76752	7.68115	8.04769	7.90035	7.35091	7.26118	7.65451	8.02895	8.48031	8.51488	8.5551	8.36989	8.25202	8.32582	9.01721	7.96711	8.29509	8.42878	8.83709
METRNL	8.13361	7.88762	8.20478	8.1197	8.10368	8.18108	8.22281	7.81831	8.49156	7.8614	8.15832	8.10592	8.5567	9.02352	8.58284	8.6859	8.3394	8.6492	8.89326	8.69497	9.08622	8.7039	8.57544
NXN	9.53331	9.33183	9.72948	9.49801	9.54851	9.16367	9.09388	9.55336	8.93666	9.03532	9.50268	9.53669	10.189	10.3746	10.1172	10.3692	9.77331	10.0832	10.5394	10.0188	10.2194	10.1865	10.5253
LOC100130876	10.3837	9.95366	10.0136	10.3606	9.86725	9.73032	9.56764	10.3751	9.32026	8.71142	9.69019	10.1736	9.71414	10.5538	10.7415	10.7447	11.118	10.6042	10.1033	11.0777	11.3431	11.389	10.5025
TSR1	8.52374	8.33858	8.48178	7.9814	8.67718	8.29723	8.39173	8.23665	9.18695	9.10517	8.88501	8.34204	7.6525	7.50206	7.58318	7.67324	8.04484	8.06168	7.40687	8.34764	7.67553	7.96306	7.02402
ZNF594	6.97341	7.2547	6.48969	6.70975	6.04063	7.13481	7.35193	7.00821	6.33498	6.75741	6.18214	6.93251	5.96967	5.55902	5.89733	5.51547	6.2419	5.8187	5.8275	6.18319	5.85729	5.75891	4.98563
NUP88	10.0776	9.89346	10.0684	9.89042	10.5283	10.0759	9.95452	10.0443	10.2766	10.5558	10.0623	9.83402	9.2559	8.73336	8.97815	9.08856	9.72241	9.32171	8.49839	9.66548	9.09654	9.21266	8.59769
ZBTB4	9.18851	9.09163	9.37375	9.03627	8.996	9.12592	9.45926	9.23491	8.74487	8.58108	8.88417	9.27823	10.0385	9.9418	9.92411	9.92835	9.5169	9.67457	10.4045	9.48171	9.83105	9.76094	10.4322
VAMP2	9.38021	9.13121	9.23697	9.17756	8.87861	8.9025	9.27413	9.31784	8.89073	8.46303	9.33422	9.29818	9.81408	9.91567	10.091	10.0713	9.55759	9.54429	10.4579	9.27963	9.4956	9.77826	10.6793
NCOR1	10.3297	10.3711	10.2517	10.0779	10.005	10.219	10.1515	10.2289	10.057	10.1829	10.1632	10.1684	9.76806	9.17665	9.45866	9.39994	10.0843	9.77341	8.99917	9.87876	9.23754	9.75042	9.08623
PEMT	10.0192	9.39539	9.60937	9.70258	9.7136	9.42686	9.85101	9.74841	9.39091	10.0349	9.66643	9.83898	10.5609	10.8746	10.2897	10.5895	9.76894	9.97964	10.9836	9.82312	10.354	10.5624	10.9317
GRAP	8.29179	8.61014	8.37803	8.41987	7.99488	8.64862	8.46638	8.52652	8.31683	8.48646	8.1838	8.43443	9.56201	8.68544	9.28279	9.49619	8.84725	8.80886	9.66019	8.48166	8.80327	9.2384	9.88355
MFAP4	11.2231	11.2786	11.76	11.4611	10.8912	11.0414	11.4853	11.3608	10.7618	9.53231	11.3372	11.8286	12.4556	12.6562	12.1586	12.409	11.717	12.1099	12.4663	11.677	12.2341	12.4162	12.4954
LYRM9	6.10962	5.90157	5.61394	5.11733	5.59884	5.15266	5.38497	6.0455	5.46119	5.17591	5.50909	5.48367	6.64781	6.507	6.21364	6.45864	4.9635	6.02619	6.76642	5.63156	6.068	6.44714	6.59507
SPAG5	7.71488	6.93126	7.12191	6.40339	7.47941	6.93659	6.27866	6.65492	7.12531	8.55939	7.2669	6.94948	6.22221	6.20753	6.24089	6.15892	6.3339	6.33698	6.29252	6.53522	6.24435	6.10118	6.06664
NUFIP2	9.87049	9.74775	10.1736	9.60075	10.869	9.95425	9.71806	9.67079	10.3316	10.2115	10.2169	9.90299	9.38795	9.09323	8.71517	9.15203	9.69965	9.31402	8.73967	9.6877	9.37045	9.27077	8.4908
SLC6A4	8.11234	8.35732	9.91472	9.48025	7.83421	9.7951	8.36877	10.2063	8.99466	7.15379	10.6467	10.4105	10.5788	9.33262	10.7256	11.3478	11.5815	11.0444	10.2935	9.42643	9.2133	10.2458	11.7456
UTP6	8.37274	8.37299	8.0589	8.22763	8.22897	8.19646	8.20543	8.29814	9.00608	8.80539	8.425	8.13836	7.68705	7.47119	7.56986	7.59386	7.94556	7.75458	7.27765	7.96884	7.78278	7.70803	7.32328
MMP28	8.51295	8.74358	8.52908	8.63722	8.06353	8.779	8.61149	8.50047	8.08236	8.74127	8.34562	8.64656	9.24733	9.37323	9.1959	9.1286	8.78296	9.05745	9.73569	8.73354	8.81816	9.39693	9.71974
CCL5	9.80238	9.79678	9.60039	10.4941	9.01791	9.23378	9.20852	10.0715	10.0395	8.64278	10.1544	10.0058	10.9505	10.5855	11.0546	10.6194	10.7741	10.7027	10.93	9.51332	11.0073	10.1663	11.6457
ACACA	9.42581	9.32988	9.24138	9.08911	9.06978	9.60619	8.99131	9.39239	9.03215	9.23749	9.28322	9.45435	8.66336	8.1856	8.17584	8.08043	8.95678	8.74837	7.89097	8.85833	7.92474	8.73351	7.52358
DDX52	9.1475	9.00513	8.94375	8.84809	9.31206	9.15914	8.87939	9.02374	9.08632	9.52122	9.02009	8.96831	8.04282	7.56761	7.78094	7.91703	8.62922	8.06452	7.41671	8.41106	7.6209	8.18786	7.29638
PCGF2	8.87651	8.84594	8.98539	8.62517	8.79086	8.88564	9.0944	8.86531	8.48915	8.81054	8.86572	8.95407	9.57466	9.45	9.3539	9.51269	9.12902	9.15469	9.88114	8.97651	9.17941	9.52655	9.95798
TOP2A	8.54403	8.50636	6.72763	6.59365	6.59167	7.71897	6.47385	7.19221	7.12107	9.78741	7.47813	7.0111	5.92496	5.6284	5.50397	5.81255	5.95722	5.98842	5.85186	5.99342	5.51067	5.90601	5.80114
JUP	9.80893	9.9189	10.2386	9.75941	10.4914	9.99881	9.60188	9.89253	9.43417	10.6065	10.263	10.0158	10.7555	10.7625	10.7563	10.7657	10.1098	10.4074	11.1476	10.1745	10.5707	10.3965	11.0474
DNAJC7	9.25207	9.11429	9.11977	8.87833	9.14944	9.02114	9.10122	9.11842	9.41899	9.49443	9.18483	8.98906	8.57736	8.16016	8.27033	8.33756	8.76649	8.54487	8.11946	8.64857	8.20827	8.43081	7.96567
PTRF	8.82438	9.32431	9.66063	9.22623	9.62504	9.22904	10.0692	9.38739	9.17726	9.19979	9.37547	9.3693	10.1506	10.012	10.1546	10.4067	9.66252	9.88964	10.372	9.67098	9.72824	10.1342	10.2512
BECN1	9.63923	9.76553	9.27674	9.36246	9.36965	9.37326	9.26835	9.43293	9.3812	9.50036	9.20156	9.43149	8.57928	8.38494	8.57092	8.73069	9.10988	8.89147	8.36271	8.98329	8.51273	9.10096	8.16999
VAT1	9.98626	10.3162	10.1455	10.1998	9.83829	9.96298	10.4195	10.2887	9.97652	10.0934	10.0813	10.1482	10.6773	10.9493	10.8428	10.7891	10.36	10.6889	11.1348	10.442	10.5003	10.6313	11.1686
BRCA1	6.87454	7.02738	6.49287	6.50218	5.93688	6.47678	6.30642	6.55014	6.40565	8.00408	6.70064	6.36758	5.8465	5.70112	6.1157	5.98328	6.32267	5.99931	5.94615	6.0713	5.82914	6.25311	5.81688
ASB16-AS1	8.72432	8.37947	8.44405	8.41193	8.24387	8.36412	8.50566	8.40892	8.26424	8.40026	8.23344	8.58201	9.12933	9.15985	9.00592	9.02263	8.52661	9.01282	9.6038	8.55913	8.81272	8.94725	9.69341
CCDC43	8.4839	8.47789	8.13757	8.08271	7.97661	8.26675	8.0506	8.35102	8.2205	8.69791	8.20694	8.0779	7.51679	7.16933	7.41497	7.68874	7.82824	7.66043	7.11013	7.91158	7.06084	7.81883	7.1713
DCAKD	9.77193	9.56672	9.40782	9.53124	9.16684	9.27898	9.81549	9.67734	9.25955	9.67008	9.4219	9.64044	10.1045	10.3728	10.2249	10.1654	9.77057	10.0199	10.4719	9.76521	10.1318	10.2228	10.7368
CDC27	9.29887	9.44266	9.25565	9.05968	9.38129	9.29883	9.37356	9.14107	9.40948	9.50581	9.32525	9.16328	8.95624	8.53685	8.17543	8.61723	9.05968	8.40783	8.10786	8.75537	8.14799	8.54101	8.1593
PRR15L	8.98136	9.30419	8.86102	8.47335	7.93493	9.15974	7.82912	8.8524	8.26296	9.49357	7.88717	8.93007	9.70475	9.65448	9.1793	9.09762	8.58948	9.50417	9.93723	8.85875	8.39908	9.36573	9.62586
HOXB2	7.94326	7.68936	7.75758	8.04959	7.37997	7.64269	8.12279	7.94609	7.7489	7.22451	7.57813	7.66826	8.53761	8.22886	8.3125	8.4866	7.9809	7.94326	8.75102	7.79746	8.07274	8.44126	9.3436
MIR10A	3.44733	4.3609	4.08998	3.8182	3.19589	3.42759	4.38527	4.10426	3.43065	3.12709	3.39822	3.88902	4.61537	4.57395	5.06663	4.20271	4.29916	4.76956	4.30665	4.14771	4.19362	4.30339	4.58348
COL1A1	9.93834	11.4585	10.4006	10.4037	10.1208	12.4376	11.581	10.4418	10.9227	10.9814	10.161	10.3122	10.1584	10.079	9.73752	10.5344	9.23022	9.81477	10.1365	9.9007	9.7087	10.1081	10.0879
LRRC59	10.8774	10.3822	10.7636	10.6694	11.4426	10.5714	10.3014	10.6804	11.4317	11.886	11.1014	10.6355	9.81331	10.2043	10.1499	10.5058	10.1608	10.324	10.0767	10.5219	10.3651	10.3728	9.61028
SPAG9	10.581	10.8049	11.0658	10.6772	11.1411	11.0171	10.719	10.8781	11.1351	10.6726	10.8518	10.891	10.3418	9.75257	9.68577	9.739	10.7162	10.1702	9.57557	10.2447	9.78701	10.1971	9.52131
TMEM100	7.06556	9.02484	9.40157	8.41356	7.6671	9.91046	8.7703	9.56794	9.7061	7.63931	9.14942	9.89352	10.6843	9.04389	10.0492	10.6047	10.9627	10.7602	10.2674	10.1459	9.69583	10.4897	10.9059
COIL	9.57389	9.75932	9.57695	9.446	9.27371	9.62833	9.69201	9.5584	9.50304	9.80012	9.49072	9.4171	8.88707	8.59068	8.81596	8.65663	9.24817	9.07386	8.34142	9.15259	8.45122	8.86894	8.07124
MIR142	7.82091	7.11389	6.69356	6.3734	7.5698	7.32792	6.1804	6.83189	7.5874	6.26023	7.79518	6.99542	4.84032	5.64299	6.56506	6.68602	6.49418	6.5232	6.99874	6.79762	5.88058	5.80317	6.5543
USP32	9.8477	9.76091	9.84577	9.50612	10.082	9.94882	9.50944	9.76302	9.82046	9.89517	10.0493	9.72672	9.21621	8.58132	8.62312	8.65895	9.50612	8.98008	8.44194	9.33374	8.57407	9.06961	8.54272
BRIP1	6.78841	6.69827	5.59206	6.10994	6.03796	6.14998	5.42834	6.56806	5.72206	8.60275	6.38493	5.86733	5.47051	5.18438	5.08162	5.33532	5.36568	5.23906	5.23021	5.36568	5.02346	5.40611	5.49402
MED13	10.7911	10.7507	11.083	10.7507	11.3374	10.9549	10.761	10.8395	11.0259	10.835	11.0068	10.9174	10.5985	10.2565	9.88054	9.96633	10.6342	10.3584	9.80154	10.5577	10.1243	10.3829	9.85213
CCDC47	9.9207	9.75648	9.82957	9.56427	10.0742	9.97343	9.68025	9.78229	10.0396	10.2978	9.97948	9.9227	9.16305	8.83167	8.53115	8.82062	9.38652	8.94874	8.66998	9.25568	8.79562	9.02461	8.42938
ICAM2	9.82621	9.59604	10.2535	9.9032	10.2606	10.126	10.0316	10.0941	9.68713	10.1637	10.3802	9.95504	11.0616	11.2155	11.1405	11.4973	11.0251	11.0659	11.2795	10.7719	11.075	10.9873	11.6057
DDX5	11.9026	11.8518	12.0665	11.6949	12.1654	11.875	11.6561	11.7928	12.0933	11.6719	12.0709	11.8703	10.9371	11.1066	10.8325	10.9817	11.7325	11.2204	10.5298	11.5803	11.267	11.1611	10.3271
CEP112	8.52816	9.03564	8.90717	7.94289	8.19911	8.76197	8.69508	8.32342	8.10962	8.05542	8.08395	8.52022	8.10574	7.55732	7.2798	7.30985	7.99552	7.65528	7.38031	7.62295	7.51972	7.76838	7.44689
HELZ	10.2669	10.3248	10.2995	9.98153	10.1385	10.341	10.2317	10.1445	10.0461	10.1404	10.1038	10.1795	9.87731	9.32918	9.46995	9.15948	10.0249	9.64347	9.09097	9.69277	9.2604	9.65524	9.11678
PSMD12	8.41215	8.37646	8.61602	7.95778	9.17631	8.69564	8.44751	8.23994	9.01266	9.09227	8.67029	8.38754	8.01262	7.93	7.62456	7.82233	8.19696	7.98525	7.92763	8.16737	7.76599	7.96262	7.62617
MIF4GD	8.28055	7.98513	7.90876	8.34723	8.04772	7.81892	7.88969	8.35379	7.87993	8.30564	7.98215	8.21264	8.64514	8.74486	8.82064	8.86891	8.26192	8.69073	8.96751	8.44432	8.62808	8.75786	9.0459
CASKIN2	8.46736	8.32016	9.04456	8.49338	8.64777	8.60141	8.87447	8.48065	8.29706	8.47997	8.86065	8.68217	9.20294	9.46957	9.31531	9.69107	9.36356	9.3621	9.65802	8.76272	9.15811	9.42616	9.99046
UNC13D	8.63897	8.19296	8.50508	8.60554	8.70899	8.52211	8.06322	8.39513	8.3737	8.90722	8.69307	8.54973	9.39265	9.17627	9.47283	9.3524	8.621	9.11933	9.61975	8.70718	9.21306	9.6841	9.41606
WBP2	9.77276	9.31132	9.64783	9.68006	9.8594	9.74248	9.73512	9.62044	9.42443	9.41691	9.71635	9.73449	10.5072	10.5891	10.2155	10.2856	9.86427	10.1147	10.6965	9.96054	10.4661	10.1985	10.8638
FOXJ1	7.85162	7.19973	7.61557	7.59102	8.30009	7.10239	6.99158	7.12966	6.97196	7.39969	7.69619	7.17125	7.36115	8.81678	8.99636	7.47224	8.02919	7.70178	7.61557	8.82348	9.25711	7.30578	8.49049
CYGB	9.06054	9.00401	9.06436	9.71	8.8723	8.71249	9.16517	9.50695	8.84315	8.47398	9.32263	9.03121	9.79171	10.0169	9.57908	9.85448	9.37736	9.16367	10.2118	9.18029	9.75048	9.5264	10.0427
ST6GALNAC2	9.81799	9.67048	9.78339	9.76119	9.7597	9.16046	8.32683	9.63894	9.1997	9.39122	9.96575	9.88279	10.3281	10.8326	11.093	10.5823	9.91287	10.2099	10.4715	10.6131	10.4696	10.3878	10.5631
MXRA7	6.73677	7.15746	7.53519	7.22736	7.03008	7.19488	7.65822	7.43857	7.15898	7.47443	7.18554	7.40328	7.85289	8.01138	7.75039	8.33909	7.36195	8.06526	8.42631	7.51933	7.70083	8.16272	7.98044
TIMP2	10.928	11.4671	11.3564	11.2342	10.9022	11.1558	11.8855	11.3988	11.3047	10.5211	10.9349	11.4479	11.8098	12.067	11.8245	11.8992	11.4616	11.7261	12.0675	11.6338	11.5464	11.9629	11.9374
EIF4A3	10.4903	10.1627	10.7551	10.2545	11.2131	10.3762	10.2813	10.3284	10.9671	10.7301	10.6505	10.548	9.80015	9.94149	9.8406	9.89621	10.1449	9.973	9.33111	10.2611	10.0384	9.95449	9.15148
SECTM1	9.49715	9.221	8.95749	9.02085	9.00841	9.38322	8.77794	8.88049	9.19909	9.03187	9.1598	9.05328	9.28554	10.5039	10.071	9.23696	9.95078	10.1083	10.1189	10.3774	9.93875	9.48296	9.96826
USP14	9.91625	9.92131	9.67016	9.60084	10.1118	9.66894	9.76182	9.88064	10.0906	10.4648	9.94086	9.73233	9.1643	8.99757	9.06474	9.21647	9.53253	9.26814	9.11568	9.37553	9.22112	9.30344	9.17157
TYMS	8.80367	8.74095	7.85498	7.98606	7.51987	8.07296	7.60279	8.1851	7.88	9.86078	8.05614	7.94048	7.67085	7.06573	7.28741	8.12302	7.40211	7.43628	7.49649	7.72418	7.19626	8.00985	7.55049
NDC80	6.36912	6.4381	5.54958	5.32517	5.4711	6.01155	5.60373	5.47279	6.00375	7.87135	5.66757	5.47279	5.64301	5.03365	4.79832	4.9055	5.11985	5.24872	5.02934	4.96218	4.95576	5.27071	5.35789
SMCHD1	10.3407	10.2148	10.2352	9.77935	10.5079	10.1799	10.1302	9.94862	10.7474	10.1357	10.2325	10.1889	10.0382	9.71086	8.98972	9.02205	10.0704	9.38962	9.00048	9.82356	9.58508	9.62598	8.92174
ANKRD12	9.78926	9.95974	9.96833	9.44847	10.0846	9.84809	9.92638	9.87332	9.87793	9.29527	9.70606	9.75882	9.27484	8.89878	8.18702	8.43488	9.15612	8.86146	8.2672	8.95429	8.66876	8.83508	8.75072
NAPG	9.38189	9.48203	9.34139	9.24185	9.44339	9.37941	9.07546	9.30262	9.38593	9.73582	9.52577	9.419	8.34249	7.88653	7.95733	8.10792	9.14722	8.63354	7.51987	8.72325	8.34244	8.77842	7.71695
CEP192	9.00313	9.03845	8.55204	8.55642	8.47498	9.13594	9.01956	8.84625	8.59758	8.77492	8.45526	8.65979	8.44062	7.73618	7.8388	7.67905	8.8219	8.404	7.70097	8.37178	7.82789	8.1228	7.65005
RNMT	7.95623	8.10423	7.87495	7.4484	8.07962	7.84726	7.871	7.83875	8.01964	8.06739	7.99084	7.80255	7.1942	6.94255	6.49626	6.7921	7.29543	6.93775	6.73916	7.23885	6.9059	7.23509	6.78711
MIB1	8.29752	8.33689	8.28809	7.79764	8.13942	8.38159	8.30227	8.00164	8.08674	8.16793	7.93089	8.235	7.97978	7.40314	7.19718	7.42109	7.93764	7.77845	7.1978	7.72414	7.31351	7.82524	7.49631
RBBP8	9.20131	9.07189	8.77492	8.71209	9.07872	9.12316	8.41434	8.86768	9.41588	10.0058	9.1708	8.88204	8.02569	7.91947	7.59884	7.5902	8.24314	8.05546	7.59051	8.06159	8.02462	7.72705	7.49552
RIOK3	9.6294	9.91389	9.8231	9.39506	10.3079	10.127	9.83314	9.60815	10.0071	9.92128	9.66859	9.66332	9.26319	8.79003	8.6646	8.83209	9.46028	9.10176	8.57041	9.26652	9.09145	8.8586	8.42297
TAF4B	6.68385	6.41714	6.75094	6.19256	8.09675	6.95368	7.03612	6.59746	8.20874	6.94468	7.16496	6.72336	5.85559	6.72186	5.95806	5.84063	6.44121	6.01336	6.16853	6.40118	6.51074	6.15978	5.82384
DSG2	8.97114	9.8328	8.76331	8.81249	8.92721	9.10118	8.78273	9.00879	9.39113	10.2253	8.84162	8.75529	8.19483	7.13237	7.25991	7.07175	8.25154	7.76843	6.80207	8.18303	7.35727	7.68362	6.49955
ZNF271P	7.81221	7.95819	7.80758	7.42588	7.34966	7.80797	7.92607	8.15688	8.02769	7.96304	7.63801	7.87079	7.21749	6.3075	6.34441	6.45131	7.44263	6.86286	6.11744	6.87485	6.44606	6.75107	6.41646
GALNT1	9.34966	9.73936	9.07928	9.24365	9.22952	9.54688	9.15553	9.50022	9.45944	9.7753	9.32436	9.16075	8.14588	7.52163	7.47475	7.59232	8.34667	7.76987	7.42511	7.97087	7.7292	7.98428	7.43733
C18orf21	7.9424	8.03384	7.95997	7.67951	8.1066	7.8758	8.01263	8.01347	8.09706	8.36394	7.90122	7.93437	7.34191	7.35456	7.35285	7.56343	7.50846	7.40258	7.46065	7.42994	7.15356	7.29913	7.62263
PIK3C3	10.0737	10.1622	10.0131	9.89376	10.0577	10.1799	10.0332	10.0002	10.1585	9.77884	9.77957	9.93908	9.6211	9.189	8.77076	8.95	9.77738	9.22295	8.78644	9.34592	8.92246	9.21029	9.03737
MAPK4	7.8371	7.55333	8.168	7.75972	7.40897	7.81005	7.55151	7.75324	7.29525	7.15107	7.66337	7.56923	8.67374	8.16532	8.22427	8.43737	7.90738	8.22418	8.58451	7.90738	7.95869	8.71804	8.34911
ME2	9.84241	9.73724	9.22254	9.50654	9.17697	9.30802	9.33093	9.43952	9.67297	10.4767	9.79545	9.44494	8.74969	8.44642	8.65718	8.58906	9.08848	9.03757	8.28478	9.09717	8.68697	8.82488	8.49811
RAB27B	9.4198	10.1202	9.0895	9.90982	9.28635	9.56969	8.26719	9.75388	9.88114	11.1937	10.0159	8.92041	8.09147	8.71932	8.04379	8.38414	8.74956	8.59197	7.54397	8.97764	8.20921	7.74222	8.16206
LOC100505549	8.69465	8.4316	8.36648	8.6404	8.08977	8.46838	8.60862	8.65709	8.56123	8.21186	8.52612	8.49839	8.87755	9.02952	8.78093	8.97978	8.90941	8.9969	9.45275	8.9277	9.15141	9.16805	9.5198
MALT1	8.41599	8.43431	8.53178	8.26304	8.95696	8.4053	8.20148	8.37409	8.83577	8.59175	8.95538	8.33812	8.11886	7.75208	7.49654	7.55312	8.19347	7.92032	7.68947	8.01098	7.90252	7.72494	7.60548
SERPINB2	6.40255	8.73934	7.0268	6.92631	10.5833	8.1348	7.15405	6.84695	13.3054	8.66662	9.10525	9.2993	6.51745	7.06171	6.51363	6.77783	6.45809	7.16395	6.48841	8.52031	7.60754	6.39702	6.19291
SERPINB8	9.28997	8.95944	10.1285	9.26622	10.4939	9.50648	8.79907	9.36452	10.3754	10.2227	10.0365	9.59163	8.17843	8.66953	8.76633	9.31878	9.39586	9.24378	8.40004	9.41521	9.72089	9.12972	7.85364
CCDC102B	9.3366	9.76693	8.87683	9.44351	8.19701	9.56358	8.7597	9.7682	8.87229	9.11007	9.38199	8.88109	8.80477	7.95808	7.77918	8.18816	8.42316	7.93823	7.80325	7.68486	7.58729	8.08786	7.85395
TIMM21	7.60893	7.7056	7.14762	7.21502	7.10328	6.98404	7.76047	7.62279	7.24813	8.28979	7.33353	7.31089	6.92842	6.59369	6.72474	6.77758	7.00086	6.86539	6.34826	7.37622	6.58133	7.12518	6.91089
THOC1	8.93937	9.06132	8.71571	8.60595	8.48135	8.76175	8.8171	8.80432	8.96042	9.02778	8.86435	8.83471	8.06679	7.94674	7.55435	7.6947	8.48135	7.93917	7.53482	8.27219	7.80652	8.07199	7.42689
YES1	9.59297	9.76052	9.71906	8.98539	10.1842	9.75184	9.38785	9.39796	9.76845	9.88446	9.88097	9.65175	9.30177	8.52594	8.5068	8.8524	9.29161	8.77194	8.64783	8.87603	8.85764	8.92392	8.27144
EPB41L3	9.81793	10.0395	9.57713	9.3705	9.63068	9.59401	10.1342	9.59151	9.788	9.83377	9.53447	9.49162	8.8739	8.74023	8.9402	8.72834	9.49136	9.17098	8.34543	9.62785	9.04008	8.86048	8.26356
PPP4R1	10.2069	10.1764	10.4249	10.3088	10.559	10.2431	9.76867	10.3045	10.3589	10.8087	10.6531	10.2764	9.55937	9.62053	9.5518	9.82564	10.3327	10.0105	9.23717	10.1533	9.81934	10.0118	9.04741
PIEZO2	8.84021	8.77334	8.71578	9.044	8.67833	9.21966	8.05645	9.40453	8.23568	7.97848	9.12881	8.95796	8.37702	8.02706	7.70502	8.1639	8.18844	8.02038	7.6429	8.25792	8.10829	8.30734	7.2841
PTPN2	9.27724	9.21035	9.1656	8.76251	9.19912	9.04559	8.68669	9.16804	9.6979	9.28301	9.40491	9.06217	8.30877	8.41971	7.94276	8.17409	8.80772	8.5885	8.09813	8.89881	8.59389	8.23442	7.67591
FAM210A	8.43376	8.60256	8.05838	7.95795	8.47902	8.04478	7.99808	8.24333	9.11676	8.76592	8.58699	8.1636	7.45343	7.78156	7.64345	7.78246	7.85653	7.72698	7.55886	8.0315	7.70143	7.7433	7.84079
ROCK1	9.50858	9.89782	9.90729	9.42856	9.59749	9.84781	10.0402	9.71967	9.90124	9.75961	9.5457	9.66711	8.84191	8.3396	8.01482	8.06003	8.98102	8.28134	7.82978	8.35622	8.30323	8.3821	7.81587
ESCO1	7.97509	8.31428	7.9153	7.6646	7.93389	8.16879	7.87788	8.09793	8.1517	7.90144	7.81525	7.96087	7.39458	7.11328	6.83417	6.91332	7.57296	7.19598	7.34782	7.30051	7.04967	7.09777	7.31428
ZNF521	9.20223	9.35964	8.57631	8.63666	8.21389	8.89023	9.35213	8.72205	8.12644	8.29252	8.55401	8.58468	8.25609	7.66206	8.12713	7.94929	7.93065	8.02923	7.6749	8.13098	7.26281	8.24884	7.47499
AQP4	12.0659	11.9232	11.4245	11.934	11.2151	11.5848	10.0742	12.0137	11.0723	12.1312	11.6338	11.6248	11.7152	11.0463	10.7752	10.5583	11.1639	11.2642	10.5972	11.2562	10.7684	10.9741	10.4034
CDH2	7.72502	7.61657	8.13149	7.81285	7.29977	7.37754	6.93418	7.80553	8.03237	7.29977	7.3177	8.58364	6.66081	6.89666	6.92539	6.68864	6.73482	7.00741	6.95992	6.75622	7.08085	7.01657	7.94107
DSC3	4.72296	8.6903	5.98208	5.40498	5.68039	5.47386	6.87043	5.01565	7.64241	4.89649	4.89603	5.36134	4.96672	5.08266	5.0308	4.63445	5.04318	4.68841	5.12057	5.18533	5.12685	4.62145	5.17354
DSC2	8.64614	9.66758	8.73485	8.63617	8.64137	8.76906	8.52853	8.86844	9.04586	9.6512	8.53719	8.88468	8.32179	8.19719	7.99941	8.07816	8.33603	8.50563	7.53735	8.6628	8.35685	8.08616	7.86107
TRAPPC8	8.21048	8.32275	7.96372	7.88167	7.90323	8.22756	8.12638	8.38599	8.31996	8.30935	8.13905	8.1233	7.94899	7.18334	7.11109	7.34217	7.95781	7.39925	6.97736	7.49348	7.3219	7.48854	7.25238
ZNF24	9.11302	9.0817	9.22453	8.97035	9.25826	9.12708	9.0655	9.19531	9.20418	8.98436	9.314	9.03606	8.37005	7.91696	8.13898	8.35764	9.06268	8.57379	7.63166	9.09352	8.27476	8.56622	7.73373
SLC39A6	9.05854	8.98173	8.86968	8.71203	8.97452	8.79442	8.78459	8.91005	8.86941	9.09978	8.8374	8.84049	8.68672	8.07532	8.23432	8.00491	8.68672	8.55252	7.7296	8.55602	8.20288	8.21832	7.68902
PSTPIP2	8.6273	8.4408	8.33739	8.30518	8.92312	8.71431	8.31582	8.37103	8.91312	8.36637	8.66243	8.43012	7.78239	7.39495	7.385	7.84178	8.47348	7.8446	7.35933	7.59047	7.7757	7.89023	7.82188
SMAD2	9.50134	9.73149	9.47029	8.98827	8.69685	9.33813	9.33609	9.26116	8.97985	9.08721	8.8072	9.22904	8.96426	8.3322	8.11663	8.46565	9.07783	8.80441	8.2271	8.7852	7.68577	8.58966	8.18628
SMAD7	8.11428	7.90307	8.65253	8.42151	8.12964	8.14449	8.47333	8.58659	7.74682	8.09005	8.48754	8.45696	9.0416	9.19412	9.1025	9.47573	8.83825	8.6116	9.36825	8.19461	9.05812	9.43629	9.69105
SNORA37	8.78923	9.26543	8.95131	9.29091	9.04651	9.17494	9.09387	9.17062	9.29255	8.84894	9.10491	9.30035	10.1288	10.4495	10.2081	10.0555	9.79824	10.1417	10.5759	9.84167	11.0341	10.0338	10.825
NARS	10.8986	10.626	10.3852	10.8101	10.4094	10.5122	10.4348	10.8224	10.5873	11.6459	10.7394	10.5504	9.94947	9.15809	9.35216	9.477	10.1442	9.88348	9.12351	10.1041	9.34941	9.75547	8.97412
LMAN1	10.8415	10.7217	10.4761	10.533	10.7043	10.7156	10.4451	10.5724	10.762	11.0195	10.5933	10.681	10.194	9.48541	9.35588	9.54018	10.1696	9.70996	9.38263	10.0318	9.71712	9.94807	9.32412
TMX3	8.20706	8.30573	7.88556	7.92558	7.835	8.15845	7.87646	8.27874	8.17722	8.35635	8.00561	8.00986	7.65554	7.36858	7.00436	7.31606	7.7789	7.49531	7.14784	7.53966	7.34297	7.50156	7.24247
CD226	8.11314	8.01029	7.80833	7.39481	7.83497	7.7849	7.099	7.54765	8.28938	7.36836	7.72278	7.72194	7.39275	7.18517	6.92998	6.76488	7.76056	7.45841	6.59906	6.73888	6.82111	7.12417	7.70256
CDC34	8.82585	8.61446	8.68404	8.79242	9.18691	8.86341	8.87125	8.91162	8.77266	9.18596	8.84413	8.81606	9.50639	9.60534	9.65271	9.69761	9.08394	9.31177	9.90985	9.14622	9.56096	9.50081	10.1245
FSTL3	9.19589	8.98422	10.0644	9.65859	10.6424	9.98184	10.0509	9.70955	10.2193	10.112	9.97085	10.1874	10.8963	10.9069	10.1055	11.1929	10.0389	10.3273	10.7216	10.3442	10.7685	10.7962	10.3911
ARHGAP45	8.30161	8.25839	8.48085	8.53988	8.45509	8.54454	8.33346	8.32724	8.58631	8.34866	8.42871	8.31088	9.03633	8.84217	9.17448	9.21292	8.98223	9.05912	9.27264	8.64478	9.00985	8.95002	9.20784
NDUFS7	8.09811	8.00628	8.03258	8.29844	7.8156	7.86702	8.28507	8.11823	7.89464	8.35532	7.99164	7.91684	8.4225	8.79456	8.72618	8.64964	8.31219	8.52786	8.96639	8.35182	8.69969	8.75155	8.96366
ZNF555	8.22535	8.48648	7.90898	7.81041	7.8658	8.01819	8.22241	8.00042	7.74611	7.57979	7.46535	8.16127	7.718	7.0624	7.61157	7.25183	7.82373	7.66598	6.83242	7.51361	7.1936	7.39146	6.98572
ZNF57	8.2622	8.36093	8.39851	7.79736	8.45381	8.14589	8.04291	7.74607	8.19134	8.68641	7.92752	8.0096	7.93749	7.30553	7.56297	7.21033	7.36104	7.64005	7.55968	7.53961	7.54183	7.54562	7.2116
GNA11	9.1674	9.09023	9.43572	9.22989	9.43334	9.43992	9.50068	9.47697	9.28382	9.46047	9.30889	9.43006	9.92251	10.1503	10.1269	10.229	9.74095	9.90284	10.6547	9.72446	9.55563	10.197	10.7188
CAPS	9.49248	8.81795	9.062	9.12603	10.2176	8.91273	8.94213	8.5503	8.51602	9.00917	9.17635	8.75437	8.91921	10.5405	10.9916	9.14168	9.83544	9.63665	9.48302	10.5989	10.893	9.33548	10.1857
ZNF358	8.87697	9.28451	9.19853	9.35361	9.16772	9.28157	9.49744	9.29813	8.89923	8.98097	9.34693	9.23007	9.85354	10.1073	9.68489	9.82291	9.29874	9.56336	10.4104	9.30634	9.56803	9.74712	10.4876
CERS4	8.72696	8.3164	8.74613	8.86823	8.57396	8.63881	8.52734	8.87653	8.37075	8.35808	8.60085	8.79367	9.53401	9.80251	9.5534	9.38408	8.9647	9.00169	10.241	9.17438	9.31816	9.52339	10.1601
PIN1	8.6926	8.43799	8.57222	8.78404	8.54639	8.80756	8.77105	8.88442	8.57131	8.9054	8.60016	8.77082	9.02446	9.43634	9.71397	9.4574	9.08067	9.33296	9.73416	9.28326	9.52958	9.51862	9.69865
SNORD105	6.94655	6.87133	7.28572	7.42531	7.1536	7.02935	7.43388	7.33232	7.55153	7.02721	7.21636	7.26836	7.8258	8.08229	7.92865	7.88206	7.67037	8.00998	8.28019	7.51479	8.36971	7.54734	8.41419
SLC44A2	11.403	11.3626	11.6931	11.5093	11.2077	11.4186	11.2719	11.6547	11.0875	11.4339	11.4638	11.6417	12.1603	12.0028	12.1665	12.3082	11.9063	12.0497	12.2988	11.6998	11.6325	12.246	12.5016
ZNF441	7.3053	7.77999	6.84512	6.77833	6.38316	7.10086	7.16356	7.48112	6.99258	6.80243	6.4689	6.9753	6.59725	5.86265	5.64976	5.98847	6.48492	6.38022	6.17785	6.51027	5.54162	6.30378	5.74402
ZNF440	7.48944	7.4244	7.76771	6.78335	7.89182	7.28139	7.14346	7.51419	7.15744	7.32059	7.27976	7.56975	6.98246	6.34897	6.80684	6.46119	6.71732	6.47244	6.39282	7.1673	6.8259	6.98453	6.44894
ZNF700	7.85291	8.05353	7.57877	7.38745	7.36236	7.59885	7.44485	7.55269	7.5863	7.49467	7.18672	7.52638	7.29451	6.31671	6.61435	6.67992	7.4421	7.12236	6.29768	7.19938	7.02048	6.75633	6.50857
ZNF844	7.99509	7.47442	7.48178	7.14438	8.35886	7.74882	7.97973	7.75582	7.36155	7.23473	6.85567	7.44115	7.30049	6.24477	6.82366	6.25478	6.89219	6.83311	6.41498	7.07157	6.0507	6.72652	6.43384
ZNF136	8.50992	9.02353	8.78874	8.32581	8.78088	8.55715	8.70664	8.68835	8.84909	8.28641	8.55039	8.69319	8.13396	7.47884	7.6821	7.69062	8.41564	7.81502	7.28639	8.07245	7.81919	7.71631	7.42202
ZNF791	9.43261	9.6886	9.49482	9.11185	9.94583	9.64956	9.65086	9.27835	9.40822	9.18847	8.87232	9.26064	8.94605	8.05257	8.10509	8.21039	8.97666	8.41439	8.09948	8.59706	8.34046	8.34207	8.04837
MRI1	8.92585	8.99131	8.67547	9.10625	8.61921	8.69778	8.7369	9.09415	8.62466	8.83498	8.74417	8.82145	9.49325	9.53561	9.46156	9.57585	9.26296	9.37318	10.1318	8.98911	9.39257	9.61298	10.3232
PKN1	8.63203	8.78925	8.77969	8.72786	8.67961	8.90972	8.98317	8.90396	8.60416	9.12791	8.97168	8.8601	9.52488	9.59679	9.51726	9.67888	9.24262	9.35472	9.904	9.0981	9.11401	9.43535	9.94761
SYDE1	7.90217	7.93058	8.40761	8.29097	8.12359	8.03104	8.62101	8.22888	8.10163	7.99836	8.00751	8.31711	8.93327	9.01067	8.53172	9.36093	8.34031	8.74065	9.28347	8.30622	8.43664	9.30371	9.67632
MRPL34	8.90806	8.82417	8.54904	9.08644	8.39882	8.76677	8.7872	8.9869	8.47726	9.07305	8.64463	8.69377	9.47668	9.36402	9.3394	9.50741	8.9984	9.13978	9.90948	9.03903	9.30365	9.43834	10.1016
ARRDC2	8.78956	9.12199	9.30638	8.86454	8.7749	9.12989	9.91007	9.13207	8.92821	8.79963	8.68498	9.4185	10.839	10.4479	9.66449	9.86382	10.3924	10.2469	10.1428	9.38232	10.0488	10.6342	10.0181
C19orf60	8.75461	8.55769	8.50839	8.7934	8.6122	8.64386	8.80084	8.64562	8.70852	8.84132	8.62509	8.7138	9.24903	9.4219	9.45789	9.12464	9.09839	9.13171	9.39876	9.02626	9.36618	9.28112	9.54545
ZNF253	8.23055	8.59087	7.84539	7.31763	7.7435	8.45419	8.1299	7.90942	8.06017	7.85262	7.26855	7.96886	7.55775	6.62941	6.91789	6.89334	7.40349	7.03214	6.88327	7.4062	6.88672	7.17623	7.28897
ZNF93	8.22145	8.28411	7.3936	7.72576	7.28597	7.77504	7.35855	7.97702	7.28816	8.27422	7.47821	7.66349	7.02213	6.84265	6.94435	6.93974	7.16526	7.22023	6.75017	7.0187	6.52678	7.04306	7.05528
ZNF486	9.06851	9.06191	8.54765	8.19659	8.5168	9.12161	8.63084	8.40075	8.28011	9.35978	8.36968	8.86749	8.24377	7.73614	7.84467	8.01604	7.99275	8.01842	8.36191	8.22557	7.8624	7.85965	8.67883
ZNF431	8.66978	9.18845	8.29328	8.16468	8.80546	8.80076	8.30627	8.53685	8.71046	8.83317	8.46145	8.19835	8.06074	7.84157	7.85748	7.77259	7.89144	7.34352	7.355	7.49472	7.5825	7.54912	7.7535
ZNF493	8.09851	8.67146	7.99396	7.67748	7.78097	8.44886	8.12844	8.10248	7.88227	7.62671	7.41376	7.89387	7.82803	7.42137	7.1835	6.81592	7.53491	6.96537	6.93667	6.99112	7.18643	7.3203	7.03962
ZNF429	8.01248	8.4325	7.70028	7.66444	7.11974	8.30163	7.88606	8.28611	7.60318	7.63631	6.93706	7.40111	7.13118	6.7607	6.17017	6.50667	6.78981	6.39859	6.487	6.76549	6.54587	7.07909	7.32278
ZNF254	8.79336	9.07269	8.8618	8.63185	8.8811	8.88347	8.5484	8.80164	8.52015	8.47292	8.41078	8.75964	8.65053	8.07073	7.79114	7.57549	8.17126	7.88561	7.75521	8.0759	7.63797	7.85619	7.90897
ZNF507	8.77412	9.11751	8.70277	8.48538	8.0821	8.83053	8.92377	8.70039	8.64658	8.7352	8.42062	8.76566	8.32047	7.31769	7.42479	7.50852	8.34956	7.95115	7.27634	8.25269	7.36321	7.87702	7.40759
ZNF302	9.08137	9.69816	8.97537	8.73204	8.70084	9.16607	9.39558	9.34255	8.79363	8.88427	8.7378	9.16289	8.98588	8.25883	7.9754	8.08634	8.69704	8.51248	7.77164	8.6116	7.95669	8.32933	8.00755
FXYD3	10.9525	10.6747	10.7039	11.0641	10.8337	10.6447	9.61144	11.024	10.2143	10.8113	11.0735	10.8444	11.6783	11.7327	11.8401	11.5447	11.2176	11.4896	11.9793	11.3575	11.4993	11.5242	12.1991
FXYD1	8.57814	8.64868	8.9847	8.81381	8.51575	8.53407	9.88398	8.77956	8.39153	7.24612	8.68654	9.00479	9.65925	10.3614	9.73462	9.93091	8.82239	9.38192	10.2105	9.19318	9.83752	9.64484	10.291
CD22	8.17997	7.48518	7.87141	7.65178	7.60627	7.43161	6.97308	7.61417	7.97186	7.30718	7.2909	7.25915	7.21917	7.77395	8.11223	8.19196	7.72257	8.53663	9.36944	8.17681	8.71158	8.37987	7.83102
TMEM147	10.6337	10.4864	10.2838	10.767	10.2629	10.4626	10.3687	10.7252	10.3907	11.0152	10.4879	10.4125	11.032	11.289	11.1192	11.2256	10.6363	11.019	11.5643	10.8071	11.162	11.0507	11.5752
COX6B1	9.9977	9.77156	9.96725	10.3558	10.0596	9.96687	10.3718	10.2526	10.0052	10.3254	10.1523	10.098	10.8228	10.9527	10.7338	10.8582	10.1565	10.5607	11.0929	10.3083	10.7853	10.676	11.1334
PSENEN	10.9832	10.5243	10.5339	10.8547	10.939	10.4971	10.4595	10.7234	10.5726	10.9948	10.7531	10.6427	11.1283	11.6496	11.4879	11.445	11.1036	11.2592	11.6849	11.4572	11.6441	11.161	11.9492
HCST	8.45734	8.11077	8.07225	8.771	7.96456	8.133	7.86724	8.62602	8.19345	8.33703	8.29921	8.38984	9.01215	9.2313	8.60288	9.13954	7.93376	8.65392	9.78762	8.22859	9.15353	8.40708	10.2422
TBCB	10.2626	10.0003	9.95295	10.1594	10.1782	10.0732	10.0277	10.2802	9.87975	10.5795	10.1053	10.1667	10.6042	10.9373	10.7846	11.1028	10.3288	10.639	11.0784	10.5314	10.6503	10.7604	11.1209
ZNF146	9.35282	9.38071	9.24833	9.12749	8.85472	9.20202	9.29704	9.18256	9.69694	9.78534	9.45356	9.18833	8.41228	7.74943	7.44436	7.62663	8.45073	8.12736	7.21541	8.52356	7.95566	7.97256	7.33969
ZNF567	6.66961	7.00956	6.84483	6.51987	6.66901	6.82266	6.82674	6.60403	7.11223	6.79288	6.72593	6.51705	6.1399	5.49794	5.62771	5.99602	6.48769	5.99669	5.12774	6.011	5.99572	6.1361	5.73594
ZNF570	7.8636	8.1278	7.70975	7.4239	7.54566	7.69069	7.90655	7.7024	7.86634	7.25251	7.23399	7.64922	7.36699	6.76601	6.86773	6.92717	7.54959	6.95218	6.83711	7.15518	6.95791	7.25816	6.81041
SIPA1L3	8.92789	8.65842	9.04205	8.92442	8.85464	8.80138	8.42136	9.03176	8.61874	9.02646	8.92841	8.91193	9.51889	9.50467	9.40567	9.58785	9.18443	9.29826	9.97542	9.12092	9.45971	9.4745	9.64192
SPINT2	9.09288	9.00225	9.049	9.20474	9.28993	9.15065	8.02489	9.14295	8.70401	9.05562	9.00335	9.11827	9.64229	10.0024	9.94778	9.71321	9.43889	9.67937	10.214	9.46952	9.59084	9.77361	10.1188
C19orf33	9.18337	9.14502	9.14507	9.42253	9.3347	9.00421	8.89685	9.24183	9.26171	9.57138	9.28511	9.07653	9.95852	9.94076	9.91317	9.97608	9.63558	9.74084	10.625	9.34335	9.79283	9.68525	10.6457
FAM98C	7.90912	7.65351	7.93602	8.07116	7.57424	7.81433	7.84203	7.8159	7.69474	7.78531	7.73544	7.85441	8.33485	8.7775	8.59827	8.43337	8.1333	8.38094	8.67955	8.17895	8.46459	8.47555	8.96363
LTBP4	9.65232	9.68065	10.2423	9.76886	9.8375	9.55862	11.1647	9.73444	9.60936	8.8466	9.65453	10.1757	11.1305	11.1245	10.9417	11.1942	10.5372	10.6591	11.1931	10.6994	10.9451	10.9428	10.9998
CYP2F1	6.97477	6.70327	6.98988	6.70734	7.27655	6.55189	6.8185	6.21568	6.32697	6.55887	6.56187	6.56807	6.9056	7.65007	9.1566	6.9623	7.62499	7.17914	6.79594	7.57711	8.19487	6.63973	7.80067
BCAM	8.93788	9.13271	9.20641	8.81087	8.83336	9.18932	8.95403	8.8941	8.37412	8.83036	8.84321	9.00795	9.81395	9.81893	9.75097	9.47023	8.92344	9.32058	10.2872	9.36991	9.33353	9.62016	10.0002
HIF3A	7.83031	8.53241	9.03919	7.95571	8.38922	8.75386	9.46191	8.0803	7.89769	7.23164	7.3183	8.84566	9.80759	9.48838	9.23233	9.72043	9.68981	9.53541	10.0244	8.99723	9.29988	10.153	9.74741
SULT2B1	7.579	7.45182	7.94213	8.04199	7.99756	7.61475	7.55226	7.87588	7.4725	7.72825	7.64183	7.53747	9.29458	8.64325	8.23949	8.77173	8.22906	8.02744	8.81075	8.02292	8.66294	8.33311	9.23362
TRPM4	8.22395	8.25656	8.38442	8.23961	8.07403	8.04514	8.00206	8.33091	8.01389	8.27916	8.24279	8.23293	8.6472	8.70209	8.78585	9.0306	8.56782	8.70061	9.09523	8.52189	8.65584	8.79807	9.22135
SNORD34	8.49447	8.38745	8.74837	8.63946	9.23799	8.53697	8.32269	8.92513	9.26251	8.99343	9.11045	8.6383	9.38816	9.67292	9.4107	9.58594	9.19989	9.61176	10.1668	9.31863	10.0313	9.71017	10.2695
SNORD35A	9.94016	10.3847	10.2347	10.5679	10.5146	10.4563	10.2778	10.4613	10.3786	10.3132	10.6323	10.3835	11.0561	11.2815	10.5679	11.1584	10.08	11.254	11.3329	10.7156	11.2283	11.1437	11.4081
TBC1D17	8.52651	8.45453	8.59898	8.60776	8.47578	8.70864	8.74917	8.6062	8.25729	8.23521	8.31547	8.63382	9.16238	9.30043	9.30988	8.98535	8.79548	8.99525	9.36797	8.79716	9.07489	9.03985	9.44729
ZNF473	7.67316	7.53645	7.64361	7.40775	7.93999	7.49663	7.77827	7.66657	8.04892	7.784	7.51917	7.61709	6.93928	7.02759	6.96416	6.84272	7.58355	7.13069	6.61172	7.73977	7.09155	7.12757	6.44894
NR1H2	9.09445	8.88382	9.25076	9.03369	9.26841	9.04834	8.91087	9.10379	9.11701	8.98903	9.16603	9.19783	9.45666	9.89189	9.5578	9.72173	9.42994	9.3887	10.2628	9.38588	9.86377	9.62023	10.0917
SIGLEC17P	8.12909	7.48736	7.50187	7.2564	6.93371	7.39171	6.88844	7.31251	6.96405	6.94065	6.48836	6.93537	7.7267	8.96772	8.34055	8.42983	7.53352	7.72984	8.45594	7.68755	8.35836	7.17094	8.28581
ZNF175	7.92343	8.29513	7.95751	7.47119	7.52714	7.80952	7.9671	7.63344	7.847	7.52762	7.1147	7.54935	6.82362	6.42401	6.75083	6.97564	7.29289	6.75277	6.40504	7.25431	6.37586	7.01271	6.08474
ZNF480	9.02177	9.03579	8.75274	8.79274	8.71474	8.86264	8.88583	8.99668	8.69161	9.01734	8.57004	8.71377	8.45901	7.84806	7.79281	7.98419	8.23679	7.97522	7.90408	8.352	7.68934	7.86643	8.14363
ZNF528	8.72655	8.95613	8.48715	8.46094	7.66159	8.37943	8.60432	8.77114	8.08149	8.11726	8.18447	8.21992	8.14136	7.14224	7.79712	7.66554	8.49681	7.93573	7.23871	7.73024	7.49624	7.59442	7.31701
ZNF808	9.77204	9.72651	9.46169	9.24948	8.87931	9.43905	9.42546	9.56775	9.21259	8.95582	8.85287	9.3053	8.86755	8.48099	8.74431	8.48813	9.12893	8.50683	8.49876	8.87035	8.65062	8.60008	8.26853
ZNF701	6.34541	7.12564	6.36588	6.16638	6.09738	6.48473	6.5608	6.58564	6.24185	6.13245	6.27132	6.39915	6.20175	5.31322	5.54452	5.64062	6.01878	5.71579	4.80359	5.80249	5.37895	6.09412	5.1776
ZNF137P	5.8179	5.97682	5.66533	5.18328	5.7175	5.70872	5.38059	5.63613	5.68466	5.53964	5.23833	5.72655	4.96785	4.74431	5.19676	4.73547	5.66077	5.06016	4.56945	4.84331	4.54858	5.08631	5.02483
ZNF845	7.98685	8.41315	7.96229	7.44183	7.93886	7.95764	8.02059	8.05537	7.99837	8.11176	7.39471	7.97434	7.0198	5.48335	6.03157	6.10915	7.38045	6.43939	6.13528	7.13381	6.17361	6.63811	6.11432
ZNF761	7.5302	7.68424	7.65738	7.18425	7.50093	7.53635	7.61434	7.56606	7.52483	7.39856	7.02278	7.66345	7.04825	6.29508	6.46861	6.46961	7.14089	6.56279	6.41691	6.78418	6.40566	6.62426	6.08083
ZNF813	6.03471	6.72048	6.09953	5.87598	6.05554	6.4094	6.26455	6.34646	6.25537	6.09837	5.74925	6.2614	5.8139	5.17012	5.52452	5.42249	5.79535	5.48207	5.38993	5.76443	5.39681	5.71337	5.32387
NDUFA3	9.73943	9.61306	9.59729	9.90315	9.54561	9.72775	9.95157	9.83348	9.44522	9.43892	9.63075	9.81653	10.6896	10.6874	10.4352	10.6146	9.93292	10.2082	10.9347	10.1848	10.5256	10.5162	11.1783
ZNF667-AS1	9.03489	8.93798	8.94005	9.02656	8.2413	8.77831	9.56487	9.21785	8.96189	8.3586	9.0741	9.05685	9.90539	9.9444	9.79564	10.1998	9.46916	9.42327	9.90479	9.41297	9.96368	9.99905	10.3092
ZNF471	6.52757	7.17831	6.84783	6.21139	5.93191	6.81462	7.2608	6.50729	6.24541	5.90006	6.6223	6.59842	6.02377	5.8308	6.10103	5.6872	6.5515	6.1876	5.56812	6.072	5.56672	5.86727	5.64248
ZNF470	7.37948	7.42624	7.27957	7.12988	6.85474	6.95394	7.62399	7.37136	7.16625	6.86793	6.79211	7.28906	6.59017	6.31311	6.10911	6.44288	7.02943	6.76726	6.07638	6.71073	6.25689	6.74395	6.053
ZNF749	7.00492	6.70269	7.16906	6.32011	7.21676	6.68501	7.10597	6.61928	7.3361	7.36809	7.36602	7.03166	6.00522	5.45263	6.50771	6.72227	6.90147	6.615	6.30363	6.90086	6.00186	6.57253	5.65212
ZNF134	8.13978	8.21519	8.31734	7.9281	8.10255	7.87441	8.2141	8.42261	8.19637	7.76415	8.04982	8.15284	7.60769	7.34179	7.41291	7.67842	7.88651	7.59727	7.13778	7.69953	7.33967	7.74687	7.14906
SHC2	7.44539	7.55229	8.08712	7.74844	7.54295	7.87061	7.95174	7.69882	7.68556	7.48515	7.69688	7.9625	8.48925	8.34831	8.50444	8.48567	8.25073	8.40124	8.72735	8.0826	8.0737	8.47456	8.58206
BTBD2	9.77024	9.88428	9.88689	9.91823	9.37704	9.73015	10.0356	9.79797	9.52976	9.61901	9.78058	9.78857	10.1111	10.6491	10.6452	10.4914	9.94555	10.2206	10.8162	9.9451	10.145	10.3294	10.8725
MKNK2	10.1211	9.95383	10.5883	9.83869	10.4433	10.455	10.5631	10.0932	9.93955	9.80042	9.89179	10.4241	11.2443	11.3739	10.848	10.9689	10.5028	10.8764	11.4353	10.4336	10.8874	11.0409	11.1996
GNG7	8.02745	8.06826	8.09809	7.9641	8.10651	7.89587	8.01471	7.82919	8.33099	7.40826	8.19131	8.03528	8.44537	8.9698	8.68587	8.61049	8.24799	8.38055	8.96036	8.23385	8.62909	8.44956	9.55164
TLE2	8.83961	8.76126	9.18723	8.90442	8.73404	8.72599	8.83409	8.89987	8.62186	8.68329	8.94556	9.06837	9.36143	9.36516	9.62982	10.0593	9.14375	9.2806	9.91647	9.06835	9.32818	9.42004	9.64658
AES	10.426	10.426	10.5209	10.4298	10.2773	10.3996	10.5181	10.4956	10.2228	10.3088	10.2862	10.5035	11.13	11.3506	11.2175	11.2536	10.8027	10.9617	11.5392	10.7402	11.088	11.109	11.6753
C3	13.1291	13.5373	13.1444	12.9512	12.8843	13.0603	13.5233	13.0529	13.4489	12.6859	12.9185	13.0935	12.494	12.3019	12.5689	12.5988	12.6013	12.6425	12.2954	13.0284	12.4765	12.4657	11.9418
NDUFA7	9.21383	8.91291	9.09543	9.49299	9.0002	9.07122	9.11247	9.34043	8.96087	9.50478	9.12265	8.99639	9.61121	9.90418	9.68269	9.72539	9.39781	9.50244	10.2288	9.46048	9.6933	9.64364	10.2915
KANK3	7.99552	7.98368	8.11167	8.18435	7.92675	8.03904	8.14804	7.84688	7.76928	7.87157	8.03293	8.08013	8.5271	8.67097	8.7418	8.63416	8.39955	8.6448	9.22597	8.28765	8.62564	8.3152	9.21432
ZNF266	8.52344	8.59929	9.2865	8.56853	8.68569	9.02818	8.9816	8.8533	9.37808	8.5567	8.13855	9.25228	8.66646	8.14111	7.77671	8.11284	8.89969	8.04762	7.78513	8.51933	8.38603	8.29214	7.95477
ZNF426	8.89062	9.24535	9.09887	8.51073	8.63782	8.82242	9.13243	8.92246	8.76393	8.51566	8.53067	8.82938	8.15838	7.77259	8.10944	7.95677	8.57551	8.26205	7.8353	8.45654	7.8508	8.23549	7.79082
ZNF121	9.01256	8.99617	9.15325	8.83383	9.22165	8.8487	8.97579	8.98079	9.69343	9.58137	9.62288	9.15323	8.56408	8.48929	8.11514	8.28408	8.55759	8.55558	8.08218	8.92728	8.32723	8.41943	8.2048
ZNF562	8.15368	8.12776	8.182	7.9476	7.85133	8.10724	8.07377	8.399	8.61272	8.31058	8.31952	8.10175	7.59153	7.34312	7.58673	7.50648	7.80161	7.8446	7.1243	7.83101	7.48877	7.80195	7.33573
OLFM2	8.79803	9.09554	9.02001	9.49661	8.39635	8.59659	8.86404	9.52463	8.50773	8.15312	8.58953	9.00935	9.02264	9.66398	9.31634	10.1918	8.61256	9.21836	10.0071	9.35289	9.30883	9.85136	9.31744
ILF3-AS1	7.03802	6.68201	6.90986	6.96646	6.50572	7.28286	7.03486	7.27501	6.73234	7.21978	6.94716	7.26985	8.27411	7.65396	7.96127	7.67057	7.59902	7.71355	8.09699	7.55786	7.85529	7.86615	7.89352
KANK2	9.24961	9.5691	9.71567	9.5509	9.28122	9.40855	10.3631	9.62736	8.76318	8.86103	9.37675	9.50544	10.1709	9.998	10.4622	10.368	9.71623	10.0215	10.2678	9.60882	9.90142	9.9966	9.96808
DOCK6	8.40591	8.31026	8.99135	8.78953	8.45476	8.69479	8.84179	9.0138	8.37359	8.725	8.90932	8.77188	9.58528	8.99135	9.48859	10.0779	9.24742	9.53914	9.61694	8.88109	9.21076	9.67372	9.48412
TMEM205	9.44855	8.8504	9.09112	9.43778	9.18681	9.08997	9.05479	9.39248	8.98727	9.22456	9.05791	9.25089	10.1669	10.252	10.0168	9.82215	9.32601	9.7323	10.4921	9.40072	10.0068	10.0299	10.6386
ZNF442	7.88184	7.73716	7.68721	7.34657	8.45248	7.62201	7.41252	7.64254	7.46925	7.25704	7.43143	7.60762	6.90278	6.82718	7.15705	6.79037	6.97819	7.15199	7.05118	7.05754	7.05745	7.22938	7.0312
ZNF799	8.10592	8.25677	8.24499	7.65857	8.04659	7.93736	7.93832	7.91071	7.95799	7.96046	7.56136	7.69974	7.42211	6.54355	6.70817	6.79911	7.21735	7.01547	6.24434	7.26745	7.10412	6.62008	6.51893
ZNF443	4.91062	4.82939	4.4519	4.5777	4.64191	4.99879	4.74537	5.05749	5.12631	4.80584	4.29357	4.32015	3.93266	3.39167	3.20258	4.12026	4.49378	3.22569	4.0615	3.82391	3.63282	4.2733	4.41966
WDR83OS	8.91971	8.58891	8.84764	9.00066	8.67516	8.78932	8.90178	8.98282	8.65711	8.81075	8.78773	8.84104	9.42986	9.7839	9.39807	9.47037	8.70647	9.21537	9.96265	8.96504	9.26636	9.35535	10.1281
SNORD41	11.7504	11.3367	11.8105	11.984	11.5853	11.4994	12.0708	12.1359	11.8961	11.2425	11.6447	11.6446	12.2972	12.32	12.3502	12.4483	11.9368	12.4644	12.5257	12.0157	12.5062	12.3774	12.7031
CPAMD8	8.67666	8.37692	8.59647	8.46679	8.33933	8.09026	8.11973	8.25025	8.11991	7.76309	8.37301	8.47931	9.16361	9.28432	9.25289	9.3483	8.87998	8.93834	9.86696	8.77211	8.96696	9.15599	9.46611
BST2	8.52919	7.63402	7.84798	9.32365	8.36807	8.35426	8.50544	9.36321	8.38138	7.97299	8.83227	8.66322	8.83113	9.04069	9.68291	9.24341	9.00663	8.87807	9.71467	9.42553	8.89566	9.57695	9.72632
JUND	10.5767	10.1334	11.2868	10.352	11.143	10.6492	10.4277	10.5084	10.3391	10.0276	11.4072	10.6247	11.0554	11.8025	11.2109	11.6238	11.2107	11.0497	11.5554	10.929	11.6028	11.425	11.7503
ZNF14	7.16982	7.61957	7.10428	6.51627	6.9043	7.02782	7.21495	7.02567	7.06053	6.41626	6.45685	6.99262	6.4954	5.82681	6.11951	5.58567	6.51762	6.23791	5.59364	6.20552	5.72982	6.21649	5.87252
ZNF682	8.7554	8.1802	8.42665	7.26726	7.17937	8.35887	7.70565	7.68368	7.0555	8.05714	7.27487	8.22162	7.53665	6.88946	7.13703	7.20972	6.61703	7.2145	7.66086	7.12251	6.75318	7.52794	7.46382
ZNF708	8.48002	8.86683	8.17998	7.88302	8.16857	8.46536	8.28018	8.182	8.37726	7.96685	7.93135	8.27224	7.6901	7.73563	7.54321	7.62252	7.86397	7.45436	7.39625	7.34672	7.27649	7.62816	7.618
ZNF100	7.51196	7.75494	8.03438	7.34567	8.19012	8.31873	7.63525	7.52538	8.16631	8.15976	8.17521	8.29998	7.41467	6.58721	6.3768	6.64338	6.91005	7.07985	6.8007	7.22484	6.77194	6.63356	6.72306
ZNF43	8.47287	8.74766	8.22698	7.50438	7.96591	8.3322	8.16813	8.31806	7.69336	8.38624	7.69336	8.13699	7.82615	6.89765	6.93592	7.19359	7.16696	7.07158	7.28308	7.00571	6.79046	7.21703	7.51675
ZNF208	5.57089	6.50329	5.35917	4.39265	5.06187	5.44849	6.77568	4.87243	6.03375	5.39367	4.51652	4.97542	4.90804	4.75786	4.08818	4.73682	3.95468	4.33448	4.63905	4.3202	4.7944	4.44786	4.81743
ZNF676	6.07878	6.68417	5.59884	5.20764	5.15893	5.14759	7.06128	5.68064	6.23755	5.30192	4.99725	5.52368	5.84204	4.55589	4.7524	4.64596	4.91583	5.05385	4.48174	4.7554	5.17432	5.1477	4.76912
ZNF724	6.87032	7.04418	6.21183	5.86267	7.44981	6.41445	6.22029	5.94539	6.3526	7.22334	6.05791	6.04067	5.72737	5.1056	4.96484	4.73678	5.76886	5.28263	5.42681	5.80595	5.47924	5.11019	5.47082
ZNF91	9.70684	10.1986	9.52677	9.19584	9.23634	9.40977	9.5761	9.54993	9.3664	9.25149	9.208	9.45241	8.91555	7.77605	7.74778	7.51461	8.73855	8.06639	7.7642	8.22047	7.79423	7.88845	7.77924
ZNF675	7.7739	8.06057	7.08573	6.88024	7.07562	7.28016	7.05937	7.349	7.43446	7.6505	6.83653	7.16702	6.40236	5.94504	6.37696	6.08275	6.52953	5.99445	6.20845	6.47807	6.18622	5.88985	6.51497
COX7A1	7.85556	7.85509	8.18657	8.30854	7.96479	7.8851	8.76266	8.2447	7.78762	7.78228	7.90435	8.0481	8.87267	9.05543	8.98944	8.96174	8.54839	8.75642	9.18115	8.45798	8.66806	9.08401	9.37818
LINC00665	6.65281	6.65919	6.72522	6.34161	6.1369	6.31974	6.69686	6.53612	6.59968	6.1956	6.14324	6.54059	6.98978	6.71844	7.11875	7.43149	7.04515	7.08959	7.5147	6.86229	6.92326	7.26192	7.72776
ZNF260	8.62624	8.97957	8.71552	8.41988	7.91302	8.45908	8.56004	8.87013	8.58077	8.67283	8.29898	8.68043	8.16895	7.04198	7.37615	7.52016	8.25286	7.8372	6.9492	7.98411	7.54091	7.87458	7.20617
PPP1R14A	8.34332	8.28347	8.89876	9.09652	8.80549	8.59233	9.15018	9.12979	8.62348	8.42942	8.50686	8.80833	10.2845	9.95677	9.66538	10.0398	9.35575	9.57364	10.2804	9.10822	9.67978	10.3433	10.3982
ZNF780B	8.76175	9.20405	8.21402	8.17613	7.51327	8.5343	8.39199	8.68739	8.13533	8.02307	7.96317	8.42257	7.72982	7.21408	7.08921	7.01433	8.16083	7.62463	6.85109	7.45373	7.0588	7.39941	7.46528
ZNF780A	7.3134	7.79213	6.77284	6.85192	6.31092	7.31386	7.49605	7.14722	6.96206	6.76519	6.71709	6.99701	6.89658	6.228	6.5263	6.20836	7.05443	6.64879	5.83438	6.5189	6.15603	6.4109	6.20058
RABAC1	9.23541	9.40673	9.30304	9.5617	9.6181	9.53619	9.54191	9.41858	9.51861	9.37327	9.45611	9.52434	10.127	10.369	10.0796	10.0518	9.6772	9.9454	10.4719	9.68172	10.1669	9.99431	10.66
XRCC1	9.15009	9.05492	8.98086	9.10541	8.81222	8.99599	9.03102	9.10866	8.6146	9.22937	8.89947	9.0589	9.591	9.63104	9.75166	9.65321	9.17502	9.42794	10.029	9.433	9.76356	9.57541	9.83453
TRAPPC6A	8.18122	8.16401	8.22839	8.39353	8.09269	8.13571	8.23509	8.16037	7.89154	7.91588	8.17447	8.24726	8.77003	8.92136	8.82926	8.76332	8.34028	8.7347	9.13908	8.58456	8.72291	8.67231	9.25671
PPP1R13L	8.364	8.41852	8.57615	8.64198	8.76025	8.4861	8.41862	8.60965	8.40466	8.45683	8.56209	8.624	9.36151	9.38071	9.18596	9.35223	8.81252	9.12975	9.39562	8.88536	9.00067	9.08314	9.52984
PTGIR	8.02138	8.01849	8.29519	8.73917	8.93458	8.41219	8.01366	8.57032	8.31452	8.33597	8.61278	8.18693	9.42978	9.11701	8.78493	9.63337	8.46234	8.80578	9.17587	8.80054	9.25189	9.04088	8.86139
PRKD2	8.51626	8.28795	8.55919	8.32964	8.51907	8.31912	8.48539	8.39774	8.17365	8.55751	8.45597	8.53714	9.12276	8.96074	9.26202	9.2096	8.81603	9.01082	9.37015	8.84553	9.11515	9.21482	9.39022
KDELR1	9.84095	9.76002	9.75887	9.94239	9.61843	9.78622	9.85114	9.91269	9.7285	9.99079	9.8524	9.9925	10.5392	10.717	10.2493	10.4916	9.81182	10.2264	10.8949	10.0192	10.4172	10.459	11.0144
RASIP1	8.01217	7.75716	8.58874	7.83755	8.35368	8.19875	8.49708	7.99385	8.1405	7.87877	8.17471	8.47789	8.91792	9.20694	9.06741	8.96876	8.64774	8.82218	9.38244	8.43687	9.06251	8.83758	9.48692
SLC6A16	7.2753	7.1221	7.9489	7.38467	8.24574	7.48295	7.36829	7.35286	7.05681	7.12602	7.55372	7.63907	8.51489	8.3871	8.54861	8.09995	8.1085	7.87055	8.40722	8.14029	8.52809	7.9082	8.28252
TEAD2	8.59896	8.49979	8.67367	8.5941	8.59529	8.82752	8.80653	8.55882	8.29535	8.618	8.59866	8.75395	9.36176	9.28765	9.13655	9.27763	8.71101	9.12442	9.65372	8.88321	9.06993	9.34484	9.82355
RRAS	11.5428	11.6882	11.7581	11.8735	11.3698	11.4805	11.7589	11.8448	11.0262	10.95	11.7048	11.7803	12.5973	12.7016	12.6479	12.7264	12.0857	12.2948	12.9809	11.9733	12.3055	12.4352	13.1884
KLK10	8.60437	9.28208	8.68194	9.01561	8.86604	8.32279	8.33536	8.74498	8.81112	8.66761	8.74436	8.66618	9.25394	9.47415	9.32876	9.34578	8.87056	9.27706	9.59294	9.3693	9.18557	9.45326	9.53115
KLK11	8.60351	8.8231	8.64657	8.49799	8.99715	8.04856	8.32607	8.38899	8.81161	8.23044	8.50794	8.07242	9.85587	9.78422	9.75975	10.0521	9.00845	9.30523	10.1545	9.11395	9.58062	9.95075	10.1813
NKG7	8.00099	7.96521	8.10006	8.78435	7.96324	8.41446	8.11222	8.36552	8.46946	8.43826	8.75009	8.53609	9.48186	9.30206	10.1935	9.88064	10.1439	9.57815	10.3204	8.89263	9.35004	8.95546	11.3783
ZNF350	7.98438	8.41341	8.09809	7.44895	8.01097	8.0395	8.18294	7.89812	8.03016	7.52325	7.41667	7.74171	7.31822	6.87413	6.85422	6.95897	7.50748	7.04557	6.55661	7.08668	6.87886	7.01274	6.73105
ZNF615	6.84427	7.18846	6.80136	6.33279	6.8463	7.01649	6.972	6.86248	6.83102	6.25051	6.62823	6.85741	6.4196	5.8434	5.49616	5.97262	6.36794	5.78612	5.23617	6.05661	5.82013	5.97932	5.61443
ZNF614	7.47079	7.14193	7.32067	6.60549	7.05064	7.28421	7.44951	7.03504	7.78206	7.29001	7.44726	7.25115	6.56655	6.39852	6.06229	6.20868	6.94607	6.2245	5.60483	6.92182	6.18005	6.50616	5.92216
ZNF432	7.7061	7.61855	7.82536	7.23556	8.14205	7.63613	7.47828	7.40904	7.84664	7.27351	7.39231	7.37508	6.88516	6.61345	6.56716	6.82515	7.18244	6.68161	6.49228	7.13785	6.26875	7.06978	6.86652
ZNF841	8.69767	8.67732	8.61611	8.02182	8.79318	8.38227	8.53139	8.46479	9.06613	8.40456	8.1121	8.62568	7.82857	6.76121	7.48348	7.32182	8.23771	7.59279	6.82634	8.0412	7.40503	7.84677	6.72943
ZNF616	7.41692	7.78599	7.01638	7.11067	7.06633	7.22408	7.54462	7.34757	7.05758	6.97253	6.61498	6.91686	6.83746	6.25612	6.46095	6.2881	6.64199	6.54141	6.28733	6.69487	6.109	6.27558	6.18433
ZNF83	8.7828	8.92507	8.667	8.62366	8.10975	8.98988	9.21067	8.91825	8.82034	7.83656	8.25281	8.78944	8.47217	7.52573	7.64485	7.73094	8.82817	7.97375	7.61478	8.11665	7.98587	8.34997	7.54974
ZNF28	8.26665	8.45563	8.06874	8.00479	7.76333	8.13903	8.01477	8.29065	8.13259	8.22859	7.87363	8.0718	7.2387	6.78552	6.92	6.82053	7.71676	7.11121	6.44721	7.21968	6.64222	6.95995	6.45073
ZNF468	8.04294	7.94772	7.70067	7.50764	7.64364	7.57131	7.42362	7.74085	7.9603	8.07652	7.48703	7.63147	6.86465	6.57324	6.69988	6.90113	7.17356	6.93424	6.40994	6.8819	6.09931	6.90325	6.41499
ZNF816	7.33837	7.80357	7.06605	7.00725	6.92054	7.24157	7.21373	7.37674	6.89745	6.96291	6.52331	7.10247	6.65922	6.08647	6.53655	6.36092	7.1725	6.66546	6.24897	6.75704	5.85768	6.39147	6.49246
ZNF702P	5.66011	6.29167	5.69736	5.32225	5.44642	5.8969	5.66094	6.22262	5.67217	5.68172	5.51777	5.56555	5.27545	5.0775	5.00268	5.14575	5.56423	5.29573	5.27231	4.86609	4.84161	5.04441	4.84396
ZNF160	9.40498	9.54117	9.4701	8.91424	9.32194	9.54093	9.57667	9.18003	9.04913	8.69383	8.92886	9.34486	8.89771	8.10772	8.40246	8.22011	8.82578	8.50272	7.94435	8.49395	8.18978	8.50025	8.12279
ZNF347	7.63939	7.41688	7.59644	6.89508	7.1134	7.55678	7.74062	7.41776	7.22809	7.04421	7.10248	7.42309	6.79419	5.80745	6.29181	6.46961	6.97284	6.52879	6.07123	6.66716	6.38534	6.65938	5.94288
CPSF3	8.7703	8.52498	8.08078	8.26531	8.09587	8.45264	8.27345	8.6653	8.33599	9.0976	8.39759	8.23567	7.9802	7.28943	7.48111	7.55579	7.95453	7.63433	7.21479	7.85961	7.43845	7.77162	7.33189
TAF1B	8.09208	8.61663	8.17912	8.02317	7.90363	7.99866	7.97648	8.25993	8.4198	8.74292	8.48015	8.13413	7.43925	7.42816	7.34066	7.42564	7.6965	7.43483	6.68161	7.8551	7.21834	7.27058	6.95219
RRM2	7.73622	7.40442	6.71153	6.70584	6.57508	6.72416	5.85028	6.68737	6.52439	9.21559	6.71444	6.61652	6.0834	5.97115	6.3191	6.33626	6.10818	6.49792	6.41034	6.40675	5.7583	6.52992	6.42721
HPCAL1	10.2255	10.2669	10.5691	10.3053	10.2884	10.5158	9.85313	10.4157	10.018	10.5365	10.421	10.5598	11.1574	10.9577	11.1429	11.1665	10.6776	10.7162	11.3472	10.5525	10.4907	11.2294	11.3545
TRIB2	8.87222	8.56509	8.90733	8.83512	8.89134	8.70634	8.86032	8.8245	8.57806	8.42482	8.39751	8.57353	9.41997	9.1313	9.41894	9.87105	9.11957	9.45426	9.3129	9.05158	8.92396	9.53245	9.51703
FAM84A	7.08228	7.28941	7.3353	7.50553	7.39695	7.14781	7.14951	7.18365	7.09798	7.23371	7.1543	7.24006	7.88891	7.89872	7.94954	7.97026	7.40864	7.78436	7.95995	7.68777	7.7885	7.98245	7.78436
DDX1	10.3132	10.3206	10.0443	10.1061	9.88226	9.98822	10.2236	10.2264	10.0759	10.553	10.1955	9.99249	9.35999	8.57866	8.67928	8.73123	9.76313	9.02696	8.32227	9.3323	8.65346	9.05181	8.24356
GEN1	7.97778	8.0436	7.5826	7.04262	8.00887	7.28646	7.09912	7.43987	8.03615	8.61059	7.5976	7.24563	6.8687	6.14999	5.98872	6.36329	6.54253	6.39428	5.94259	6.96266	6.30518	6.57848	5.80699
EFR3B	7.99362	7.99671	8.05697	8.00694	7.73026	7.68947	7.517	7.9089	7.65138	7.81855	8.01237	7.77804	8.88117	8.4365	8.66282	8.60338	8.15531	8.45243	8.81149	8.22059	8.3188	8.6835	8.53531
KCNK3	8.82107	8.41722	9.34259	8.5886	8.67853	9.06325	8.44847	8.42793	8.60075	8.06215	8.71276	8.91832	9.47878	9.63124	9.51986	9.37302	9.7538	9.50745	9.9189	9.24262	9.61965	10.733	9.52291
MAPRE3	8.06116	7.82968	8.02101	7.84226	8.30571	7.80827	8.02918	8.05587	7.59725	7.96388	8.00697	8.08971	8.42944	9.13416	9.04051	8.70199	8.35449	8.48428	8.90437	8.77497	8.93315	8.51462	8.99456
ATRAID	10.8088	10.7249	10.6699	10.9984	10.4607	10.7439	10.8893	10.8492	10.5834	10.7197	10.8021	10.8633	11.3986	11.5094	11.4755	11.5854	10.9466	11.1615	11.6648	11.072	11.421	11.2997	11.7037
GPN1	8.4062	8.25306	8.26359	8.23283	8.41863	8.1572	8.03391	8.38629	8.46102	8.82335	8.35246	8.268	7.914	7.59814	7.59098	7.72152	7.96113	7.86016	7.24323	7.95904	7.44463	8.03497	7.55497
SLC4A1AP	9.86404	9.82946	9.44239	9.73927	9.66322	9.60788	9.45297	9.81792	9.58231	9.99556	9.66421	9.52712	8.22288	7.87245	8.23498	8.24384	8.77105	8.17149	8.07253	8.65873	8.13203	8.36448	8.0901
SPDYA	4.62508	4.54077	5.49921	4.18467	6.71808	5.19181	4.67614	4.67379	4.39216	4.69873	4.30972	4.83725	3.86233	4.4851	4.18387	4.32688	4.28263	4.14381	4.50906	4.12625	4.1111	4.30339	4.01545
WDR43	9.60674	9.58935	9.73403	9.14239	10.2462	9.55958	9.71922	9.45057	10.6381	10.5378	10.2901	9.55893	8.49261	8.50419	7.78775	8.28522	8.97846	8.57802	8.03566	9.30847	8.44377	8.43826	7.50069
LBH	10.2086	10.0188	10.0335	10.511	9.62976	9.08983	8.8764	10.5084	9.40725	9.24074	9.93008	9.82269	11.445	11.2325	11.3737	11.3656	10.6343	10.9584	11.5462	10.429	10.4254	11.1795	11.7679
EHD3	7.72243	8.02491	7.93432	8.0273	8.09024	8.38888	7.97456	8.15518	8.06765	7.63834	7.8262	7.91805	8.52909	8.26598	8.82353	8.78596	8.66235	8.63472	8.98475	7.89494	8.39399	8.78977	9.45955
BIRC6	10.2405	10.1193	10.2019	10.0069	10.1264	10.2208	10.0403	10.1539	10.2905	10.2604	10.2317	10.152	9.77915	9.20044	8.8362	9.02236	9.96422	9.39939	8.83633	9.5973	9.16621	9.48325	8.77628
TTC27	8.42687	8.52994	8.20016	8.0963	7.62343	8.1328	8.76368	8.54628	8.57909	8.71748	8.4442	8.18143	8.04204	7.64394	7.60009	7.59949	8.09992	7.92335	7.20405	8.12797	7.63821	7.83725	7.4277
LTBP1	9.45387	10.0036	10.363	9.86382	10.0172	9.99568	10.4935	9.92082	10.1837	9.46839	10.0033	10.6884	9.6831	9.0136	9.46246	9.56018	9.4097	9.935	8.72328	9.86029	9.45962	9.78325	8.88689
RASGRP3	8.56429	8.37183	7.67384	8.02047	8.37333	8.52095	7.86861	8.39154	8.73103	8.71285	8.60793	8.03443	7.56845	6.92243	7.20841	7.38468	7.73028	7.06291	6.86494	7.66529	6.89701	7.62473	7.80332
GPATCH11	7.87102	7.68363	7.67777	7.73178	7.88433	7.6276	7.81475	7.55461	7.54761	7.66135	7.63768	7.49601	6.88129	6.85623	6.95728	6.96683	7.46647	7.02299	6.6628	6.95432	7.1787	6.94061	6.75366
TMEM178A	8.75867	8.56428	8.61261	8.73297	8.27561	8.43118	8.55974	8.76103	8.53836	8.04646	8.57206	8.43594	9.46122	9.81634	9.6495	9.60261	8.92289	9.45897	10.1391	9.28194	8.86399	10.1663	10.1025
PKDCC	8.80493	9.3035	8.88878	8.88924	8.50839	9.3035	9.68274	9.03334	8.88259	9.15101	8.95665	9.0446	9.74546	9.90171	9.81113	9.88994	9.10351	9.7118	10.0626	9.30927	9.42416	9.5561	10.1385
MSH6	7.96286	8.25396	8.21773	7.55385	8.6882	8.14401	8.08537	7.7567	8.24506	8.75327	8.35178	7.96962	7.64986	7.3487	6.86885	7.25401	7.83103	7.43788	6.83384	7.76963	7.34622	7.48982	6.85915
ERLEC1	10.0668	10.2581	9.75977	9.738	10.0143	10.1329	9.74945	10.0621	9.89532	9.88552	9.62861	10.0108	9.68034	8.91258	9.11654	9.19722	9.69166	9.33526	9.22122	9.4406	9.1486	9.5564	9.22902
VRK2	9.37692	9.2188	9.02941	8.85375	8.80849	8.86802	8.85143	8.95283	9.12381	9.46321	9.14898	9.01348	8.29704	8.29254	7.64719	7.67451	8.50169	8.24986	7.63868	8.37113	7.93687	8.19659	7.86768
PAPOLG	9.7174	9.6378	9.31637	9.38779	8.94516	9.80242	9.55057	9.4635	9.77158	9.22565	9.28901	9.7159	9.24961	8.78373	8.5966	8.47679	9.3195	8.80693	8.33817	9.13383	8.86949	9.13156	8.45016
REL	10.2328	10.0197	10.8017	10.0468	11.5348	10.6828	9.80691	10.2825	10.9431	10.263	11.0488	10.4258	9.96172	10.2302	9.32838	9.53701	10.1346	9.63628	9.48651	9.7841	10.4104	9.71721	9.17347
EHBP1	8.50399	8.66955	8.46645	8.26199	7.94525	8.15589	9.11336	8.61752	8.15288	8.26265	8.21632	8.31348	8.25784	7.34838	7.42649	7.2663	8.04634	7.55809	7.23563	7.63754	7.284	7.80773	7.29809
UGP2	9.70207	10.0486	9.51881	9.31614	9.78054	9.91324	10.1866	9.65197	10.5164	9.89863	9.49448	9.57658	9.12919	8.81329	8.42214	8.51895	9.12805	8.98915	8.07589	9.29647	8.63654	8.69483	8.29278
ACTR2	11.7931	11.6725	11.5936	11.833	11.5543	11.7691	11.6606	11.8096	11.8134	12.1	11.8101	11.6468	11.3982	11.1618	10.9755	11.0476	11.5909	11.4733	10.7096	11.4728	11.0899	11.1595	10.7208
ETAA1	7.09978	7.71363	6.846	6.8246	6.34905	7.58396	6.99809	7.06515	6.71424	7.34964	6.57514	7.21428	7.13781	6.38198	6.25575	6.49525	6.52311	6.53381	6.34659	6.47175	6.03498	6.24851	6.16958
PLEK	9.49493	9.38058	8.83945	8.91832	9.90127	9.14964	8.51141	8.98378	9.68303	9.63829	9.78562	8.7995	7.82809	8.88297	8.95954	8.81359	9.05516	8.97408	8.03675	9.18042	8.77347	8.09603	8.43044
MPHOSPH10	7.31827	7.5671	7.60236	7.12022	7.61219	7.39299	7.65647	7.32261	7.92793	7.79596	7.52606	7.39358	6.51199	6.33093	6.13665	6.60032	6.84467	6.44793	6.09577	6.94292	6.54508	6.47035	6.28771
ZNF638	9.45798	9.56019	9.28554	8.98245	9.00624	9.45272	9.2764	9.3403	9.34167	9.08906	9.1236	9.39052	8.9578	8.29172	8.03673	8.15166	9.01481	8.29824	7.86502	8.60265	8.47867	8.4543	8.22553
ALMS1	9.07168	8.89416	8.98016	8.55826	8.7453	8.68988	8.89143	8.77203	8.55951	8.83525	8.86271	8.78795	8.35461	7.74976	7.57342	7.64653	8.62644	7.95335	7.46903	8.39802	7.6628	8.08591	7.47241
MTHFD2	9.75061	9.42114	9.42428	9.45402	10.4384	10.2857	10.026	9.55068	10.8035	11.3349	10.3619	9.73567	8.59772	8.74648	7.81351	8.54419	8.72837	8.75568	7.80602	9.52332	9.03264	8.56115	7.74141
HK2	9.57628	9.00484	9.47944	10.1495	9.72646	10.1081	10.0134	10.1482	10.2192	9.94037	10.0602	9.94034	9.10979	9.0117	9.16125	8.9784	9.08308	9.19799	8.85193	9.72314	9.39467	9.4859	8.73843
VAMP5	9.51135	9.53525	9.61914	9.41604	9.56513	9.66377	9.82665	9.57157	9.37176	9.04666	9.5916	9.61435	10.5273	10.4478	10.6162	10.6284	9.92925	10.0405	10.4892	9.85897	10.0724	10.1565	10.7131
GNLY	7.60575	7.08621	7.26179	7.88531	7.31777	7.86922	7.5959	7.80524	7.31495	8.18069	8.77709	8.07057	8.59147	8.48505	9.01452	9.27132	8.58273	8.60985	9.48636	7.93687	8.31286	7.55328	10.213
ATOH8	8.03125	7.83165	8.24473	7.78492	7.12786	7.84302	8.30323	8.17701	7.53115	7.26433	7.70482	8.22642	9.39915	8.67312	8.8595	8.90299	7.93932	8.53324	9.55963	8.14763	8.21799	9.23438	8.91494
PTCD3	9.83809	10.06	9.67072	9.73995	9.6108	9.88756	9.89424	10.0141	10.0341	10.1792	9.76018	9.78361	9.54589	8.89815	8.7672	8.77986	9.64293	9.2006	8.50243	9.38149	8.87437	9.11658	8.64143
SNORD94	8.45367	9.25675	9.43715	9.04806	9.56682	9.27815	9.60916	9.25145	9.18119	8.76695	9.25941	9.41321	10.8982	11.0022	10.6468	10.6096	9.93067	10.5414	10.8706	9.93734	11.2767	10.5041	10.9406
KDM3A	8.44871	8.84035	8.81543	8.18842	8.77569	8.82738	8.80298	8.51592	8.23659	8.25107	8.07071	8.47567	8.32369	7.35206	7.4834	7.83841	8.70052	8.09175	7.27391	8.48401	7.6298	8.18715	7.38873
IGKC	12.1133	12.5343	11.6403	11.4788	11.1488	11.9771	11.1888	11.0148	12.7253	9.26797	10.7816	11.6762	11.9613	12.5664	12.3701	11.4937	11.9786	11.5223	11.7675	12.7217	12.9449	12.2026	13.0952
MAL	8.35865	8.00405	8.3533	8.56845	8.29199	7.63544	8.53758	8.38279	7.89115	7.30377	8.51536	8.44332	9.72225	10.3921	9.3892	9.31182	8.71058	8.87422	9.98164	8.55648	9.46762	9.48285	10.1874
NCAPH	7.3305	6.96495	6.40816	6.34818	6.69283	6.73489	6.11528	6.22988	6.73479	8.77974	6.95635	6.26025	6.26419	6.03672	6.22698	6.37823	6.09388	6.18333	5.8114	6.18665	6.42723	6.01591	5.9616
ARID5A	7.66998	7.39403	7.96002	7.22778	8.18819	8.15621	7.81404	7.30555	8.12686	7.1386	8.66502	8.10374	8.48463	8.68842	8.33991	9.01651	8.42112	8.4837	8.44633	8.67169	9.09118	8.60923	8.56847
CNNM4	7.96939	8.11112	8.19658	7.85118	8.64394	8.25004	7.6045	7.92004	7.85271	8.14877	8.08607	8.11963	8.66063	8.76008	8.87479	8.88371	8.35908	8.46605	8.97619	8.27267	8.84799	8.82743	8.62988
CNNM3	8.28765	8.34426	8.41533	8.29951	8.20005	8.36251	8.22269	8.41504	8.16083	8.27066	8.31995	8.56343	9.13263	9.1378	9.22511	8.84726	8.53313	8.75255	9.49445	8.52984	9.19888	8.73297	9.56517
ANKRD36	8.76938	8.92949	8.61245	8.32202	8.89098	8.97034	8.58279	8.6595	8.66341	8.47344	8.60682	8.46533	7.79573	7.11343	7.2354	7.21213	8.18676	7.22854	6.98913	7.66105	7.29555	7.70161	6.86249
COX5B	10.6823	10.2284	10.2821	10.5415	10.369	10.257	10.5817	10.5738	10.0972	10.4913	10.4085	10.283	10.9756	11.4013	11.2166	11.3173	10.7098	10.8737	11.8018	10.8463	11.3217	11.1604	11.6839
EIF5B	9.61692	9.74394	9.60746	9.18665	9.89325	9.50724	9.61684	9.44756	10.0503	10.1074	9.5417	9.32446	8.63427	8.05833	7.77448	8.089	8.70827	8.30222	7.50302	8.49909	8.09111	8.29171	7.38871
MAP4K4	9.24049	9.32523	9.20402	9.02682	9.48502	9.23525	9.28553	9.2731	10.3141	9.30262	9.07368	8.96709	8.99701	8.46631	8.6614	8.76977	8.89891	8.83779	8.28972	8.84893	8.28081	8.61827	8.19071
IL1R1	11.3763	11.3174	11.4613	10.9987	11.9055	11.5715	11.2832	11.0368	12.3224	11.2579	11.7314	11.3287	10.8945	10.6858	10.381	10.5359	10.818	11.0158	10.25	11.3744	11.0736	10.8433	9.87569
IL18RAP	7.12007	7.15582	8.14972	7.6139	8.85224	8.78207	7.7938	7.6176	9.38403	7.55177	8.79256	8.02245	7.62248	8.13706	6.43946	6.70293	8.16868	7.15001	6.61055	7.11324	7.91188	7.28258	6.08715
C2orf40	7.62455	8.27625	8.85655	8.30482	8.83769	8.00037	10.2199	8.93306	7.8025	7.43284	7.96443	8.12366	9.41252	10.0482	10.0032	10.4305	9.37646	9.72719	10.1623	8.70549	9.56588	9.57424	9.93048
SULT1C4	7.11645	7.81865	8.18766	7.21118	7.21614	7.84836	7.86497	7.87791	7.35	6.79142	7.69047	8.63791	8.83136	8.05559	8.72424	8.84189	8.33338	8.73427	8.56236	7.8937	7.97438	9.0632	8.58382
GCC2	9.66238	9.81049	9.40763	9.08006	9.27587	9.63947	9.45279	9.50447	9.59726	9.21002	9.20362	9.49625	8.77792	7.61517	7.53474	7.50973	8.7041	8.03182	7.32977	8.15379	7.71838	8.01223	7.48329
RANBP2	9.6727	9.52628	9.76559	9.23345	9.88519	9.52306	9.4118	9.56629	9.77631	9.55094	9.79564	9.65732	8.77448	8.80024	7.95316	8.31794	9.11418	8.54641	8.38919	8.72278	8.48248	8.6814	8.27614
ACTR3	11.5632	11.6267	11.332	11.4464	11.2336	11.1158	11.0508	11.5258	11.6678	12.0207	11.6747	11.3086	10.7654	10.7017	10.5608	10.822	11.274	11.0785	10.3288	11.1563	10.8392	10.734	10.6348
DDX18	9.64476	9.35127	9.47388	9.19778	9.79078	9.36234	9.29218	9.58137	9.87847	9.88981	9.78018	9.45525	8.77221	8.26565	8.09787	8.30023	9.03784	8.55763	7.68802	9.00029	8.20456	8.48069	7.53989
TMEM37	9.38118	9.87459	9.02119	9.58434	8.61139	9.1744	9.53662	9.66952	8.79179	8.86524	8.82096	9.39813	10.4222	9.85719	10.0914	9.96612	9.37393	9.38912	10.2513	9.16286	8.85763	10.0033	11.0377
RNU4ATAC	10.0826	10.1033	10.2353	10.1356	10.815	10.5163	10.378	10.3319	10.3321	10.1409	10.6003	10.1382	11.2392	11.1869	10.8723	11.1536	10.7046	10.959	11.41	10.6492	11.2201	11.0639	11.6166
UGGT1	10.1177	9.94456	9.68232	9.72577	9.77137	10.068	9.855	9.87302	10.145	10.4095	9.66073	9.79365	9.40691	8.73962	8.81502	8.8171	9.52876	9.31582	8.45273	9.41636	8.83194	9.27131	8.51164
CCNT2	9.68941	9.85554	9.52537	9.20664	9.45873	9.60248	9.56453	9.597	9.75956	9.55867	9.56114	9.64351	9.28975	8.72034	8.53897	8.64418	9.51458	9.05741	8.30807	9.16308	8.83959	9.05805	8.51659
RAB3GAP1	9.57303	9.67802	9.61518	9.27544	9.41464	9.539	9.76475	9.62495	9.57767	9.77425	9.54911	9.46355	9.43924	8.83745	8.71335	8.75281	9.40678	9.08234	8.33768	9.21766	8.83313	9.09227	8.53093
UBXN4	10.2605	10.3626	10.1309	10.0073	10.2825	10.1806	10.0892	10.1025	10.2809	10.1912	10.1031	10.0423	9.53063	8.76469	8.69056	8.85681	9.84656	9.29447	8.69439	9.51347	9.20053	9.18862	8.59729
SPOPL	8.92458	9.05163	8.88842	8.34752	8.84118	8.84165	8.83663	8.70863	8.92991	8.93265	8.9241	8.76726	8.3959	7.98378	7.74173	7.75059	8.5368	8.01687	7.72295	8.24391	7.97747	7.90008	7.75239
KYNU	9.18548	8.53411	8.31729	8.75555	9.7821	8.79939	7.64269	8.70769	9.56092	9.03168	9.47737	8.75571	7.62693	7.8018	7.32511	7.36366	8.16601	7.82227	7.27763	8.52359	8.37421	7.25731	7.18396
ARHGAP15	9.37127	9.1427	8.67991	8.68603	8.32941	8.50741	8.50709	9.31641	9.31309	7.8236	8.84283	8.68665	8.47747	7.98598	7.41393	8.00626	8.37884	8.03306	7.69431	7.7275	7.91795	7.63442	7.81726
EPC2	9.44034	9.60255	9.76879	9.19784	9.41662	9.62777	9.52676	9.39657	9.41624	9.45408	9.64934	9.39363	8.59736	8.45303	8.38096	8.03096	9.1236	8.38678	8.19027	8.79145	8.46021	8.49202	8.27612
TNFAIP6	8.33255	7.99859	8.425	9.14137	10.6929	9.06672	7.92197	9.17781	11.1236	9.58376	10.3878	8.81906	6.6456	8.88867	6.88809	7.52814	7.67032	7.74755	7.25408	10.3589	9.25493	7.11006	7.70836
RIF1	9.26277	9.50443	9.2626	8.93901	9.29289	9.2373	9.31084	9.1877	9.61439	9.6868	9.35996	9.29942	8.84248	8.57215	8.06004	8.1382	8.9008	8.58823	8.05299	8.84668	8.30483	8.50547	7.99789
FMNL2	9.63809	9.53771	9.61249	9.39196	9.53828	9.77338	9.71648	9.54876	9.67723	9.57847	9.62606	9.72696	8.8847	8.5622	8.57186	8.58072	9.40024	8.90633	8.22061	9.32279	8.41493	8.90098	8.13847
GALNT13	6.45467	5.7353	6.06606	5.52495	5.88396	5.26767	5.55974	5.52495	5.65827	5.99125	5.77239	5.80081	6.62855	6.81776	6.51529	6.57666	7.02378	6.56528	6.99354	6.58609	6.10713	6.69826	6.44777
GPD2	8.83588	8.58035	8.64494	8.44223	8.39318	8.43706	8.39881	8.89718	8.2898	9.39404	8.7891	8.68796	8.36423	7.72488	7.75398	7.65038	8.62701	8.21161	7.19594	8.24502	7.70986	8.1461	7.23511
2025-03-07	10.7092	10.7726	10.8144	10.3895	10.8423	10.6877	10.459	10.6491	10.7891	10.6978	10.8019	10.6358	10.2076	9.6456	9.3689	9.67617	10.413	9.92103	9.20467	10.1502	9.69679	9.83997	9.35299
TANK	9.30811	9.105	9.25912	9.04144	9.9779	9.29932	8.84678	9.31524	9.21601	9.34921	9.45798	9.17639	8.50471	8.23716	7.94946	8.23503	8.63973	8.30128	7.88077	8.43596	8.29637	8.28913	8.08034
PSMD14	9.06814	8.80334	8.78917	9.01382	9.5844	8.74123	8.50154	9.15904	9.46186	10.2286	9.18621	8.81191	8.17308	7.79742	7.74208	8.00335	8.54056	8.18946	7.8437	8.45108	8.01442	8.24723	7.89833
NOSTRIN	10.3495	10.059	10.3887	9.40099	9.44416	10.0845	9.98564	9.71528	9.21918	9.45902	10.1454	10.5086	9.44167	8.53685	8.84204	9.26501	10.2748	9.43043	8.73647	9.03314	8.39127	10.0001	8.93053
PPIG	8.19782	8.32287	8.19207	7.68288	7.97179	8.11301	8.2768	8.05942	8.16231	8.25821	8.08811	8.17511	7.62334	7.20278	6.63042	6.99181	7.73357	7.28915	6.68148	7.22449	7.05578	7.12675	6.94714
SSB	10.3891	10.4964	10.2036	10.1371	10.1198	10.2292	10.5186	10.3923	10.492	10.814	10.4052	10.0643	9.683	9.5627	9.13706	9.39549	9.88423	9.65209	8.77568	9.66693	9.48031	9.4143	9.06408
UBR3	9.16475	9.28851	9.32921	8.97498	9.20361	9.19157	9.23236	9.27427	9.08654	9.1668	9.11055	9.2377	8.97297	8.27552	7.74304	7.95616	8.85003	8.31298	7.77999	8.40696	7.97645	8.40742	7.67353
HAT1	9.43935	9.41479	9.11273	8.98232	9.46401	8.94063	8.90447	9.35648	9.2826	9.92131	9.4158	9.1367	8.3661	8.42745	8.10887	8.47085	8.65868	8.49272	8.41732	8.67819	8.55908	8.46278	8.55589
ITGA6	10.6036	10.6871	10.2423	10.0599	9.69611	9.6319	10.0177	10.2633	10.5044	10.1648	9.95831	10.1187	9.84721	8.70058	9.08185	9.35255	10.2355	9.57216	8.86057	9.62296	9.26093	9.64068	8.54551
ZAK	8.6749	8.88679	8.74883	8.63875	8.36542	8.67999	9.09075	9.09345	8.85502	8.94523	8.37558	8.52431	8.24791	7.78292	7.83246	7.89824	8.51048	7.97184	7.33089	8.13254	7.61462	8.41172	7.27598
AGPS	9.66317	9.80578	9.03456	9.22821	8.70556	9.03762	9.15287	9.43217	9.22296	9.88883	9.20424	9.03999	8.30559	8.24013	8.01625	8.19115	8.82619	8.41571	7.93594	8.48547	8.08078	8.29443	8.01602
SSFA2	10.7477	10.4337	10.8074	10.6375	10.6591	10.5512	10.1498	10.7902	10.4529	10.7848	10.7323	10.7559	10.454	9.66275	9.8918	10.0443	10.7016	10.2347	9.44904	10.2035	9.71406	10.4726	9.47557
DNAJC10	9.89957	9.78264	9.39194	9.44255	9.59286	9.58893	9.51912	9.64578	9.71786	10.4322	9.50039	9.58744	8.98568	8.39652	8.27302	8.20148	8.95258	8.36859	7.96218	8.93329	8.32436	8.80538	8.07034
ZC3H15	8.04635	8.27721	7.96665	7.7604	8.18823	7.8022	7.83385	8.00872	8.37803	8.51715	8.19276	7.76271	7.00111	6.95019	6.57745	7.18424	7.42624	7.05513	6.88973	7.35485	7.19665	7.16463	6.72417
ITGAV	10.5824	10.9199	10.8961	10.7215	11.0879	11.0171	10.9153	10.8182	11.3069	11.7453	11.1062	10.8328	10.1713	9.95998	9.46277	10.092	10.4263	10.1364	9.25122	10.3459	9.88919	10.0516	9.32127
FAM171B	8.94137	9.52119	8.77163	8.72138	8.9566	9.11509	9.85813	8.66502	8.9376	8.68186	8.70033	8.54564	7.85381	7.50829	7.80944	7.70547	7.89506	7.31541	7.29289	7.90568	7.86615	8.03734	7.56556
COL3A1	9.88857	11.1486	10.014	10.1572	9.70592	11.8501	10.9852	10.3416	10.4274	10.2645	9.79911	9.88593	9.45109	9.5011	9.29121	9.82782	8.85067	9.61705	9.20144	9.45757	9.34185	9.56828	8.9828
WDR75	9.48087	9.36121	9.0836	9.17178	9.36084	9.27123	9.34725	9.41063	9.76133	9.94935	9.67434	9.36063	8.59694	8.2216	7.66732	7.87401	8.69307	8.09293	7.82341	8.81739	8.23474	8.31109	7.94214
ASNSD1	8.32143	8.62082	8.23683	8.06059	8.27123	8.50562	8.50482	8.10689	8.76618	8.6056	8.43835	8.31345	8.03319	7.76845	7.61563	7.63207	8.06899	7.66782	7.36226	7.88408	7.75672	7.74111	7.61102
MYO1B	11.2626	11.2621	11.3108	11.4068	11.335	11.2071	10.413	11.47	11.2472	11.6923	11.5094	11.2447	10.9056	10.1105	10.1032	10.3842	11.0059	10.7963	9.73408	10.7203	10.1374	10.4752	9.81311
SLC39A10	8.78763	8.62247	8.39449	8.26579	7.93287	8.36485	8.34251	8.50019	8.40036	8.33272	8.03451	8.25637	7.89673	7.45195	7.12621	7.55853	7.96547	7.79438	7.24627	7.80978	7.34443	7.49955	7.41704
SGO2	6.44572	7.53527	5.92359	5.58086	5.36653	6.04101	6.1379	5.91972	5.5257	7.55915	5.80638	5.66552	5.10333	5.19437	5.05757	5.0133	5.16734	5.3779	5.1226	5.1156	5.20049	5.13331	5.2541
AOX1	8.30834	10.0159	9.2417	8.83087	9.64669	9.7443	10.9988	9.04706	9.13138	7.62907	7.56666	9.66084	7.97793	8.10544	7.36959	8.0845	8.84676	8.14717	7.34939	9.1999	8.23332	8.65307	6.59945
BZW1	10.5803	10.4928	10.6676	10.387	10.999	10.5639	10.6318	10.5199	11.038	11.0133	10.7489	10.4077	9.72838	9.63488	8.80062	9.29195	9.84552	9.56609	8.94912	9.79445	9.51399	9.31947	8.85551
NOP58	10.0877	9.88424	10.0635	9.60043	10.7256	9.98745	9.74858	9.73282	10.718	10.6165	10.5933	9.9532	8.72099	9.21339	8.62145	8.82112	9.42889	8.99389	8.69431	9.59955	9.16356	9.17034	8.50299
NBEAL1	10.1195	10.0716	10.0242	9.81673	9.48561	9.87075	9.48296	10.1875	9.58537	9.45478	9.45357	9.83531	9.3708	8.82303	8.52214	8.72638	9.44776	8.9526	8.3407	9.02048	8.74479	9.07121	8.78224
ZDBF2	7.12766	7.60914	7.24223	6.44429	7.71775	7.36924	7.36967	6.71463	7.59627	7.06386	7.39356	7.4364	6.95263	6.54624	6.19325	6.18765	6.62603	6.61298	6.29183	6.58797	6.85837	6.35465	6.21991
ADAM23	7.91217	7.26141	7.66327	7.02865	7.00118	6.94168	7.38337	7.3265	7.32512	7.26136	7.68205	7.6954	6.66298	6.1221	7.05588	6.66416	6.84945	6.27943	6.58949	7.00607	6.95169	7.13712	5.70523
FASTKD2	8.08165	8.02725	8.04651	7.76041	8.00752	7.84345	7.99241	8.29926	8.3405	8.57505	8.43009	8.00959	7.45623	7.14449	6.6943	7.1631	7.65644	7.29847	6.81976	7.47383	7.06139	7.41562	6.66513
PIKFYVE	9.16082	9.17879	9.11259	8.86361	9.28605	9.28044	9.21126	8.99955	9.16197	8.88469	8.87299	8.99533	8.57343	7.99006	7.89802	7.90639	8.82184	8.40408	7.906	8.49225	8.02407	8.45083	7.68901
ATIC	9.4352	9.12024	8.7912	9.31444	8.84023	9.23983	8.94415	9.54036	9.36249	10.3645	9.26431	9.1476	8.74523	8.12876	8.48825	8.777	8.79785	8.90379	8.0938	8.93476	8.28513	8.90308	7.87022
XRCC5	10.5103	10.362	10.2772	10.4069	10.2219	10.2687	10.3146	10.4157	10.4487	10.821	10.473	10.3559	9.95652	9.34923	9.26463	9.38797	10.3062	9.87286	9.08047	10.0044	9.42885	9.76448	8.98475
CTDSP1	9.50636	9.54352	9.67869	9.63939	9.20548	9.70489	9.90311	9.65126	9.36633	9.56579	9.52203	9.60169	10.1392	10.3157	10.2419	10.2641	9.85513	10.0871	10.5766	9.80669	9.93428	10.2568	10.7376
ACSL3	9.71882	9.73988	9.84138	9.16784	9.64906	9.36253	9.49803	9.65567	9.92696	9.77792	9.7676	9.807	9.32946	9.1612	8.42078	8.6274	9.4607	8.88101	8.78762	9.01306	8.93729	9.44944	8.70151
CCL20	7.51437	5.78672	9.37065	7.88001	11.6231	9.15544	7.81814	8.42982	10.5408	7.12538	10.3853	8.40252	6.45206	7.40538	5.85766	7.96988	7.33325	6.68797	7.3567	6.71461	9.48476	6.11231	6.9902
SP100	10.2391	10.2883	10.1333	10.1955	10.4086	10.2962	10.0828	10.3796	10.2785	9.98994	10.2234	10.0766	9.44578	8.7948	9.16602	8.87175	10.0751	9.33985	8.64935	9.9999	8.8436	9.62017	8.84287
CAB39	10.7399	10.9839	10.6488	10.5938	10.6572	10.5756	10.5384	10.799	10.8818	10.8122	10.775	10.6391	10.3579	9.81824	9.90212	9.90409	10.5534	10.1487	9.72188	10.2421	9.94281	9.99424	9.7527
PSMD1	10.0883	9.83955	9.84921	9.66468	10.122	10.0452	9.96236	9.97988	10.3462	10.6872	10.0785	9.7475	9.10929	8.38218	8.2661	8.68896	9.48161	9.06302	8.16432	9.22998	8.62659	8.9458	8.14068
GIGYF2	9.88423	9.6729	9.64032	9.49475	9.52947	9.69535	9.74258	9.63796	9.62657	9.62169	9.66051	9.64244	9.10487	8.54846	8.84559	8.68056	9.50941	9.06255	8.36339	9.31221	8.7533	9.0381	8.21292
SCARNA5	8.67165	8.99819	9.25883	8.59365	9.19664	9.09152	9.81543	8.80445	9.26369	8.35689	8.94128	8.97819	9.86948	9.79952	9.55266	9.39852	9.28901	9.61201	9.65851	9.00845	10.0698	9.44432	9.87325
SCARNA6	8.69071	8.5979	9.03198	8.71432	9.25023	9.05003	9.50955	8.79285	8.87058	8.27724	8.76303	8.97911	9.92637	10.148	9.67694	9.69262	9.22664	9.70776	10.2635	9.22936	10.223	9.53274	10.1945
LRRFIP1	9.35868333333333	8.74368333333333	9.23122333333333	8.83281	9.45287	8.94259666666667	8.44953666666667	9.22287	9.06199333333333	9.29522666666667	9.55343333333333	9.18966333333333	8.1342	8.14217666666667	8.39393333333333	8.14920666666667	9.13387333333333	8.26920333333334	7.53931666666667	8.44057	8.42389666666667	8.77016333333333	7.33868666666667
SEPT2	11.6833	11.7693	11.4261	11.5355	11.2721	11.6333	11.7572	11.804	11.5295	11.5461	11.3558	11.546	11.0456	10.4162	10.7967	10.8703	11.4313	11.1195	10.426	11.1882	10.8183	11.0425	10.1866
KIDINS220	10.0779	10.0302	10.145	9.85379	9.59372	10.1041	10.0285	9.94494	9.87536	9.63112	9.78818	9.95855	9.59565	9.17847	8.89673	8.79925	10.0592	9.75291	8.70991	10.0292	9.1206	9.58842	8.4644
ADAM17	9.81617	9.9465	10.387	9.77128	10.4995	9.98647	9.43007	10.0476	10.1214	9.91443	10.3517	9.97747	8.74493	9.03122	9.04798	9.45805	9.92718	9.37709	8.84758	9.68421	9.54154	9.49866	8.50877
PDIA6	11.6353	11.3597	10.8141	11.1048	11.1465	11.3853	11.0245	11.2556	11.317	11.8748	10.9582	10.9795	10.3433	9.99785	10.3928	10.5345	10.804	10.4995	10.0518	10.6816	10.1501	10.7457	9.96999
ROCK2	10.1153	10.2597	10.4477	9.84146	10.3066	10.2432	10.5518	10.0536	9.93215	9.98952	10.0592	10.2455	9.22524	8.82745	8.22517	8.62845	9.42669	8.92548	8.22274	8.91901	8.74245	8.94453	8.19879
E2F6	8.12636	8.05115	8.66843	8.27614	8.91066	8.38407	8.43976	8.2807	8.59576	8.87386	9.07446	8.42594	7.59585	7.61617	7.59367	8.09466	8.1568	7.96839	7.43751	7.95381	7.62075	8.14845	7.38476
NBAS	9.56765	9.64444	9.56268	9.29593	8.93893	9.53782	9.54973	9.46424	9.29962	9.41127	9.4583	9.43195	9.14937	8.3859	8.43872	8.50859	9.30009	8.89208	8.0788	9.13538	8.60344	8.91086	8.23432
SMC6	8.53172	8.82108	8.24321	8.07501	7.86038	8.5552	8.29154	8.42608	8.55942	8.57437	8.06263	8.26116	7.60535	6.76365	6.73179	6.64279	7.6906	7.12209	6.62643	6.93348	6.89598	7.00278	6.34106
WDR35	7.78814	7.89864	7.49754	7.26159	7.37255	7.62478	7.84054	7.53012	7.57485	7.66846	7.52644	7.49924	7.30324	7.08981	6.66676	6.65173	7.37182	6.79203	6.35806	7.11009	6.79351	7.23361	6.40895
MATN3	7.22303	7.0505	7.60291	7.00831	7.11457	6.77026	6.11512	7.09995	6.4786	6.92921	6.65761	7.08768	7.76117	7.68599	7.7908	8.03406	7.47649	7.70151	8.07727	7.788	7.34131	8.41997	8.08786
SDC1	9.28882	9.03836	9.11311	9.64295	9.04735	9.27943	8.4556	9.54989	9.15475	9.56658	9.31159	9.15855	9.91616	9.94215	9.74785	10.0729	9.46367	9.62052	10.3548	9.53919	9.71532	9.76335	10.4018
PUM2	10.4798	10.6028	10.5056	10.249	10.2427	10.4106	10.3091	10.3873	10.3305	10.3252	10.374	10.443	10.3593	9.60293	9.74549	9.4149	10.4376	10.0395	9.12285	10.1719	9.59996	9.92662	9.1719
LDAH	7.90594	7.80309	7.11854	7.16962	6.4535	7.44536	7.26855	7.68391	7.09956	7.57192	7.10838	7.20656	7.03214	6.35179	6.59153	6.47164	6.99066	6.75949	6.58095	6.9128	6.57503	7.03214	6.54885
ATAD2B	8.71924	8.77659	8.73429	8.25965	8.44504	8.73452	8.54889	8.66908	8.60126	8.49428	8.49063	8.5275	8.09802	7.74256	7.55305	7.91292	8.26795	7.99735	7.70203	8.0251	7.92799	8.0317	7.94889
ITSN2	9.60655	9.65944	9.76023	9.32313	9.70723	10.0571	9.56445	9.54725	9.53793	9.54397	9.58474	9.65138	9.17513	8.2783	8.3876	8.66913	9.49644	9.19108	8.20816	9.01973	8.5762	8.87416	8.3729
PTRHD1	8.24802	8.19249	8.19697	8.38012	8.12329	8.21293	8.01575	8.39871	7.98952	8.57422	8.28362	8.29529	8.75071	9.09835	8.87506	9.01236	8.48457	8.70249	9.44864	8.66522	8.93348	8.99993	9.45169
HADHA	10.4792	10.4276	10.3824	10.5422	10.1542	10.2796	10.6791	10.5124	10.3122	10.6251	10.3771	10.3711	9.93266	9.1255	9.82174	9.85984	10.2413	10.1526	8.90328	10.2817	9.63997	10.1558	8.89008
NLRC4	8.31113	7.63446	7.09953	7.50146	6.77635	7.50396	6.81538	7.74547	7.85707	7.86711	7.71672	7.51768	6.60298	6.95784	6.69631	6.38226	7.48688	7.48657	6.39213	7.28924	6.88779	6.64403	6.30401
FAM98A	9.60835	9.34443	8.9272	9.24946	9.28843	9.0649	9.3794	9.44385	9.78699	9.97288	9.52047	9.06894	8.27446	7.97122	8.50011	8.50842	8.89699	8.68172	7.64051	9.03114	8.33471	8.86431	7.82138
STRN	9.67015	9.74084	9.581	9.3416	9.38824	9.57279	9.60862	9.5791	9.36493	9.71147	9.45666	9.56668	9.25793	8.46464	8.54555	8.51416	9.36541	8.91376	8.44668	9.00138	8.61449	9.02492	8.32776
HEATR5B	9.68979	9.62177	9.78382	9.55094	9.1106	9.59145	9.46384	9.67096	9.36767	9.53653	9.6778	9.77358	9.11371	8.62821	8.74238	8.69831	9.75516	9.23374	8.34079	9.4641	9.02324	9.18773	8.30212
EIF2AK2	9.94673	9.93691	9.61007	9.82163	9.47135	9.62046	9.57011	10.27	9.47508	10.0626	9.93359	9.63284	8.80296	8.23893	8.5492	8.59845	9.33552	8.59895	8.42471	9.91392	8.16447	9.40279	8.30523
CEBPZ	7.20663	7.23217	7.16432	6.79629	7.51027	7.18437	7.14741	7.08643	7.63615	7.36463	7.31159	7.18006	6.93064	6.68546	5.96021	6.38368	6.71952	6.57495	6.32502	6.76024	6.53869	6.46667	6.46384
CYP1B1	9.95672	9.62696	8.45859	9.17463	8.89927	8.96532	9.39655	9.17828	10.9358	10.124	9.12585	10.0424	9.52146	8.4819	7.73426	8.01868	9.09953	8.70537	8.31996	10.1413	9.75939	8.21123	7.26509
DHX57	7.95007	7.79932	7.59709	7.66823	7.27114	7.8164	7.81068	7.65371	7.86767	8.04395	7.66484	7.69121	7.08376	6.78451	7.08325	6.95666	7.49671	7.11039	6.64406	7.53038	7.01163	7.2328	6.90722
THADA	9.38974	9.31187	9.19138	9.10439	8.51299	9.17668	9.15116	9.28833	9.22473	9.25057	9.09818	9.08145	8.91051	8.48343	8.53601	8.14788	9.2149	8.67462	7.89121	8.86127	8.37176	8.68888	8.1945
LRPPRC	9.84696	10.0121	9.72237	9.59213	9.638	9.77121	9.88392	9.80136	10.0091	10.228	9.83028	9.57211	9.21783	8.33566	8.16752	8.27306	9.25699	8.67065	8.012	8.88958	8.21349	8.652	7.9132
PREPL	9.73977	9.77202	9.28757	9.41018	8.83327	9.44321	9.66319	9.7581	9.1896	9.19646	9.30122	9.58498	9.39622	8.49915	8.65639	8.48219	9.20916	8.94681	8.12827	9.08445	8.72439	9.0454	8.38668
SRBD1	9.35358	9.32562	8.87521	8.98342	8.29513	8.83914	8.80826	9.16144	8.71455	9.27655	8.79381	8.90487	8.47991	7.86104	7.64321	7.73366	8.37815	8.11326	7.74569	7.99188	7.46269	8.10291	7.69465
FBXO11	9.56499	9.91785	9.97471	9.27682	9.91128	9.76439	9.69523	9.55266	9.92737	9.60777	9.61788	9.56269	9.21332	8.78374	8.66176	8.68624	9.47922	9.02822	8.52342	9.26253	9.03158	9.00948	8.51301
PSME4	9.95861	9.75698	10.4556	9.7756	10.959	10.3505	9.86589	10.0623	10.6037	10.4944	10.4229	10.274	9.26931	9.10412	8.41794	9.03075	9.73605	9.32393	8.63867	9.5399	9.25223	9.41803	8.58174
MTIF2	7.98514	8.19775	7.52834	7.47144	7.31757	7.68836	7.68344	7.8829	7.64358	8.468	7.64948	7.59787	7.2081	6.67268	6.83737	7.01911	7.38621	7.09147	6.77749	7.2442	6.86439	6.94609	6.64254
CCDC88A	9.34321	9.26831	9.05402	9.08115	8.7581	9.07332	8.67933	9.32956	9.1448	9.47472	9.32163	8.96508	7.87046	7.4978	7.13267	7.548	8.36667	7.85971	7.01536	8.30982	7.83305	7.5976	7.02785
PPP4R3B	9.857	9.93116	9.73788	9.68451	9.58668	9.68258	9.74975	9.87259	9.92274	10.0076	9.63989	9.71166	9.17201	8.85375	8.7953	8.7652	9.4896	8.95129	8.73659	9.22602	8.87516	8.98125	8.73939
PNPT1	8.54237	8.55687	8.10805	8.05695	7.93657	8.17628	8.25337	8.4534	8.89155	9.53217	8.81016	8.21349	7.523	7.54754	7.37098	7.47127	8.00534	7.74131	7.32129	8.44264	7.40647	7.83259	7.15873
PUS10	7.68265	7.31076	7.39709	7.5256	7.28487	7.31655	6.7951	7.71957	6.96092	7.09412	7.23773	7.37045	6.80726	6.58584	6.3862	6.33012	7.00408	6.57177	5.82419	6.59566	6.47666	6.97059	6.3813
USP34	10.5091	10.5895	10.5395	10.1566	10.3405	10.5466	10.2801	10.3978	10.506	10.4036	10.3924	10.4007	9.84331	9.37642	8.88737	9.03567	10.0915	9.43642	8.99044	9.61928	9.19933	9.48192	9.05969
XPO1	9.94731	9.81925	9.22212	9.244	8.79257	9.35383	9.40479	9.72709	9.28061	10.0867	9.22038	9.14071	9.10041	8.62382	8.87245	8.5288	9.10243	8.73331	8.57275	8.92785	8.76026	9.01735	9.09499
CCT4	9.42324	9.45665	9.26444	9.16477	9.43758	9.16679	9.3439	9.45678	9.50822	10.0884	9.65182	9.3011	8.95102	8.61302	8.76382	8.7882	9.00549	8.92206	8.34639	9.22362	8.74623	8.89068	8.39092
VPS54	8.11173	8.29939	7.75178	7.48323	7.49744	7.89537	7.83358	8.02538	7.76519	7.92031	7.77422	7.86081	7.34462	6.91615	6.5502	6.83437	7.36726	6.97971	6.65533	7.10023	6.8666	7.23434	6.81656
PELI1	10.5329	9.86889	10.7909	10.1157	11.8356	10.9515	10.2316	10.2953	11.2609	10.5022	11.3281	10.4949	9.51704	10.3665	8.96782	9.54162	10.4367	9.65839	9.37221	10.3279	10.4381	10.164	9.21963
RAB1A	10.8791	10.7964	10.7301	10.6374	11.0642	10.8137	10.5883	10.8476	11.0995	11.1826	10.8179	10.6389	10.1995	9.99136	9.64525	9.93977	10.269	9.93982	9.82105	10.2584	9.92975	10.0171	9.839
FBXO48	6.39885	6.57143	6.02403	5.99461	6.84315	6.19837	5.83988	6.14491	5.93201	6.32826	5.9284	6.12129	5.99302	5.35714	5.67516	5.57136	5.73322	5.76598	5.23429	5.7108	5.24766	5.62008	5.61743
GFPT1	11.1785	11.0301	10.6668	10.7598	11.4918	10.9821	10.8538	10.8914	10.7735	11.5463	10.853	10.8121	9.88092	9.30091	9.6721	9.68924	10.2704	9.79433	9.38299	10.128	9.50061	9.88936	9.21514
TEX261	10.0946	10.0511	9.99358	10.1572	9.82338	9.95369	10.3147	10.1921	9.97461	10.4254	10.1361	10.2359	10.4074	10.7761	10.8952	10.867	10.5514	10.5819	11.0828	10.3838	10.6063	10.7763	11.1527
GCFC2	8.25847	8.34113	7.95456	7.81085	7.88343	8.10373	8.29487	8.0434	8.18558	8.3241	8.18839	8.00095	7.81959	7.21251	7.24211	7.24586	7.71339	7.52175	7.19644	7.55553	7.32184	7.3334	7.61618
LRRTM4	7.2894	7.07397	7.23019	6.63741	6.47679	5.88064	6.4314	6.4469	6.44814	6.28999	7.26168	6.8969	7.33579	7.40656	7.43437	6.89974	7.40922	7.65353	7.13405	7.46334	6.95188	7.44864	7.7304
IMMT	9.79452	9.76638	9.5067	9.53205	9.40106	9.46009	9.66821	9.64368	9.63392	10.3415	9.62424	9.57322	8.94385	8.6437	8.81724	8.8854	9.38728	9.07628	8.64954	9.23705	8.74256	9.1295	8.62546
CD8A	7.47764	7.60679	7.85305	8.24738	7.65344	7.75508	7.31598	8.13238	8.41547	7.30896	8.18702	8.10245	9.06718	8.55705	9.02441	8.46466	8.78293	8.64102	8.77188	7.731	9.33626	8.35575	9.70319
EIF2AK3	9.39443	9.087	9.3751	8.77679	10.1468	9.15707	8.9371	8.93525	9.76228	8.97572	8.92691	9.06887	8.54505	8.3426	8.05043	8.07891	8.75411	8.38608	7.75004	8.60943	8.34733	8.52966	7.7215
SNRNP200	10.0564	9.85553	10.0576	9.94462	9.94624	10.0018	9.94174	10.008	10.0075	10.3172	10.0336	10.0283	9.49853	8.82189	9.65156	9.29984	9.93236	9.8036	8.85096	9.98959	9.29315	9.80676	8.59198
ANKRD36B	9.31414	9.44343	9.01391	8.87303	9.2495	9.49395	9.03146	9.34944	9.21338	8.71719	9.24136	8.8914	8.25805	7.33981	7.61468	7.55308	8.76009	7.88421	6.83096	7.87362	7.74405	7.93015	7.46255
TXNDC9	7.60792	7.53794	7.23394	7.06518	7.28972	7.29173	7.16323	7.63656	7.52714	8.21994	7.38261	7.2154	6.27094	6.39801	6.3885	6.74196	7.14459	6.81926	6.53033	7.03138	6.47948	6.83237	6.73745
BUB1	7.74558	7.32265	6.34116	6.23468	6.76694	7.03549	6.04145	6.66612	6.59646	9.18979	6.95893	6.48802	5.82184	5.85309	5.76881	6.19802	5.91339	6.05294	5.79913	5.76373	5.59592	5.95772	6.09317
CKAP2L	6.58242	6.48088	5.72314	5.87909	5.69043	5.928	5.33885	5.59506	5.98111	8.06398	6.18453	5.76857	5.29461	5.26014	5.10165	5.49411	5.61868	5.41558	5.41502	5.49369	5.19695	5.07282	5.23351
CCDC93	9.50519	9.56362	9.47709	9.11915	9.7815	9.40308	9.33805	9.31735	9.69441	9.39159	9.38851	9.32303	8.8615	8.36657	8.70737	8.57279	9.09886	8.92963	7.94024	8.99915	8.67767	8.68098	8.08594
MAP3K2	9.57812	9.4059	9.78993	9.3268	9.74467	9.51048	9.27968	9.6162	9.84042	9.78173	9.97892	9.69189	9.12916	8.77017	8.30793	8.62519	9.20222	8.74644	8.3704	9.01236	8.84426	8.97487	8.27284
IWS1	8.71607	8.69968	8.62327	8.50793	8.48265	8.71797	8.51186	8.76568	8.91566	9.13658	8.74482	8.47293	7.64548	7.25796	7.3601	7.51988	8.23833	7.55765	7.03118	7.89245	7.43262	7.54213	7.08993
LIMS2	8.97972	8.81793	9.25164	9.00372	8.82209	8.86108	9.23991	8.94795	8.68591	8.58291	8.96013	9.19154	9.48285	9.52911	9.54028	9.78054	9.347	9.54998	9.92297	9.18373	9.28663	9.76755	9.83348
CCDC115	8.27207	8.07441	8.01118	8.1719	7.99648	7.71482	7.94034	8.16133	7.82911	7.8538	8.04286	8.0223	8.62321	8.8038	8.71284	8.7513	8.47794	8.54149	8.99632	8.5306	8.64305	8.83208	9.13706
ZRANB3	7.48104	7.13109	7.04056	7.08188	6.32297	7.20133	7.25971	7.27076	6.81457	7.81035	7.25223	6.96174	6.71334	6.3671	5.92925	6.47598	6.78326	6.56226	6.16088	6.33132	6.10752	6.53511	6.13127
MCM6	8.03111	7.81315	7.51377	7.34244	7.47502	7.48553	7.63276	7.68159	7.77511	9.31817	7.80948	7.4595	7.40279	6.6162	6.89202	6.86993	7.07314	7.01969	6.5961	6.95007	6.88921	7.13212	6.50771
DARS	10.3727	10.514	10.1822	10.1035	10.1569	10.2494	10.3053	10.2862	10.2934	10.7201	10.4703	10.2637	9.81019	9.46032	9.40192	9.45741	9.98519	9.64765	9.07071	9.95509	9.39011	9.68968	9.10845
ZEB2	11.0674	11.1636	10.9309	11.0882	11.0089	10.9081	11.0668	11.1479	11.1788	10.7945	10.9937	10.7806	10.639	10.1934	10.2539	10.1702	10.9364	10.6798	9.77553	10.7467	10.1953	10.2639	9.85242
ORC4	8.6449	8.71761	8.12547	8.15325	8.05451	8.32275	8.2747	8.55262	8.10559	8.5277	8.21079	8.21124	8.10516	7.64944	7.64456	7.36981	8.0569	7.6651	7.38919	7.78166	7.40379	7.7887	7.7947
STAM2	9.97544	10.0405	9.70607	9.67776	9.34229	9.63284	9.57232	9.88323	9.51377	9.75353	9.74825	9.73232	9.07516	8.64044	8.72548	8.58435	9.46891	8.97292	8.31624	9.20144	8.79432	8.94962	8.58865
PRPF40A	9.23823	9.41042	9.07588	8.76538	9.39142	9.11588	8.89941	8.99686	9.44063	9.75985	9.13451	8.91067	8.34229	7.85539	7.3003	7.56013	8.36894	8.12877	7.24837	8.05234	7.75881	7.98821	7.3419
CYTIP	10.489	10.0661	10.2346	9.87292	10.7816	10.4255	9.5208	9.78925	11.0688	9.86366	10.2922	10.2564	9.59596	9.81777	9.24254	9.03088	9.99574	9.48584	9.25496	9.96451	10.065	9.32148	9.63985
BAZ2B	9.79337	9.91958	9.56808	9.31778	9.10921	9.661	9.54326	9.48824	8.98156	9.08661	9.40031	9.51368	9.10221	8.50342	8.17287	8.21772	9.11978	8.63591	8.04241	8.6748	8.36679	8.48737	8.13453
DPP4	9.66973	9.85549	9.39873	10.0061	9.60212	10.7222	9.75778	10.2046	10.6349	10.5713	9.14741	9.67859	8.80585	8.83426	7.81505	8.1725	8.9817	8.52932	7.6923	8.66583	8.26378	8.8488	7.63222
FAP	7.10074	8.28318	7.4436	7.09117	7.77182	7.80037	6.97201	7.40929	7.51617	8.65366	8.6886	7.44256	6.84569	7.06151	5.88038	6.6996	6.14351	6.01746	5.89576	6.4763	6.05043	6.49394	5.5222
IFIH1	7.89947	7.71355	6.94431	7.73618	7.66705	7.23552	7.27812	8.10478	7.54569	7.56568	7.81688	7.3494	7.17785	6.43944	6.67336	6.60281	7.50707	6.84679	6.28093	7.89759	6.5147	7.34348	6.50857
COBLL1	9.39867	9.58725	9.70525	9.37093	9.19661	9.48754	9.36921	9.63364	9.44494	9.60521	9.19101	9.36938	9.06171	8.7038	8.12175	8.65583	9.08885	8.70843	8.60707	8.66971	8.60759	8.8679	8.63812
SCN3A	5.67851	6.63254	6.00134	5.30519	5.21764	6.08926	7.20774	5.9562	5.68984	5.40247	5.50825	5.2314	5.56906	5.2604	5.10409	4.94444	5.18104	5.14115	4.97242	5.30348	4.7048	5.18145	5.21381
GALNT3	8.09837	7.70062	8.01888	7.91945	8.1524	8.28778	6.86795	8.22832	7.79731	8.93765	8.15692	8.12037	7.53733	6.99508	6.95681	6.80376	7.71694	7.12706	6.60347	7.50763	7.3047	7.64497	6.70828
TTC21B	8.58568	8.50371	8.39847	7.91239	8.89403	8.49913	8.1843	8.22251	7.8961	8.27007	8.08037	8.08919	7.59343	7.10592	6.93481	6.74413	7.99421	7.21537	6.49891	7.77904	7.03584	7.28384	6.74123
SCN1A	8.2606	7.73904	7.4802	8.01463	7.22206	8.20846	6.61962	8.7585	6.85441	8.43643	7.64473	7.99391	7.32347	6.47593	6.13377	6.53136	7.35443	7.05321	6.04681	7.49254	6.08971	6.78409	6.65543
SCN9A	7.64958	8.29279	7.72131	7.33413	7.06436	7.55784	7.51815	7.55418	6.99254	8.01436	7.02395	6.94352	6.65054	6.52912	6.76653	6.30858	6.89872	6.68797	6.36944	6.88056	6.51831	6.64023	6.38466
LRP2	8.82065	9.59596	9.05475	8.55217	8.37112	9.43854	8.06795	8.94984	9.09269	9.19393	8.86174	8.69409	7.89192	8.12053	7.35077	7.36681	8.65726	8.17246	7.39371	9.49054	8.03983	7.44361	5.98289
TLK1	9.71907	9.99034	9.58539	9.46248	9.29007	9.73814	9.61233	9.65364	9.69977	9.6651	9.52245	9.65386	9.15027	8.83911	8.91337	8.78686	9.26	8.66699	8.94777	8.97348	9.0091	8.97423	8.93122
SLC25A12	9.06954	8.87898	8.52445	8.77221	8.37587	8.57419	9.19211	8.8816	8.52494	8.84513	8.65319	8.64948	8.56153	7.85115	8.17874	8.05371	8.4884	8.23948	7.48811	8.47087	8.07573	8.28105	7.83643
OLA1	9.25789	9.51751	9.00682	9.21295	9.32312	9.16009	9.05691	9.21333	9.24961	9.80504	9.45262	9.09186	8.5392	8.71698	8.24304	8.64887	8.60172	8.73779	8.23599	8.65883	8.48678	8.54502	8.53461
CIR1	6.61499	7.02971	6.7426	6.53033	6.52575	6.92231	6.85138	6.77159	6.73353	6.22749	6.40619	6.44215	6.33419	5.65442	5.47829	5.71723	5.93717	5.91103	5.48623	5.94758	5.75242	5.67494	5.71404
CHN1	9.81971	9.16089	9.36509	9.28975	8.87051	8.95794	8.76472	9.8758	9.21552	8.98668	9.78243	9.34898	8.78348	8.29836	8.60402	8.94154	8.81001	8.74747	8.5401	8.58223	8.16985	8.835	8.84823
NFE2L2	10.9208	10.7525	11.035	11.038	11.5716	10.9106	10.8425	11.0516	11.119	10.9311	11.3236	10.9506	10.1452	10.3732	9.9108	10.1803	10.5594	10.0639	9.86909	10.6696	10.5842	10.1567	9.81155
TTN	8.78788	10.5691	10.3892	8.61365	10.0341	11.1247	9.78592	9.07564	9.37409	7.80633	8.63104	9.30401	7.23841	8.03277	7.72684	7.35028	8.63104	8.66512	6.9153	8.63104	7.2822	7.69497	6.68185
CCDC141	7.89834	9.65716	9.84508	7.65629	8.39307	10.2868	8.84397	8.30265	8.18548	7.58006	7.98382	8.68375	6.9113	7.71706	7.40908	6.84039	8.21191	7.3987	6.58282	7.86728	7.19386	7.73232	6.19216
SESTD1	9.8127	10.1862	9.96825	9.37662	10.1318	10.0365	9.95362	9.63105	9.37514	9.52632	9.68343	9.78729	9.38278	8.82736	8.67519	8.39094	9.80507	9.0355	8.56686	9.37223	8.80627	9.10443	8.46553
CWC22	8.6937	8.89434	8.53342	8.2985	8.1908	8.4524	8.63784	8.52983	8.50387	8.46562	8.57712	8.41354	7.72904	7.34943	7.11819	7.12103	8.02072	7.5604	6.72511	7.611	7.63091	7.36682	7.30713
PDE1A	7.84793	8.79427	7.77924	7.88689	6.94997	8.06453	8.53849	8.24718	7.75356	7.65482	7.36017	8.03618	7.27079	6.45184	5.80884	6.61552	6.61897	6.04266	5.88751	6.64656	6.10009	7.04256	5.62262
NCKAP1	10.3094	10.5618	10.7316	10.3289	10.5146	10.611	10.6708	10.5389	10.4814	10.8089	10.4634	10.3665	10.2287	9.53954	9.32674	9.6744	10.2078	9.79966	9.41031	9.9175	9.44033	9.68546	9.43501
CACYBP	9.58725	9.72102	9.38824	9.13461	9.74537	9.1085	9.30784	9.55226	9.1545	10.3006	9.10062	8.9735	8.33106	8.14725	8.67015	8.49069	8.752	8.31111	8.20928	8.71691	8.53584	8.45703	8.4743
COL5A2	8.15831	8.57618	8.28939	8.10763	7.99727	8.95874	8.65262	8.31759	8.46352	8.40272	8.13007	8.07912	7.82395	7.7296	7.33237	8.07543	7.60231	7.92413	7.31215	8.05014	7.78071	8.08477	7.05055
HIBCH	8.39976	8.53436	8.08395	7.87241	7.96186	8.48487	8.44366	8.33749	7.84151	8.15399	7.93755	8.03911	7.82496	6.95363	7.28526	7.14185	7.94607	7.56098	6.87775	7.22291	7.13714	7.62734	7.32448
STAT1	11.1518	10.4001	10.1583	10.9628	10.5111	10.5295	10.0553	10.9865	10.5957	11.1941	11.0226	10.405	10.3834	9.37244	9.8913	9.67379	10.9156	10.2979	9.21884	10.8593	9.44948	10.3514	9.88728
GTF3C3	8.83136	8.87758	8.36937	8.3619	8.20925	8.7372	8.6377	8.71032	8.59303	9.11587	8.62478	8.52651	7.88305	7.22556	7.37807	7.5645	8.24861	7.70608	6.92788	7.85409	7.48555	7.64136	7.14747
SF3B1	11.4295	11.6862	11.448	11.127	11.3278	11.5139	11.4963	11.34	11.4795	11.2723	11.2468	11.3515	10.763	10.4542	10.1817	10.0971	11.1947	10.6998	9.87772	10.8079	10.2056	10.5437	9.80649
HSPD1	10.3422	10.1054	10.658	9.93157	11.0424	10.3068	10.2791	10.2678	10.8586	11.0461	10.0774	9.88993	8.94063	8.70388	8.42661	8.20963	9.31983	8.8199	8.27102	9.95132	9.44791	8.57729	7.84912
TRAK2	9.69157	9.83528	9.76058	9.57187	9.27898	9.62462	9.79948	9.69488	9.51865	9.41926	9.55194	9.64322	9.29459	8.47583	8.81997	8.75204	9.6012	9.20196	8.27759	9.21994	8.45149	9.19286	8.61269
WDR12	8.36932	7.82733	7.57905	7.79775	7.71461	7.89436	7.94131	7.95474	8.65752	9.15191	8.08844	7.61036	7.458	7.1252	7.03182	7.14573	7.20881	7.23647	6.85611	7.79124	6.79518	7.28105	6.84062
NDUFS1	9.64378	9.66659	9.37473	9.35281	9.1566	9.42696	9.66881	9.53782	9.26092	9.66548	9.30595	9.45351	8.96373	8.30949	8.72794	8.64401	9.39622	8.79439	8.35972	8.97095	8.66446	8.92536	8.24895
IDH1	10.9115	11.0506	9.93329	10.7585	10.6968	10.9062	10.7377	10.8742	10.4663	11.2272	10.488	10.3478	9.34718	9.15486	9.25442	8.83068	9.94662	9.58624	8.6893	9.59251	8.98083	9.48857	8.88578
ACADL	9.08111	9.42624	9.66612	8.75013	7.97096	9.18286	8.11336	9.21917	8.25924	8.76797	8.51367	9.77581	9.03718	8.00482	7.7717	7.93478	8.64321	8.22073	7.92439	8.08185	7.65839	8.8135	7.76723
ERBB4	8.48944	7.96487	8.60713	8.32094	8.18508	9.23607	7.89811	8.59222	7.82918	8.46452	8.19167	8.87711	7.63384	7.90501	7.24668	7.37228	8.72859	7.63285	7.89923	7.91655	7.56332	8.10504	7.01042
TNS1	10.9446	11.0297	11.4766	11.1639	11.0752	11.162	11.7705	11.2747	10.802	10.5808	11.0907	11.3575	11.9419	11.6796	11.9493	12.0566	11.6825	11.9051	11.8952	11.6163	11.7541	12.032	11.6197
AAMP	8.7538	8.67465	8.81278	8.73044	9.03445	8.67704	8.95017	8.65934	8.75281	8.953	8.87979	8.82228	9.30667	9.49219	9.66064	9.5984	9.27555	9.34522	9.81097	9.26224	9.56274	9.52352	9.68259
USP37	8.11541	7.89784	8.16951	7.95292	8.40184	8.07942	7.95173	8.01907	8.10455	8.2793	8.23956	8.06981	7.63207	7.60691	7.19855	6.95283	7.96861	7.40832	7.14191	7.59809	7.45012	7.34261	7.10901
CNPPD1	9.06833	8.80482	9.20423	9.06226	8.82003	9.10833	9.04236	9.06495	9.00151	9.1712	8.96214	9.11965	9.91504	10.0709	9.7677	9.93507	9.27942	9.60938	10.224	9.44317	9.67295	9.66013	10.45
EPHA4	9.34809	8.97408	9.01519	8.69015	9.79115	8.90005	9.98612	8.92589	8.41286	9.25028	9.66332	9.30844	8.18076	8.06094	8.22196	7.54734	8.16428	8.37195	7.6516	8.11001	7.58007	8.65566	7.94106
FARSB	10.3751	9.98825	9.95905	10.0676	9.8178	9.97323	10.0665	10.1314	10.3006	11.1352	10.503	9.91646	9.39374	9.0284	8.89629	9.28099	9.64315	9.39589	8.58668	9.9041	9.17759	9.59906	8.78416
SERPINE2	8.07368	8.79108	7.70595	7.89283	8.25623	8.56867	9.36799	8.03157	10.0495	9.28479	8.01031	7.46153	7.64785	7.60705	7.05446	8.16933	7.13537	7.10755	7.28683	8.51488	7.55016	6.95692	7.44579
CUL3	9.98911	10.1724	10.0995	9.77154	10.2684	9.97364	9.78218	9.82089	10.0632	10.0817	10.037	9.84884	9.32305	9.07537	8.78217	8.88824	9.63032	9.08189	8.63477	9.33926	9.02428	9.0269	8.72576
DOCK10	10.0594	9.42566	9.38486	9.77472	9.40351	9.40342	9.06733	9.91301	9.93717	9.93737	9.85722	9.45145	8.58374	8.28371	7.80604	7.75281	9.15459	8.68982	7.40207	8.68299	8.57227	7.98569	7.68115
IRS1	7.31293	7.45973	7.64319	7.14738	7.43851	7.35448	7.52703	7.19126	7.45519	7.16065	7.31806	7.48777	7.95009	8.00174	8.09291	8.13453	7.92925	8.18279	8.17087	7.75803	8.01783	8.20194	8.12379
TRIP12	10.7338	10.7537	10.8717	10.4039	10.9134	10.8111	10.6909	10.6678	11.0017	10.859	10.7361	10.6167	10.0242	9.45248	9.34289	9.43093	10.4996	10.003	8.95993	10.2157	9.55168	9.96183	8.95128
NCL	10.8598	10.7464	10.7551	10.3334	11.0944	10.8144	10.7994	10.4297	11.25	11.4152	10.9013	10.5989	9.49658	9.26705	9.25983	9.22291	10.0688	9.68969	8.98323	10.1621	9.2816	9.3704	8.61532
SNORD20	6.00422	5.38431	5.73458	3.76693	6.20773	5.40764	4.88439	4.99021	6.05893	4.73726	6.50982	5.56035	2.7811	3.44493	3.29418	3.10889	4.71722	3.79631	3.7953	4.62946	3.36489	3.73483	2.94055
SNORD82	7.79723	8.33226	8.34303	7.95945	8.4294	8.38626	8.23058	8.5904	8.80143	7.95961	8.8958	8.45334	8.66568	8.7127	8.68234	8.80012	8.55622	8.92613	9.31694	8.77213	9.51415	9.15732	9.34593
NMUR1	7.66346	7.83793	7.79302	8.13404	7.80956	7.89003	8.30707	8.08426	7.78998	7.69157	7.78043	7.83936	8.55429	8.64449	8.76066	8.41454	8.46599	8.33428	8.74835	8.06329	8.34879	8.57069	9.36604
MSL3P1	6.5106	7.13764	6.36372	6.81303	6.34667	7.45497	6.41272	6.90985	7.23728	7.45431	6.53312	6.5122	6.24198	5.67343	6.43769	5.66342	6.74979	5.86599	5.623	6.7938	5.32037	6.90352	6.00023
COL6A3	11.1859	11.4652	10.821	10.8549	10.69	11.6496	11.1843	10.9327	11.0446	11.1667	10.7149	10.8081	10.1384	9.90108	10.2475	10.478	10.1338	10.3324	9.39244	10.3246	10.3221	10.4757	9.00944
RAB17	8.28608	8.00123	8.37505	8.54083	8.56608	8.30027	7.8961	8.53507	7.79883	8.23202	8.2019	8.43759	8.96873	8.99497	8.93783	8.86655	8.45176	8.67337	9.44675	8.41437	8.56671	8.97552	9.11813
HDLBP	11.6521	11.7243	11.6329	11.5787	11.7477	11.8391	11.8049	11.6308	11.6297	11.6942	11.5381	11.6062	11.0736	10.5851	11.1872	11.1385	11.3495	11.2265	10.5016	11.3898	11.0053	11.2948	10.2804
RBCK1	9.40105	9.23672	9.25935	9.43799	8.9072	9.2765	9.3607	9.37264	9.06559	9.37237	9.41804	9.29933	9.7076	9.91454	10.0692	9.94077	9.72267	9.85895	10.2555	9.81288	9.60048	9.93096	10.235
HSPA12B	7.86836	7.94957	8.25828	8.08454	7.98885	8.07991	8.45794	8.05086	7.93569	7.4718	7.9821	7.91978	8.7825	8.55369	8.60944	8.88347	8.35493	8.55713	9.12188	8.27423	8.37415	8.51538	9.03683
MCM8	8.67474	8.44363	7.90207	8.30174	8.23167	8.09866	8.1532	8.35228	8.00711	9.66115	8.27848	8.09367	7.24271	7.10225	7.0962	6.7922	7.37705	7.03049	6.76232	7.39548	7.00441	7.32966	6.82919
PLCB1	9.28393	9.28361	9.27739	8.4555	8.34494	8.47256	8.98908	8.61615	9.08208	8.52944	8.7474	8.61487	7.77517	7.83	8.0259	8.07913	8.6626	8.28597	7.7067	8.34709	7.76448	8.35823	7.51358
PLCB4	8.66891	8.83842	9.07576	8.16912	8.09539	8.18771	9.06368	8.39038	7.73578	7.31897	8.46708	8.46936	8.04627	7.34693	7.48506	7.48077	8.3532	7.75439	7.04191	8.02061	7.16951	8.03751	7.34339
SNAP25	8.68862	7.78795	7.20883	8.14617	7.81754	8.14295	7.60926	7.88277	8.10379	6.6757	7.61296	7.90243	6.74994	7.62297	7.47303	7.25746	6.85597	6.82167	6.88016	7.36919	8.02507	6.78218	7.0893
SPTLC3	10.0076	9.58426	8.65854	9.09701	8.28258	9.05176	8.6898	9.25443	8.55523	9.33339	8.63595	9.13914	8.74314	7.87282	7.8211	7.72838	9.22823	8.40113	8.13376	8.9661	7.67037	8.59325	8.02454
XRN2	9.48607	9.46571	9.45363	9.16009	9.6709	9.49963	9.27675	9.48373	9.7921	9.85078	9.63982	9.44071	8.7337	8.40193	8.19419	8.40597	9.28582	8.81369	8.23596	9.23155	8.54959	8.76315	8.11292
CST7	9.26487	8.58831	9.13139	9.42591	9.389	9.34157	9.0134	8.94486	9.75056	8.87941	9.76889	9.28562	9.96291	10.088	10.3836	10.2145	9.92414	9.82653	10.251	9.54563	10.5006	9.3096	10.3644
ID1	11.1886	10.7562	11.148	11.0476	10.7024	10.563	11.4292	11.1188	10.4992	10.4707	11.0444	11.198	11.8763	11.6421	11.6847	11.6533	10.9824	11.1399	11.7662	10.8891	11.3499	11.546	12.2078
COX4I2	7.47282	7.18765	7.59358	7.96315	7.45852	7.2401	7.26812	7.79724	7.36019	7.1334	7.45053	7.4701	8.61477	8.47267	8.08859	8.22599	7.92524	7.95664	8.6663	7.72539	8.19035	8.32809	8.99303
TPX2	8.00173	7.72975	6.5939	6.53105	6.77719	7.2324	6.36145	6.87435	6.6767	9.38363	7.27762	6.77976	6.08421	5.71455	5.71401	6.07858	5.9158	6.14107	5.63929	5.9945	5.76963	6.13921	5.62931
CCM2L	8.56033	8.54586	8.86713	8.50817	8.32337	8.59327	9.02345	8.55127	8.20346	8.40028	8.67719	8.6104	9.23618	9.26548	9.46794	9.40407	8.96948	9.05335	9.74267	8.81032	8.82544	9.40021	9.65282
MAPRE1	10.3567	10.2273	10.4548	10.2804	10.8293	10.387	10.113	10.4318	10.5234	10.5657	10.579	10.2151	9.44682	9.23933	9.55544	9.78233	10.1825	9.87959	9.1135	10.1305	9.50775	9.93107	9.26228
ITCH	9.88793	9.90298	9.97513	9.66868	9.96899	9.90916	9.74312	9.87774	10.0352	9.95004	9.94003	9.82826	9.51397	9.24187	9.12025	9.16203	9.60014	9.25857	9.15909	9.31235	9.12654	9.31733	9.01859
ROMO1	9.33362	8.58097	9.00013	9.40786	8.98569	8.9525	9.13169	9.31853	8.73273	8.93958	8.8613	9.18455	9.68682	9.7938	9.27829	9.68514	8.97495	9.2482	10.0916	9.25687	9.6995	9.6228	10.5345
RPF2	9.0059	8.6564	8.46252	8.41493	8.8472	8.60426	8.8551	8.8302	9.60629	9.45968	9.24601	8.75281	7.90716	8.19243	7.51448	8.23669	8.28437	8.11162	7.75279	8.68506	8.25557	8.13679	7.73857
MANBAL	10.0293	9.62948	9.5777	10.104	9.53564	9.44168	9.49331	9.96382	9.60229	9.6468	9.64722	9.77548	10.3127	10.4998	10.3832	10.4688	9.85312	9.9729	10.6209	10.0388	10.254	10.4214	10.7651
SNORA60	9.05724	9.89145	9.89619	9.6602	9.92071	9.86434	10.2152	9.82777	9.75567	9.27272	9.76307	10.087	11.4523	11.3814	11.3991	11.0949	10.3252	11.2991	11.2145	10.4472	11.7412	10.7736	11.4097
TOP1	10.9642	10.6416	11.2299	10.5653	11.6239	10.9281	10.5494	10.6851	11.4078	11.0663	11.4243	10.8972	9.9115	9.84155	9.49834	9.80725	10.5334	10.007	9.6573	10.451	10.1688	10.0912	9.28639
PKIG	8.33022	8.33718	8.70651	8.62776	9.39172	8.59005	8.39092	8.72877	8.7358	8.14571	9.20261	8.80732	9.46641	9.8318	9.53965	9.84392	8.89522	9.31247	9.72082	9.13065	9.83212	9.29937	9.86562
WISP2	8.90615	8.81717	9.16537	9.8494	9.40709	8.6231	10.2787	9.4395	9.18666	8.27626	8.82527	9.83446	10.0065	10.2191	9.53752	10.3637	9.61149	9.89468	10.4227	10.1453	9.93205	9.70323	10.378
YWHAB	11.7066	11.5079	11.3035	11.5684	11.3407	11.2946	11.316	11.658	11.6233	11.9406	11.5839	11.4804	10.7009	10.5184	10.9803	10.8348	11.3804	11.0965	10.6073	11.288	10.7537	11.0935	10.521
ARFGEF2	9.43304	9.30312	9.45845	9.3033	9.55072	9.59347	9.51214	9.49329	9.61538	9.59577	9.37844	9.42235	8.94669	8.19907	8.55385	8.44686	9.27742	8.95151	8.20148	9.18516	8.40703	9.1115	8.05529
CSE1L	10.0993	9.86169	9.79883	9.77017	9.60499	9.48981	9.74981	9.99799	9.78481	10.7246	9.87626	9.66916	9.38059	8.87459	8.62108	8.68947	9.28619	9.08537	8.53563	9.26234	8.85621	8.96913	8.69233
TSHZ2	9.0764	9.11673	8.08864	8.12177	7.17728	8.88418	10.2223	8.59192	8.66269	7.22076	7.99854	7.92927	7.03995	6.8615	6.71988	6.89232	7.41663	6.92867	6.10191	7.54362	6.62796	6.75842	6.28944
TMEM74B	7.51902	7.73654	7.70507	7.20096	6.77935	7.46167	7.15837	7.38986	6.99298	6.80538	7.28422	7.45198	7.64634	8.13756	8.1911	7.63874	8.06704	7.9413	7.89335	7.73488	7.90425	7.71332	8.05877
CPXM1	8.17056	9.40136	8.78439	8.37963	7.85377	9.14363	9.68858	8.28037	9.0087	8.20549	8.26267	8.43683	7.95611	8.39811	7.96752	8.03386	7.85903	7.75922	8.0176	7.8896	8.03266	7.85763	7.5144
TRMT6	8.99347	8.63202	8.72696	8.72405	9.05515	8.89608	8.76238	8.82921	9.78082	9.66352	9.4272	8.81153	7.92863	8.47835	7.97734	8.29999	8.53858	8.5114	7.96127	8.81539	8.55222	8.25148	7.8466
LRRN4	9.79952	10.3833	9.60874	9.65582	9.96859	8.9011	8.49232	9.8647	10.1155	10.9203	9.66739	9.19073	10.7883	10.254	10.9085	10.6752	10.3886	10.7624	10.837	10.1937	9.92551	10.7872	10.5631
MKKS	6.88912	7.09111	6.41832	6.57606	6.114	6.64373	6.78451	6.99077	6.68395	6.75473	6.06035	6.61745	6.38162	5.68312	5.85996	5.72335	6.3634	6.16662	5.31201	6.37644	5.83599	6.20517	5.81181
TASP1	8.36402	8.2156	8.05278	7.94573	8.10686	8.12442	7.99063	8.0867	8.22114	8.32324	8.17521	8.18633	7.53335	7.44916	7.61768	7.46517	7.85099	7.46305	7.39904	7.58647	7.25669	7.4871	7.31522
ESF1	7.4337	7.61655	7.37325	7.04584	7.06655	7.26375	7.65224	7.18329	7.70752	7.82744	7.65562	7.0495	6.7399	6.28268	5.73626	5.80357	6.52053	6.1093	5.8384	6.47026	6.32237	6.29733	6.01494
FLRT3	10.5469	10.3835	10.6585	10.4431	10.2062	10.8635	9.62334	10.617	10.5022	10.7761	10.5608	10.5446	9.86226	9.98636	8.93513	9.53415	10.117	10.1384	9.55453	10.3337	9.36722	9.91915	9.56384
KIF16B	8.87133	8.77293	8.73166	8.4557	8.44331	8.2281	8.41975	8.99326	8.34441	8.55686	8.48378	8.74005	8.12788	7.58821	7.47332	7.4073	8.46542	8.0257	7.48883	7.57165	7.45953	8.09234	7.58501
CRNKL1	8.87976	8.96566	8.61539	8.56521	8.38464	8.71029	8.66847	8.78685	8.56393	8.55722	8.48636	8.62039	8.20584	8.02366	7.89714	7.54864	8.41788	8.23538	7.65271	8.0816	7.5798	7.79236	7.69872
THBD	10.1659	9.49319	10.7999	9.68372	10.3563	9.82158	10.1445	9.92902	10.4079	9.36541	10.7458	10.4257	10.3028	11.1359	10.474	10.8878	10.6217	10.4863	10.9803	10.7243	10.9457	10.4793	11.0087
CST5	7.46681	7.38992	7.46725	7.37662	7.43248	7.4224	7.28953	7.37587	7.30777	7.24111	7.4077	7.61186	7.88012	7.97139	8.23542	8.98733	7.4212	7.59665	8.1995	7.52401	7.76149	7.65836	8.67498
GGTLC1	8.0267	7.64285	8.16849	8.45109	8.13915	7.61539	7.2433	8.28553	7.46537	8.28305	7.69323	8.58341	9.1207	8.74881	8.7274	8.9952	8.25504	8.92654	9.51096	8.69647	9.11372	9.51292	9.29585
PXMP4	9.61629	9.14468	8.83657	9.09489	7.94714	9.18624	8.45479	9.15958	8.1422	8.09803	8.09822	9.07362	9.44548	9.61055	9.56757	9.15581	8.91732	9.54467	10.208	9.15581	8.68151	9.4259	10.1268
EIF2S2	10.0722	10.0643	9.75614	9.82076	10.077	10.0152	9.6369	9.98746	10.225	10.9354	10.2965	9.98382	9.22278	9.16811	8.74064	8.93245	9.62276	8.98072	8.68709	9.26194	8.821	8.91623	8.90181
RBM39	11.2424	11.3484	11.3469	10.9196	11.2642	11.1397	11.2179	10.9835	11.3009	11.0246	11.1156	11.0927	10.6786	10.3902	10.1308	10.1043	10.9836	10.4631	9.99638	10.6616	10.451	10.3813	10.0758
SAMHD1	11.4893	11.7214	11.3283	11.3248	11.1775	11.6002	11.7051	11.4414	11.3712	11.2044	11.358	11.411	10.0503	10.7314	10.779	10.6169	11.4612	10.8238	10.5276	11.2037	10.8931	11.1879	10.2769
CHD6	9.4219	9.56139	9.52101	9.05509	9.29914	9.47016	9.57874	9.32931	9.07413	8.90678	9.00038	9.44384	8.92657	8.26764	8.65577	8.39149	9.46512	8.93021	8.02147	9.06202	8.24148	8.81368	8.14293
ACOT8	8.08976	8.10824	7.86192	8.30058	7.80745	8.18383	8.04107	8.35271	7.90274	8.16111	7.89405	8.0466	8.69121	8.65842	8.73595	8.60443	8.27043	8.47445	9.06345	8.27974	8.55609	8.7099	9.16606
ZNF334	7.25012	8.01591	7.26034	7.48134	6.85833	7.92469	7.46124	7.80769	6.94971	7.47085	7.14863	7.26819	6.80597	6.42049	6.94166	6.33206	6.75275	7.03484	6.91146	6.79019	6.4578	6.70316	6.36099
CTCFL	8.29808	8.43144	8.28107	8.11303	8.23062	8.60513	8.32862	8.49919	8.475	8.62856	8.21272	8.22847	7.7899	7.66406	7.60891	7.61418	8.08355	7.7163	7.15217	7.86992	7.65047	7.85915	7.70068
SYCP2	5.76453	5.99703	5.40645	5.3134	5.37317	5.95102	5.64708	5.66931	5.47382	5.50397	5.65675	5.51658	5.43594	4.84503	4.72353	4.78804	5.34972	5.0056	4.81528	4.77055	4.95704	4.85226	5.1926
USP25	10.838	10.8149	10.7884	10.7942	10.6649	10.7838	10.682	10.8788	10.524	10.9051	10.7857	10.7901	10.3385	9.86166	9.66941	9.80571	10.6288	10.0185	9.72641	10.2039	9.67134	10.0768	9.80092
MIR99AHG	7.21317	7.93396	7.10177	7.11679	6.51722	7.38579	8.49784	7.44969	6.38265	6.79126	7.13498	6.97108	6.7428	6.71501	6.50095	6.67233	6.40819	6.48382	6.38962	6.57646	6.19898	6.56839	6.38689
NCAM2	8.22207	7.79064	7.75502	8.01721	7.2868	7.44545	7.48549	8.29509	7.66452	8.17717	8.2307	8.09541	7.95839	7.31233	7.31933	7.10954	7.56268	7.00236	6.98071	6.95467	7.06756	7.52096	6.42285
JAM2	10.2131	10.0468	10.254	9.33098	9.44553	9.42692	10.5945	9.37755	9.76715	8.4347	10.0443	9.97455	10.5476	10.4406	10.8823	10.6325	10.6502	10.576	10.2991	10.486	10.5198	10.3373	10.7403
USP16	9.68214	9.72207	9.79534	9.3261	9.83816	9.65662	9.5258	9.6579	9.67502	9.90547	9.79534	9.62487	8.67453	8.02911	7.72498	8.15765	8.87418	8.16717	8.10093	8.63847	8.29168	8.48688	7.86536
BACH1	9.33598	9.3724	9.66728	9.17666	10.2873	9.8252	9.09731	9.34616	10.1112	9.50084	10.0778	9.34543	8.55326	8.62173	8.11752	8.55382	9.34086	8.77246	7.84234	9.22047	8.71644	8.34983	7.98917
IFNAR1	9.40899	9.55795	9.13401	9.04403	9.28588	9.26059	9.14443	9.47479	9.37846	9.57472	9.51055	9.18301	8.81466	8.17458	8.49199	8.53782	9.17142	8.78032	8.09627	9.09519	8.58986	8.40055	8.3722
SON	10.5483	10.359	10.6922	10.3159	10.7063	10.6424	10.4827	10.4209	10.583	10.5343	10.6806	10.5626	9.91892	9.47471	9.72715	9.76622	10.3613	10.1498	9.17306	10.3142	9.76167	10.1134	8.98695
ITSN1	8.73532	9.28674	8.89078	8.57945	8.51364	8.95332	9.7133	8.83823	8.78787	8.6212	8.51364	8.99687	8.23191	8.02282	8.06332	8.0331	8.51364	8.19811	7.61675	8.12439	7.94209	8.43868	7.66532
SLC5A3	9.15793	9.17433	9.30679	9.5287	9.98165	9.81658	9.43695	9.71315	9.50732	9.26564	9.51865	8.91528	9.22678	8.74125	8.92403	8.69591	9.17366	9.06907	7.79951	9.2949	8.87878	8.84514	8.35389
MORC3	9.29542	9.36674	9.14259	8.83403	9.31304	9.24673	9.36302	9.14402	9.42643	9.13494	9.31746	9.24469	8.8916	8.69611	8.27949	8.63798	8.9446	8.71862	8.40854	8.68378	8.51537	8.59017	8.79034
TTC3	9.47388	9.80545	9.45141	9.31175	8.90623	9.61725	9.65178	9.52934	9.43114	9.19252	9.43786	9.43652	8.72512	8.15694	7.8734	7.94639	8.84042	8.26963	7.75649	8.43106	8.06454	8.43962	7.66981
ADARB1	9.393	9.3512	9.75227	9.31002	9.80265	9.16049	9.12665	9.35724	9.03217	8.52152	9.32483	9.66558	9.9753	9.80773	10.3205	10.2193	9.98935	10.1941	9.84542	9.66793	9.817	10.2297	9.66558
LINC00417	7.28023	6.32299	7.51548	6.9027	6.56908	6.34391	7.16001	6.81656	6.73801	6.70043	6.287	6.96138	7.49698	7.85293	6.95249	7.46583	6.89237	7.89665	8.3663	6.57733	7.04145	7.57094	7.61864
HSPA13	9.20915	9.09078	9.04077	8.86728	9.71671	8.95819	8.69656	9.04571	9.80404	9.70403	9.26258	8.97327	8.48213	7.99721	7.36797	7.79977	8.29458	7.90235	7.65519	8.40607	8.05144	8.40426	7.44952
SAMSN1	8.93378	8.28603	8.35593	7.52383	9.34375	8.52759	7.49257	7.77053	9.55915	7.91194	8.52687	8.15978	7.76083	8.47494	6.47223	6.85917	7.32387	6.89052	7.18262	7.46627	8.14536	7.11291	6.30609
NRIP1	9.58993	9.91642	10.0693	9.29296	10.5365	9.61255	9.89944	9.43112	10.4743	9.49436	10.064	9.46512	8.74307	8.9221	7.71085	8.05078	9.27264	8.88804	8.242	8.84176	8.51646	8.67207	7.70454
LTN1	8.63296	8.77956	8.3422	8.26427	8.32446	8.35556	8.44995	8.59679	8.57955	8.51328	8.22942	8.40267	7.99888	7.36834	7.03357	7.34141	8.14142	7.62142	6.90802	7.85855	7.32576	7.58161	7.21823
CCT8	7.98408	7.94804	7.71341	7.68444	7.87673	7.83848	7.69937	7.82458	8.09292	8.32379	7.91363	7.78819	7.58833	7.18637	6.95183	7.08425	7.40054	7.21338	7.02703	7.62756	7.28321	7.20404	7.08026
PAXBP1	8.60269	8.92744	8.57508	8.05075	8.46003	8.62684	8.56878	8.45533	8.83112	8.65899	8.63004	8.55624	8.0652	7.79681	7.52546	7.68033	8.29316	7.82794	7.25071	8.18364	7.70861	7.90445	7.31217
DNAJC28	6.46413	6.76271	6.14865	6.24776	6.33611	6.27832	6.25298	6.67409	6.27061	5.84468	5.62832	6.24932	5.62828	5.52771	5.64425	5.60684	6.22227	5.33149	5.66609	5.66114	5.43294	5.65011	5.79588
GART	8.77887	8.33972	8.30068	8.28024	8.5191	8.45415	8.58398	8.43655	9.09313	9.58708	8.84416	8.53887	8.04034	7.54791	7.86209	7.95164	8.27368	8.28246	7.28837	8.49131	7.98564	8.28475	7.25866
BRWD1	9.27718	9.58516	9.04028	8.81571	8.92547	9.39946	9.19052	9.05079	9.31514	8.78863	8.7603	9.09303	8.94867	8.35453	8.28638	8.094	8.74914	8.38061	8.2251	8.45373	8.08924	8.46526	8.44497
ZBTB21	9.18031	8.4375	9.90712	9.03874	9.98246	8.84529	9.01885	9.28362	9.47753	8.79877	9.93252	9.48181	8.52405	8.63843	8.13394	8.46651	9.38947	8.69554	8.17511	9.12398	8.97445	8.53098	7.78186
SERPIND1	6.42596	7.62465	6.64931	7.57903	7.46468	8.02265	7.90354	8.00468	6.67478	6.24172	7.09624	7.03468	6.21071	6.10855	6.48604	6.62753	6.33948	6.66449	6.68864	6.90503	7.99568	6.88565	5.93833
SUSD2	11.2534	11.3417	11.4581	11.7727	11.3516	11.5314	10.3937	11.7518	10.7429	10.8445	11.348	11.6729	12.295	11.9962	12.2221	12.1281	11.6871	12.0537	12.3538	11.7646	11.8649	12.2156	12.2693
GRK3	9.66423	9.76451	9.60557	9.89563	9.49866	9.8602	9.7327	9.96237	9.89288	10.2708	9.70735	9.501	8.58518	8.83316	8.89722	8.94104	9.4524	9.16687	8.46984	9.32156	8.92166	9.17781	8.51112
SLC5A1	7.14364	6.8217	7.09966	7.2112	6.76862	6.38854	6.17961	7.46436	6.16272	6.24825	6.02143	6.44737	7.4208	7.5168	7.8646	7.38982	7.65926	7.5248	7.20518	7.33633	7.06306	8.36062	7.19532
TIMP3	10.8635	11.0408	11.7257	11.0156	11.5125	11.3765	11.626	11.1784	11.064	10.2202	11.1518	11.38	12.1095	11.9017	11.8869	12.1601	11.7319	11.9485	12.1964	11.6814	11.9784	12.0956	12.0636
POLR2F	8.89224	8.86942	8.89746	9.21117	8.86823	8.85952	9.11804	9.13323	9.06906	9.09107	8.94161	8.97554	9.45144	9.87329	9.6839	9.5606	9.2281	9.35865	9.94314	9.31563	9.59388	9.46424	10.1083
KDELR3	9.0248	9.75184	8.55311	9.10097	8.63579	9.23617	9.19907	9.2531	8.86155	9.27936	8.48433	8.82495	8.56753	8.38405	8.36823	9.07976	7.9362	8.17736	8.26301	8.42221	8.29976	8.53349	8.38069
MGAT3	8.79244	8.44033	8.54649	8.73734	8.45598	8.5123	8.4582	8.67563	8.38729	8.09258	8.0641	8.79167	9.06616	9.26838	9.6449	9.53473	9.18259	9.2723	9.43627	9.06736	9.0675	9.54293	9.96743
RNU12	7.39192	6.97918	7.25269	7.37308	7.52347	7.19208	7.48101	7.0604	7.41776	7.00807	7.1543	7.25169	8.6398	8.70971	7.77489	7.95175	7.24823	7.49022	8.37326	7.45935	8.22363	7.71514	9.17182
TSPO	9.32508	8.90126	8.92476	9.28217	9.02197	8.90848	8.8717	9.25523	8.8733	9.45591	9.14164	9.14884	9.36431	10.2197	9.80638	9.84807	9.21532	9.68762	10.3672	9.46356	9.6843	9.62658	10.4785
SHANK3	8.65572	8.31276	9.00518	8.33199	8.8998	8.88981	9.12299	8.42241	8.7508	8.35843	8.72359	8.78042	9.00518	9.18676	9.72269	9.53517	9.23756	9.22053	9.48939	9.01616	9.37218	9.81064	9.40851
CLDN5	8.17978	8.53454	9.0714	8.75154	8.82451	8.90898	9.0693	8.37484	8.57811	8.76377	8.59021	8.89931	10.0168	9.98548	9.66876	9.56012	9.26298	9.48863	10.0798	9.10548	9.7296	9.82691	10.0074
THAP7	7.97595	7.78204	7.93572	8.16407	8.25615	8.14631	8.21631	8.04836	8.02101	7.9862	8.21153	8.20977	8.51302	8.96196	8.69329	8.61093	8.26735	8.54743	9.02864	8.42688	8.60043	8.70426	9.12852
PITPNB	9.56028	9.56222	9.90777	9.39272	9.99565	9.53193	9.77468	9.52265	10.1724	9.90954	10.0509	9.65765	8.96153	8.81827	8.56628	9.08354	9.21619	9.03472	8.54185	9.20822	9.04491	9.0795	8.26552
SEC14L4	7.02915	8.19724	8.33583	8.30214	8.31985	8.86583	7.78957	8.41681	7.34826	7.35992	7.10313	8.01578	7.75072	8.38748	9.03146	8.93559	8.81279	7.81584	9.68883	7.97667	8.69205	8.3977	9.27638
PIK3IP1	8.89957	9.07683	9.09566	9.10185	9.16963	8.99405	8.95321	9.22848	9.12621	7.80304	8.2239	9.23944	9.89892	9.37287	9.73458	9.68712	9.46751	9.4219	9.74476	9.03156	9.61546	9.57493	9.91952
PATZ1	8.25305	8.38933	8.26642	8.15848	8.29123	8.30904	8.3084	8.28987	7.89563	8.34185	8.15914	8.22408	8.72649	8.88622	8.95795	8.96139	8.46353	8.76017	9.259	8.47921	8.62193	8.80462	9.38279
PRR14L	8.81032	8.78442	8.73954	8.48902	8.52196	8.83885	8.78027	8.61789	8.82546	8.78814	8.6638	8.62825	8.15366	7.88771	8.10353	8.07539	8.48902	8.3387	7.52319	8.21836	7.87415	8.2165	7.75956
EIF3D	11.1353	11.3014	11.0961	11.1716	11.036	10.9915	11.1625	11.1853	11.2287	11.6015	11.4778	11.1285	10.3586	10.0901	10.6298	10.4772	10.9171	10.7473	10.07	10.8853	10.5354	10.5707	10.0412
IL2RB	8.53644	7.94863	7.96473	8.20587	8.48382	8.03276	7.50828	7.97171	8.58173	8.16984	8.4982	7.87376	8.88764	8.737	9.36552	8.91829	9.01422	8.76994	9.39243	8.46454	8.96846	8.19796	10.0936
RAC2	10.5039	9.77702	9.81683	10.2591	9.60898	9.6953	9.01293	10.1011	9.85307	10.0264	9.99191	9.70448	10.0571	10.6289	10.5004	10.7346	10.0468	10.5337	10.6734	10.1939	10.8093	10.0979	10.8177
MFNG	8.52885	8.16936	8.41241	8.48709	7.82762	8.41955	8.19674	8.47332	8.18478	8.2354	8.33696	8.41473	9.17243	9.21322	9.09074	9.49271	8.92786	9.06315	10.1746	8.56658	8.8193	9.29407	9.99452
DNAL4	7.60894	7.50881	7.43061	7.60024	7.20804	7.40672	7.40167	7.39129	7.28008	7.4949	7.57669	7.65165	8.04159	8.33603	8.29474	8.35686	7.80964	7.96328	8.33755	8.13089	8.19307	8.08794	8.97811
CBX7	8.55682	8.77024	8.98406	8.73796	8.63401	8.49458	9.11959	8.61967	8.51414	7.53573	8.64687	8.88027	9.27804	9.74963	9.77761	9.45842	9.24862	9.20166	9.85738	8.91873	9.4636	9.22371	9.88922
PDGFB	7.66645	7.61327	7.76157	7.80008	7.44747	7.77711	7.66023	7.85604	7.85443	7.68984	7.57412	7.75481	7.84078	8.45823	8.41278	8.94185	8.53906	8.55086	8.3198	7.90022	8.29856	8.59161	8.81743
SNORD83B	7.54111	7.38157	7.75709	7.95733	8.0372	7.66887	7.7437	7.50555	8.19958	7.93308	8.08197	7.89905	8.23276	8.53678	8.19297	8.29256	7.92154	8.42347	8.73175	8.22498	8.60452	8.36393	8.82596
ARFGAP3	9.25824	9.05069	9.79164	9.15237	9.95485	9.2092	8.91046	9.2425	9.82166	9.36297	9.54379	9.26221	8.61751	8.84352	8.10384	8.80544	9.07142	8.76808	8.3988	9.06841	9.01183	8.94521	7.79835
SCUBE1	7.75665	7.86539	8.48151	8.31452	8.20824	7.637	7.24442	8.30674	7.03633	7.30726	7.61137	8.53611	8.8692	8.45399	9.25864	8.93353	8.26969	8.47355	8.7486	8.35611	9.10537	9.09945	8.78388
CDPF1	8.02294	8.11044	7.8076	8.09486	7.6612	7.89591	8.01117	7.92391	7.54048	8.28835	7.64969	8.07089	8.4457	8.7129	8.92686	8.45441	8.10389	8.46167	8.89046	8.02678	8.17195	8.47113	9.20968
CELSR1	8.9766	8.92345	9.06449	8.81092	8.94084	9.13518	8.26567	9.03932	8.3936	8.86001	8.95042	8.97286	9.56621	9.49444	9.83155	9.50379	9.24365	9.36162	9.59159	9.27272	9.43096	9.62246	9.11594
ODF3B	8.21725	7.64371	7.93128	8.16142	7.99467	8.10173	7.85497	8.11775	7.81882	7.97037	8.28227	8.21277	8.54142	8.94286	8.90807	8.50112	8.65241	8.76641	9.05244	9.18459	9.19758	8.82218	9.38952
TRNT1	7.61208	7.5757	7.40305	7.40402	7.42565	7.60403	7.19246	7.73233	7.92951	7.85567	7.88749	7.6935	6.93181	6.65074	6.43639	6.63334	7.29712	6.97894	5.91075	7.48223	6.63062	6.90379	6.2734
SETMAR	8.55675	8.82402	8.49014	8.38019	8.02481	8.57698	9.18687	8.49687	8.3722	8.33134	8.27087	8.5048	8.19217	7.76361	7.82709	8.0312	8.09581	8.085	7.38708	8.14393	7.52292	8.25679	7.5644
THUMPD3	8.97142	9.00656	8.48505	8.5541	8.76319	8.71322	8.71031	8.92942	8.76662	9.40581	8.9779	8.68258	8.26375	7.53335	7.55448	7.96406	8.41882	7.99804	7.38654	8.45882	7.55975	8.12214	7.45974
FANCD2	7.28784	6.99616	6.60735	6.51353	6.56089	6.43481	6.35509	6.72388	6.93091	8.22475	6.68083	6.63952	6.21752	5.87272	5.90018	6.16773	6.25395	6.28362	5.84815	6.4193	6.0485	6.1479	5.92504
CAPN7	9.46152	9.56939	9.60208	9.1275	9.37726	9.46505	9.46996	9.39969	9.25017	9.21238	9.35077	9.46994	8.99082	8.5457	8.15393	8.26182	9.07224	8.6016	8.00932	8.81044	8.30176	8.63291	8.13693
NR1D2	10.0796	9.46283	9.69457	10.1828	9.54123	9.14694	9.83401	10.4494	9.47219	9.94686	9.48114	9.98305	9.53236	8.47884	7.66606	8.33126	9.41174	7.46108	8.80953	8.04935	8.58818	8.9916	8.36379
STT3B	11.3896	11.4851	11.0446	11.0388	11.0423	11.2037	10.9514	11.1997	11.3245	11.767	11.1541	11.1378	10.9745	10.4792	10.4443	10.2822	11.0628	10.7509	10.1644	10.7863	10.3826	10.6034	10.3002
ZNF860	6.98142	7.18035	6.58603	6.40174	6.19002	6.54936	6.20589	6.6389	6.49524	7.17991	6.20169	6.76156	6.09569	5.57394	6.04408	6.23455	6.1291	5.78401	5.93141	6.01791	6.21232	5.63301	5.79976
CMTM8	8.33039	7.93642	8.15801	8.17792	7.78222	8.31358	7.55115	8.09606	7.63975	8.05762	8.15327	8.37268	8.94189	8.80933	8.49999	8.92776	8.74001	8.50136	9.34951	8.20194	8.35979	8.72638	9.84954
MLH1	9.96212	9.78276	9.58904	9.74858	9.49621	9.66095	9.55217	10.0564	9.54117	10.175	9.63132	9.62423	8.90665	8.52041	9.10329	9.16512	9.45203	9.21439	8.85107	9.35597	8.78648	9.32784	8.77811
GOLGA4	9.55184	9.66254	9.57076	9.00175	9.77414	9.58355	9.44032	9.39847	9.78625	9.53726	9.34307	9.37056	8.78155	8.02911	7.64604	7.96113	8.73728	8.27753	7.54397	8.48483	8.1692	8.31342	7.75765
TCEA1	10.1195	10.5105	9.94007	9.91831	9.96955	10.0109	10.0878	10.0863	10.0663	10.4542	10.0194	9.94171	9.53789	9.22545	9.14891	9.26275	9.60265	9.25743	9.2159	9.26114	9.16809	9.27255	9.16184
WDR48	8.74887	8.94546	8.82231	8.50713	8.91309	8.7473	8.89978	8.85112	8.62148	8.63333	8.44537	8.72084	8.5612	7.79874	7.6666	7.91461	8.5031	8.19079	7.57871	8.20786	7.71552	8.10311	7.09005
CTNNB1	12.5199	12.5117	12.5978	12.375	12.6228	12.4677	12.3168	12.4561	12.4965	12.6823	12.6228	12.361	11.5357	11.368	11.5852	11.6611	12.3012	12.0106	10.9576	12.2524	11.6724	11.9801	11.0933
VIPR1	7.93303	9.1814	10.1473	9.76631	9.18631	10.2686	9.15967	10.3138	9.56498	8.45329	9.85768	10.594	11.7408	10.4785	10.9779	11.4801	11.3629	11.0422	11.6124	10.0678	9.95844	11.4354	11.9621
NKTR	9.73062	9.92173	9.91314	9.46747	9.35818	9.87443	10.1977	9.74099	9.75409	9.66204	9.46747	10.0211	9.63823	8.78529	8.63355	8.51706	9.56364	9.10233	8.02384	9.01468	8.75822	9.33338	8.33777
ZNF660	6.42234	6.78359	6.78403	6.34244	6.0447	6.77389	6.46231	6.7727	6.21774	6.22527	6.23376	6.60373	5.90719	5.69967	6.06792	5.84277	6.14306	6.00723	5.3826	5.88491	5.54338	5.9706	5.4709
ZNF35	7.72029	7.67187	8.07446	7.75608	7.97167	7.70785	7.66209	7.81669	8.32418	7.96409	7.7578	7.79763	6.92398	6.84561	6.81539	7.2376	7.72962	7.35524	6.43844	7.50893	6.83616	7.14353	6.41373
ZNF502	6.92355	7.21332	6.8509	6.49318	6.12987	6.67876	7.07935	6.84894	7.08271	6.78491	6.66281	6.46391	6.3952	5.6869	6.29512	6.28548	6.24906	5.99452	6.45562	6.16429	5.40046	6.02765	5.68704
KIF15	7.04814	6.52821	5.42691	5.3725	5.07128	5.88301	5.33274	5.42638	5.68313	7.53241	5.51673	5.39543	5.19347	4.6236	4.53404	4.76301	5.30356	4.97941	4.68653	4.79061	4.81986	5.10441	4.72555
CLEC3B	8.85808	9.13287	9.57771	9.15261	9.12447	9.1888	10.0202	8.97014	8.92693	8.48448	9.08723	9.54318	10.0754	10.4738	10.4322	10.451	9.80587	10.2985	10.7411	9.99575	9.87167	10.135	10.7445
SACM1L	10.4175	10.3469	9.92848	10.1662	9.46854	10.4239	9.80077	10.2849	10.0232	10.1528	9.85535	10.2956	9.82332	8.94733	8.93598	8.69183	9.75385	9.34229	8.61185	9.37057	8.8296	9.25577	8.95648
DAG1	8.99176	8.84833	9.04004	9.0192	8.97677	8.92447	8.77904	9.18949	8.74755	8.99536	8.89555	9.02297	9.69513	9.68377	9.62361	9.84861	9.36136	9.38525	9.99155	9.43945	9.39369	9.76157	10.0828
SEMA3B	7.89325	8.57236	8.29965	8.12833	8.44646	8.14246	8.36234	8.09242	8.13974	7.9624	8.33933	8.19532	9.21581	9.0906	9.32693	9.29862	8.53518	8.9637	9.42661	8.48184	8.97957	9.22089	9.22899
ABHD14A	8.99052	8.8593	9.00513	9.28432	8.66099	8.66444	9.2177	9.03068	8.54996	8.73104	8.65825	8.97004	9.56804	10.1049	9.40136	9.76666	9.01823	9.23021	10.1974	9.19147	9.63991	9.32657	10.3644
GNL3	9.37266	9.23267	9.27089	8.96077	10.1563	9.34469	9.18229	9.1383	10.3201	10.0842	9.87936	9.21735	8.07849	8.09417	7.42937	8.15638	8.37139	8.13356	7.55407	9.08395	8.35748	8.08023	7.06075
CCDC66	7.80531	7.71958	7.44517	7.32623	7.6956	7.91895	7.59075	7.77432	7.86365	7.49771	7.31951	7.42331	7.28565	6.7627	6.65105	6.54326	7.30401	6.59481	6.88843	6.73587	7.12414	6.98787	6.9625
SLMAP	9.33943	9.37619	9.56101	9.27253	9.58272	9.42832	9.69779	9.45739	9.50007	9.45103	9.47932	9.39192	8.88488	8.34342	8.45369	8.16273	9.00721	8.30447	8.30923	8.62831	8.28912	8.62224	8.44452
PPP4R2	8.69209	8.95221	8.64541	8.44812	9.07877	8.79068	8.81885	8.65355	9.2578	9.19672	9.01461	8.67958	8.28464	7.85417	7.66076	7.77466	8.13122	7.73917	7.58817	7.87236	7.88798	7.65767	7.55382
ROBO2	8.14139	8.66595	8.44717	8.6569	7.91015	7.35801	6.72504	8.88289	7.88059	6.96381	8.5611	8.30094	9.04079	8.43882	8.78877	8.69027	8.59708	9.30693	8.24042	8.78284	8.13132	9.31951	8.31292
CHMP2B	8.76171	8.81447	8.58531	8.34432	9.12594	8.9295	8.39118	8.73394	8.85705	8.91523	8.92029	8.73956	8.06198	7.95252	7.58736	7.85809	8.25988	7.83707	7.73042	8.30517	7.93379	8.00628	7.77329
ZNF654	8.2917	8.62387	8.50874	7.96169	8.95044	8.47401	8.34665	8.38133	8.46183	7.92321	8.21017	8.22344	7.83555	6.865	6.82398	6.75724	7.75451	6.97056	6.58644	7.62584	6.87489	7.08747	6.69772
C3orf38	8.51135	8.89657	8.22768	8.28638	8.39338	8.49933	8.35714	8.499	8.467	8.48589	8.26336	8.3181	7.85993	7.65296	7.65029	7.78162	8.25504	7.96859	7.25184	8.28765	7.53095	7.91617	7.7146
EPHA3	7.82059	7.74759	8.00997	8.34051	7.52741	7.76114	8.97667	8.59186	8.24182	7.33777	8.31601	8.24903	7.83301	7.5067	6.91126	7.96829	7.55122	6.96652	7.30645	7.68828	7.08555	7.65303	6.895
ARL13B	9.06806	9.03911	9.3523	8.83109	9.73544	9.09313	8.65711	9.0995	9.15734	9.42504	9.28015	8.95059	8.39069	8.4963	8.31567	8.48209	8.81856	8.20761	7.83833	8.69672	8.52762	8.54459	8.09114
CRYBG3	10.5391	10.0951	10.0541	9.86056	9.86123	10.14	10.4663	10.1017	10.026	10.1894	9.93594	10.0634	9.25984	8.90223	8.61321	8.57365	9.8564	9.2414	8.32337	9.62444	8.85458	9.32389	8.69282
GPR15	5.82197	5.40866	5.42942	5.77197	5.45572	5.3315	5.33374	5.7965	5.78092	5.54619	5.61543	5.78927	7.06541	6.24732	5.54881	5.82393	6.35479	5.65971	5.5838	6.42593	8.20118	6.18466	5.77634
CMSS1	8.99147	8.23587	8.17619	8.46585	8.8512	8.46917	8.71199	8.56545	8.85642	9.95888	8.61675	8.30543	8.55199	7.92726	7.53131	7.97223	8.02589	8.09811	7.63462	8.31536	7.69346	8.30965	7.56185
TBC1D23	9.03964	9.33758	9.13624	8.71099	9.32482	9.20386	9.01124	9.13757	9.37925	9.29259	9.19568	8.95531	8.61279	8.21297	7.97188	8.11042	8.63688	8.13163	8.08906	8.40423	8.29808	8.3135	8.20277
TRMT10C	8.01879	7.98174	7.9979	7.73886	8.89156	8.01341	7.75091	8.03201	8.59145	8.4895	8.32887	8.02413	6.86225	7.59864	7.00255	7.38518	7.39239	7.37649	7.4701	7.50647	7.52466	7.42221	7.27397
PCNP	10.79	10.9625	10.7954	10.9029	10.7582	10.8503	10.8429	11.0317	10.8344	10.7688	10.8408	10.9127	10.626	10.5057	10.183	9.89525	10.1843	10.0949	10.1435	10.2051	10.24	9.96844	10.1294
CEP97	8.2604	8.11448	7.76822	7.6026	8.17813	7.93852	8.10231	7.9572	7.95147	7.96912	7.53799	7.75591	7.47635	7.03449	6.91696	6.63518	7.472	6.96115	6.54073	7.29809	6.7804	7.05128	6.83178
ALCAM	11.0942	11.2555	11.4117	11.2723	11.3663	11.2316	10.1792	11.425	11.0191	11.1463	11.1218	11.3489	11.0277	10.2931	10.2929	10.203	11.1321	10.4824	9.83419	10.7786	10.412	10.643	9.70727
BBX	9.94116	10.1482	9.90317	9.57796	9.69812	10.0473	9.93612	9.97689	9.6153	9.76662	9.45469	9.68248	9.3075	8.52172	8.56798	8.24739	9.62976	8.95417	8.31346	9.09086	8.79419	9.00856	8.16324
DZIP3	8.17788	8.15552	7.67915	7.41774	7.61243	7.59196	7.96178	7.94104	7.37453	7.62079	7.50282	7.4978	7.25946	7.06374	6.92625	6.65403	7.52752	7.09762	6.44045	7.50852	7.01199	7.09337	7.01679
PHLDB2	8.97542	9.00498	9.17591	8.69324	9.32338	8.6948	9.10981	8.97282	10.2307	8.79167	9.20936	9.12273	8.8872	8.12022	8.06368	8.11118	8.86233	8.50345	8.0409	8.71907	8.31968	8.4416	7.8241
ATP6V1A	10.2646	9.96804	9.55628	9.92598	9.80685	9.80635	9.23892	10.1474	9.7459	10.3719	10.0948	9.80846	9.27466	8.56384	8.86359	8.79175	9.50457	9.24074	8.3645	9.43208	8.73949	9.15752	8.32007
QTRT2	8.25519	7.93337	7.57182	7.87368	8.01107	7.77283	7.6479	8.09266	8.54066	8.24328	8.07104	7.7071	7.34489	6.97889	7.26401	7.61534	7.63626	7.59059	6.95356	7.69689	7.15231	7.54193	7.16977
POGLUT1	8.0335	7.84777	7.52276	7.1845	7.41974	8.05987	7.78634	7.85255	8.01331	7.81036	7.98509	8.03109	7.36889	6.75848	6.7818	7.27229	7.29922	7.18729	6.87949	7.24163	7.0622	7.57451	6.50509
DTX3L	9.74905	9.58908	9.26734	9.5998	9.36326	9.3603	9.00893	9.88753	9.70832	10.1506	9.7203	9.41568	8.68423	8.21088	8.60002	8.4739	9.60066	9.04356	8.35337	9.7271	8.54382	9.03808	8.45797
PARP14	9.95811	10.0396	9.7154	10.2414	10.2905	10.0948	9.46299	10.406	10.0296	10.3196	10.2884	9.89949	9.51499	8.90523	8.53154	8.9347	9.9423	9.23029	8.2393	10.1204	8.88176	9.45196	8.62005
EFCC1	8.66682	8.60928	8.81582	8.92926	8.80877	8.65374	8.68481	8.79711	8.53527	8.51892	8.8708	8.80977	9.70259	9.65616	9.7891	9.49322	9.2177	9.34672	9.94829	9.15783	9.19474	9.37156	9.79263
ATP2C1	9.48548	9.48435	9.22864	9.22178	9.12094	9.42636	8.94553	9.59089	9.1744	9.50607	9.24132	9.4385	8.86423	8.3753	8.09359	8.17186	8.85218	8.69725	8.1849	8.7065	8.1916	8.63084	8.20088
ACPP	8.86491	8.64904	8.28731	8.32515	8.29654	8.98824	7.50068	8.41656	7.76056	9.22257	8.24154	8.09547	7.61695	7.30946	7.60515	7.33879	8.06145	7.58906	7.7682	7.86184	7.34859	7.60753	7.60062
DNAJC13	9.985	10.2913	9.636	9.6468	9.03264	9.83484	9.93708	9.98287	9.67459	9.99669	9.67031	9.76794	9.34297	8.37171	8.25248	8.14957	9.51756	8.73943	7.86358	8.9688	8.15553	8.69886	8.11201
UBA5	8.97661	9.10226	8.63244	8.67929	8.65828	8.91981	8.73891	9.0302	9.0124	9.11551	8.65637	8.72343	8.68381	8.06477	7.83941	8.03754	8.51204	8.32149	7.87447	8.39184	7.85528	8.41197	8.02514
TMEM108	7.88785	7.83139	8.59041	7.96591	7.75623	8.48486	7.87287	8.09903	7.50701	7.23209	7.45473	8.11472	8.62933	8.55587	8.87879	8.66446	8.1801	8.31995	9.08743	8.17131	8.5125	8.60205	9.23348
SRPRB	9.85418	9.02384	8.87345	9.26983	9.50541	9.27087	9.22137	9.43458	10.0805	10.2206	9.48248	9.20265	8.87805	8.36027	8.57942	8.88692	8.74286	8.83275	8.05997	9.24333	8.56808	9.04837	8.23793
CEP63	7.50697	7.63216	7.3156	7.16518	7.15545	7.27203	7.5579	7.3343	7.34731	7.45207	7.46037	7.31136	7.1491	6.80365	6.81214	6.64112	7.0383	7.01124	6.58452	6.92844	6.51521	6.78226	6.39647
PPP2R3A	8.02889	8.34851	8.41415	8.06713	8.18056	8.34472	7.88118	8.34665	7.8289	8.02195	7.93942	7.93086	7.46069	7.44529	6.9528	7.42565	7.81344	7.47299	6.82749	7.72446	7.03463	7.44377	6.91933
NCK1	9.09768	9.44139	8.94302	8.8105	8.78455	8.83128	8.95911	8.90317	8.82668	8.78508	8.81872	8.92205	8.46999	7.94929	7.78382	8.12813	8.68736	8.32027	7.84388	8.48296	8.01293	8.3579	8.26558
ARMC8	9.60885	9.53981	9.86437	9.32289	9.81137	9.59779	9.46915	9.55565	9.8999	9.83305	9.39875	9.54607	8.82508	8.52622	8.17944	8.60639	9.07437	8.77355	8.30351	8.87533	8.78313	8.72278	8.12103
ZBTB38	11.3741	11.3127	11.7992	11.2529	11.4905	11.2851	11.4596	11.3392	11.4362	10.9699	11.366	11.5333	11.2916	10.3674	10.1885	10.3425	11.366	10.9328	9.7423	10.8561	10.3859	10.9662	9.5525
RASA2	9.14379	9.07414	8.97415	8.64949	9.33089	9.11049	8.83923	8.94765	9.61413	9.34116	9.54574	9.09005	8.66862	8.30525	7.87444	8.33845	8.88989	8.29276	7.95657	8.61228	8.8787	8.27655	8.01943
PLS1	8.51218	8.715	7.96429	8.20216	8.12696	8.53602	7.28493	8.50371	7.66069	9.11107	8.46411	8.17615	7.53048	6.9702	6.92739	6.82916	7.66239	7.15467	6.63566	7.27598	7.0765	7.05881	6.84736
U2SURP	9.88829	10.1443	9.88103	9.48804	9.68091	9.78945	9.87833	9.75273	9.8998	10.108	9.70835	9.72816	9.24846	8.68653	8.32267	8.54195	9.44569	8.90766	8.27637	9.0875	8.69017	8.84293	8.32562
EIF2A	9.99697	10.1098	9.83669	9.89654	10.06	9.89491	9.84834	10.023	9.99712	10.3368	10.1482	9.94581	9.47124	9.07677	8.77562	8.83654	9.52637	8.95983	8.83591	9.46311	9.03918	9.01741	8.72246
SUCNR1	6.21981	5.85557	4.62757	4.7431	4.98898	4.26526	4.30277	5.54523	4.95715	6.3087	5.32597	4.6959	4.09188	4.6405	4.46919	4.67399	4.65327	4.56664	4.38894	4.51898	3.94037	4.27567	4.17643
GMPS	10.2685	10.2051	10.0316	9.93429	10.3494	9.95105	10.0881	10.2104	10.1859	10.663	10.2509	10.0521	9.57624	9.01744	9.10851	9.30498	9.80261	9.35741	8.99809	9.55632	9.18173	9.49217	9.04529
TIPARP	10.8142	10.5656	11.251	11.0157	11.8	11.1093	11.4468	11.1994	11.4194	11.2405	11.65	11.3649	9.48073	10.6367	9.38682	10.0478	10.8042	10.1566	9.94247	10.713	10.5149	10.5493	9.27409
RSRC1	9.03599	9.28476	8.67181	8.87388	8.34816	8.5337	8.75012	9.03649	8.71738	9.12466	8.83985	8.71286	7.92304	7.26667	7.20441	7.22644	8.22681	7.52154	7.3705	7.72378	7.61312	7.73407	7.20002
GFM1	8.38804	8.21977	8.2696	8.03135	8.08065	8.35555	8.35263	8.32229	8.68688	8.98782	8.51019	8.30798	7.91982	7.31608	7.13267	7.29813	8.13696	7.67511	7.25923	7.93359	7.36666	7.60235	6.71479
SMC4	9.54764	9.53802	9.0341	8.73204	8.85283	9.54193	8.55545	9.15291	9.09766	9.93094	8.97299	8.81705	8.20219	7.12071	7.04817	7.14377	7.95512	7.79917	6.91199	7.76448	7.12414	7.32585	7.28837
NMD3	8.92285	9.24093	8.9986	8.92721	9.0135	9.08339	9.10102	9.20101	9.35798	9.23596	9.21213	9.04329	8.80377	8.3919	7.9247	8.17754	8.70466	8.55361	7.79505	8.55616	8.31492	8.25837	7.88213
MYNN	7.97744	7.86392	7.97975	7.69192	8.19372	8.00662	7.87811	8.0506	8.01834	8.06766	8.00397	7.98159	7.69172	7.37704	6.84288	7.15036	7.71822	7.38763	7.10234	7.61747	7.43832	7.44058	7.13208
SEC62	9.71165	10.0427	9.60469	9.48475	9.35882	9.64811	9.72016	9.63867	9.51206	9.33556	9.49089	9.71984	9.3873	8.85011	8.73917	8.70144	9.34487	8.88755	8.71665	8.87046	8.99207	8.8326	8.75084
PRKCI	10.1022	10.3017	10.0378	10.4941	10.073	10.0264	9.45703	10.7725	10.0105	10.2316	10.1403	10.0311	9.64363	9.27417	9.28397	9.1773	9.83243	9.39902	9.11271	9.50069	9.38456	10.5068	9.57456
SKIL	9.03854	8.80993	9.72458	8.80713	9.70126	9.14107	8.63699	9.12661	9.30645	9.04269	9.83374	9.31053	8.474	8.54437	8.10009	8.72423	8.80807	8.17329	7.74697	8.41444	8.65062	8.77777	8.38308
FNDC3B	11.1203	11.012	11.1394	11.0463	11.5118	11.196	11.2212	11.0453	11.2949	11.3378	11.25	11.1032	10.6634	10.4679	10.3838	10.588	10.8279	10.8532	10.1052	10.8015	10.5449	10.8769	10.0172
ECT2	8.11737	8.12756	7.42114	7.59952	7.90464	7.80207	7.03831	7.90665	7.97526	9.79574	7.87028	7.42884	6.92119	6.56008	6.08514	6.64105	7.16959	6.88617	6.07229	6.78552	6.49806	6.47599	6.36557
NLGN1	6.14192	6.48795	5.88712	5.81143	5.51031	5.95832	7.18581	6.38076	6.5429	6.98443	6.28752	5.89738	5.19652	5.55052	5.16698	5.22011	5.4133	4.98591	5.0879	5.86333	5.18501	5.79373	5.15217
NAALADL2	7.98504	8.16705	7.63477	7.54843	7.17388	7.45048	8.03788	7.76273	7.48013	7.59678	7.6247	7.70651	7.42933	7.32297	6.69435	6.48655	7.22971	7.22925	6.75866	7.14667	6.97322	7.12938	6.83892
PIK3CA	8.91294	9.24062	8.98398	8.55914	9.14356	9.16625	9.58461	9.01841	8.92403	8.82003	8.62259	9.04343	8.86002	8.12892	7.76375	8.04535	8.67831	8.18879	7.6224	8.32797	8.0416	8.27161	7.77574
MFN1	8.97574	9.33645	8.92534	8.67072	8.81227	8.83041	8.73665	8.81537	9.03973	8.92197	9.10312	8.86089	8.20727	8.05386	7.86104	7.97242	8.7306	8.19502	7.58886	8.32934	7.91693	8.33529	7.63586
FXR1	9.49558	9.91864	9.47232	9.2629	9.63505	9.50204	9.59557	9.45772	9.52615	9.71018	9.43892	9.45106	8.96529	8.39259	8.17445	7.98341	9.03069	8.4036	7.79407	8.64117	8.38892	8.47282	8.03527
ATP11B	9.74163	9.70603	9.92041	9.37883	9.84243	9.93987	9.73705	9.65369	9.94357	9.89652	9.69915	9.85498	9.44341	9.03986	8.48471	8.6431	9.55078	9.0372	8.4683	9.13023	8.90109	9.0221	8.50212
B3GNT5	9.98728	9.01759	10.2025	9.66242	10.9931	9.70586	8.71187	9.79631	10.3387	10.1392	10.776	10.0283	7.94253	10.0239	8.56572	8.84107	9.66472	8.93264	8.63886	9.50378	9.39421	9.02532	8.17108
HTR3C	6.41561	6.50291	6.5148	6.56134	6.61513	6.44097	6.54561	6.51343	6.54955	6.12888	6.80246	6.14825	6.86832	7.36549	7.45581	6.6996	7.3735	6.67701	7.00255	6.52082	6.91037	6.51036	8.68554
MAP3K13	9.02518	8.56519	8.72694	8.40233	8.15309	9.12599	7.83926	8.75387	7.93896	8.22781	8.46561	8.79971	8.07646	7.38642	8.13505	7.41671	8.08508	7.94916	7.42202	8.13176	7.46198	8.05254	7.59297
IL1RAP	8.80107	8.43241	9.19038	8.83395	9.34822	8.96325	8.44562	8.99672	9.54946	9.35988	9.43755	8.99423	7.69891	8.69247	7.22527	8.07016	8.81844	8.6805	7.71803	8.72071	8.73107	8.41841	6.98027
OPA1	9.56149	9.74416	9.4555	8.96785	9.42855	9.4837	9.53367	9.39408	9.67435	9.94488	9.44737	9.30728	8.74343	8.11026	7.79214	7.86363	8.61217	8.32466	7.63733	8.42583	7.90417	8.26276	7.714
HES1	9.04935	8.81859	9.10902	8.76789	9.70271	9.07802	9.36445	8.91965	8.23504	8.87901	9.05891	8.97863	9.98851	9.92637	10.0056	10.2577	9.38935	9.20006	9.39114	9.37965	10.0678	9.67326	9.83842
FBXO45	7.6978	7.77707	7.36502	7.03038	7.56233	7.31646	7.68241	7.62839	7.88468	8.02449	7.55426	7.54448	6.75829	6.60329	6.9785	6.84898	7.18335	7.19819	6.75786	7.30876	7.06892	6.98017	6.87947
SENP5	9.34442	9.26468	9.7531	9.06869	10.0111	9.56843	9.46524	9.34521	9.84846	9.42805	9.59627	9.47198	8.67095	8.42261	8.57378	8.69812	9.29869	9.0544	8.22018	9.15778	8.83636	9.02122	8.00081
FYTTD1	8.74138	8.63241	8.64074	8.44723	8.68557	8.68115	8.72338	8.66847	8.8528	8.68487	8.85908	8.54126	8.30645	7.88517	7.77723	7.9297	8.41703	8.08634	7.536	8.19916	8.06779	8.05594	7.76165
RAD18	8.39701	8.59163	8.24887	8.19714	8.48648	8.40893	7.90871	8.3538	8.12492	9.10906	8.23539	8.27892	7.89669	7.58456	7.70913	7.56865	8.01066	7.83721	7.44766	7.81241	7.73552	7.70257	7.62927
TIMP4	7.03741	7.75615	7.59254	8.06226	8.19577	8.96392	11.4188	8.43155	7.33304	7.59781	7.36769	8.05732	7.68141	7.06101	7.1548	7.52143	7.37074	6.63405	7.09263	7.34154	7.55323	7.26606	7.03866
WNT7A	7.95191	7.63392	8.04495	8.12694	7.93634	7.79196	7.64028	8.04185	7.26789	7.89465	8.04186	8.03372	8.8283	8.71769	8.66893	8.98325	8.36872	8.48465	9.10303	8.47669	8.60108	9.08938	9.51572
ANKRD28	9.61303	9.70691	10.576	9.73705	10.7968	10.388	9.62923	9.9616	10.9327	10.5841	11.0265	10.1808	8.71358	9.21251	7.85251	8.59577	9.9205	8.84237	8.11179	8.98735	9.64951	9.38482	7.75888
DPH3	8.67835	8.50847	9.01805	8.82255	9.05195	8.83804	8.69314	9.04575	8.96813	8.93681	9.02438	8.76485	7.82201	7.89767	7.60114	7.98052	8.60112	8.058	7.6727	8.33381	8.0041	7.97431	7.76553
SGO1	6.90773	6.10128	4.8465	5.00288	5.15218	5.28906	5.02284	5.05798	5.59194	7.74892	5.6165	4.91106	4.75622	5.06497	4.58526	4.99976	4.87409	4.67867	4.92411	4.63443	4.60446	4.75982	5.044
ZNF385D	8.55838	8.05479	8.11243	7.72956	8.03914	7.66348	8.68556	7.4468	8.88919	6.79565	7.27591	8.01747	6.73572	7.02727	6.47684	6.61176	6.76252	7.07859	6.52962	8.06225	7.27518	7.16258	6.17291
TOP2B	9.48443	9.7807	9.43947	8.77926	9.31914	9.62927	9.42988	9.24586	9.37899	9.62929	9.07321	9.32314	9.05366	8.23019	7.81277	7.93491	8.88095	8.27119	7.75759	8.48793	8.12341	8.43561	7.81166
SLC4A7	7.97486	8.51373	8.46634	7.79623	8.83881	8.28988	8.50416	8.02259	9.51898	8.55944	8.42943	8.42567	7.92264	8.01191	7.36741	7.62813	7.80632	7.85866	7.43801	8.12685	8.17734	7.95976	7.39155
AZI2	9.87747	9.93112	9.77559	9.72357	9.60051	10.0034	9.9203	9.85451	9.79379	9.57884	9.65127	10.0818	8.83801	8.80722	8.31351	8.67914	9.04568	8.6774	8.40693	9.22032	8.75867	9.05231	8.4039
CLASP2	10.0139	10.0412	9.99342	9.67703	9.46025	9.68544	9.75583	9.93285	9.56143	9.93194	9.82819	9.81071	9.60649	9.19164	9.18785	8.92995	9.76247	9.31064	8.88526	9.40797	9.03545	9.23501	8.76549
CX3CR1	8.17689	7.55529	7.18257	7.68644	6.74743	7.3035	6.56525	7.96427	6.87036	7.91333	7.81349	7.20423	6.81905	7.55364	8.91645	8.67461	9.23269	8.17659	8.08199	8.50454	7.20165	7.17536	9.52093
LZTFL1	8.14319	8.07569	7.69928	7.64848	8.01996	8.00739	7.51534	7.84185	7.62362	7.82587	7.62452	7.81066	7.22042	7.02571	7.06083	6.76433	7.50266	6.94777	6.44553	7.49324	6.86734	7.03608	6.83575
ALS2CL	7.9117	8.13441	8.23419	8.18351	8.22825	8.25496	7.89988	8.26686	7.85394	8.05021	8.21559	8.19553	8.75066	8.80141	8.93831	8.8479	8.68603	8.68533	9.07333	8.38112	8.84105	8.58831	8.63495
UBA7	9.85441	9.72894	9.59951	9.82242	9.11025	9.63698	9.51397	9.91158	9.45988	9.23671	9.72596	9.76673	10.3889	9.96011	10.6275	10.3709	10.2965	10.3812	10.2249	10.2533	10.3815	10.4972	10.1746
HYAL1	9.27817	9.40982	9.55374	9.54985	9.69716	9.52981	9.44781	9.65323	8.79299	8.90805	9.47241	9.61434	10.4958	10.1963	9.97594	10.3626	9.80897	9.98853	10.7968	9.65212	9.7308	10.553	10.4353
HYAL2	8.50118	8.30729	9.19105	8.6032	8.48342	9.07026	9.30917	8.61868	8.6302	8.31185	8.55881	9.08653	10.0182	9.63912	9.22308	9.48398	9.2023	9.35507	9.81057	8.79494	9.33458	9.97756	9.56358
PCBP4	7.68568	7.51894	7.74971	7.92206	7.58082	7.50342	7.96715	7.90517	7.57817	7.8497	7.72594	7.87712	8.53131	8.46142	8.32162	8.78132	7.95622	8.24121	8.69071	7.93583	8.21796	8.41671	8.97805
SEMA3G	7.50106	7.2412	7.39522	7.72813	7.4516	7.52494	8.02847	7.72359	7.81156	7.30907	7.82197	7.89424	8.20891	7.96	8.31652	8.24774	8.31259	8.11221	8.65512	7.57075	8.03922	7.57956	9.35417
TNNC1	8.13105	8.17118	8.46159	8.53611	8.61452	7.98553	7.43499	8.81285	7.90572	9.2074	8.50632	8.31232	9.78986	9.56727	9.87834	9.64834	8.94777	9.54868	9.83954	8.79344	9.16039	9.52421	9.78106
PBRM1	10.0453	9.99394	9.85518	9.725	9.45831	9.84207	9.81149	9.93144	9.7786	9.97853	9.82357	9.84116	9.07047	8.36097	8.65366	8.4709	9.52121	9.0294	8.20074	9.11999	8.62181	8.94766	8.38635
ACTR8	8.52942	8.65823	8.28387	8.26006	8.44031	8.69208	8.54374	8.64442	8.88426	8.97229	8.4394	8.51876	8.2294	7.2546	8.0784	7.9141	8.49162	8.12562	7.16038	8.24911	7.5654	8.11245	7.36374
DNASE1L3	6.28085	5.55162	8.27496	6.51502	5.92539	6.34881	6.35442	6.31712	6.12883	5.62931	5.86725	7.82219	9.27902	7.43215	7.06277	8.63854	6.87941	7.54589	8.06661	7.28716	6.84575	9.6004	6.0599
FAM107A	9.27744	9.56543	11.1278	9.59569	10.4897	10.1388	10.1026	9.24842	10.0948	9.02353	10.3566	10.5742	10.7672	11.2732	10.2269	10.9932	11.1556	10.6559	10.7589	10.3842	11.3659	11.321	10.2457
PSMD6	8.78823	8.78025	8.65351	8.42828	9.16597	8.70113	8.52604	8.627	8.91686	9.11241	8.80411	8.58778	8.13214	7.79738	7.70887	8.38444	8.6626	8.21103	7.76016	8.56711	7.94864	8.37684	7.84665
ADAMTS9	10.581	10.1933	11.5925	9.92399	12.2512	11.304	10.8156	9.94138	12.4422	10.3361	10.628	11.1254	9.116	10.1018	9.0716	9.69368	9.71288	10.5668	9.25891	11.1592	10.329	10.4837	8.12287
SUCLG2	9.64151	9.65077	9.11174	9.28586	8.81215	9.37294	9.32296	9.32402	9.13783	9.61049	9.26009	9.25539	9.10836	8.39067	8.49322	8.29873	8.93671	8.66626	8.20427	8.7296	8.5311	9.01617	7.97168
TMF1	8.99055	9.13193	9.00705	8.58541	9.38626	9.16884	8.8421	8.84029	9.26946	8.9421	8.94709	8.78941	8.10837	7.47222	7.08462	7.2839	8.37244	7.6144	7.08505	7.94743	7.62808	7.78061	7.08048
FRMD4B	10.8246	11.3152	10.9591	10.8025	10.388	10.7724	10.268	10.8565	10.4526	10.8467	10.7074	10.5305	9.75039	9.41537	9.61949	9.66733	10.3882	9.69165	9.27189	9.9406	9.20077	9.76257	9.13229
SHQ1	9.31679	9.18071	8.88684	8.7419	9.02225	8.97657	8.81541	8.951	9.31238	9.32946	8.99586	8.7828	8.48708	8.34318	8.54104	8.32112	8.72878	8.45534	8.19319	8.75205	8.2223	8.43841	8.18604
GBE1	8.94809	8.72064	9.02897	8.7642	9.26476	8.84898	9.26011	9.18915	9.20126	9.03873	9.04326	8.68792	8.27276	8.02667	7.5563	8.18153	8.47648	8.01111	7.71818	8.3256	7.89881	8.21298	7.59395
PROS1	9.83751	10.487	9.86695	9.49723	9.01873	9.76069	10.3255	9.96262	10.0113	9.96321	9.54826	9.74094	9.75601	9.11364	8.9132	8.95752	9.47176	9.39654	8.57156	9.43629	8.74845	9.08604	8.54577
MINA	8.62582	8.21829	8.10196	8.06857	7.94659	8.07892	8.36108	8.28581	8.45116	8.67132	8.50522	8.23731	7.55613	7.42558	7.55236	7.49007	8.0427	7.881	6.8998	7.91291	7.60867	7.55051	7.24269
DCBLD2	10.3195	10.3582	10.0869	10.253	9.66848	10.2241	9.79866	10.3726	10.2748	10.1848	10.0361	10.0831	9.92243	9.31658	9.38123	9.48191	9.70545	9.7479	9.35086	9.84613	9.16091	9.69783	9.28368
FILIP1L	9.17377	9.22536	9.67945	9.5734	9.27881	9.26464	9.62096	9.69734	9.29432	8.78819	9.45506	9.72112	8.6396	8.4049	7.88431	8.65343	8.96035	8.67935	7.80147	8.66726	8.57069	8.57932	7.83602
TOMM70	8.58244	8.69706	8.43203	8.18701	8.51283	8.36678	8.65753	8.40185	8.66337	8.96043	8.57891	8.29424	7.97876	7.44477	7.77185	7.7165	8.05255	7.8273	7.39577	8.08425	7.71791	7.86643	7.20554
ZBTB11	9.0068	9.17198	9.19805	8.67398	9.48878	9.11355	8.94883	8.9849	9.19334	8.9703	8.89577	8.95918	8.76619	7.87947	7.82958	7.93665	8.62274	8.22528	7.94216	8.36167	8.10962	8.21895	7.58973
IFT57	9.94838	10.3016	9.78909	9.94105	9.85011	9.83892	9.03531	10.1574	9.77504	10.3984	10.1096	9.91168	9.08658	9.0551	8.91087	9.15633	9.53454	8.85914	8.49468	9.37923	9.1924	9.20948	8.33937
KIAA1524	7.05437	6.91238	6.61919	6.22227	6.64873	6.4408	6.27816	6.67476	6.68299	7.96408	6.8174	6.26956	5.9837	6.09394	5.57453	5.51791	6.16847	5.67642	5.57386	5.78051	5.57701	6.0349	5.73451
ATG3	10.4078	10.452	9.81997	10.134	9.9841	9.93796	9.77843	10.2836	10.1782	10.6765	10.2983	9.94664	9.58001	9.43904	9.60375	9.65229	9.81874	9.5547	9.42213	9.76296	9.32053	9.51658	9.56107
CCDC80	10.1765	11.8825	10.6579	9.74436	9.54148	11.1959	12.2362	10.3287	11.7075	10.0814	10.051	11.3107	9.60962	9.62571	9.05516	10.2866	10.3107	9.03175	9.11968	11.3524	9.21679	9.58734	8.33089
NEPRO	9.33887	9.32272	9.33979	9.09566	9.41207	9.32661	9.30664	9.43099	9.57975	9.40968	9.36648	9.25768	8.80992	8.50641	8.40459	8.70749	9.01396	8.60668	8.33099	8.82454	8.56525	8.68753	8.40724
CFAP44	8.58871	8.80472	8.77846	8.38435	8.3377	8.381	8.33432	8.11683	7.79716	7.93663	8.10777	8.44841	7.23527	7.68286	7.44208	6.89724	8.07861	7.50507	6.41336	8.17359	7.41087	7.40322	7.17431
SPICE1	8.82665	8.56149	8.39263	8.18717	7.91013	8.49527	8.22682	8.44917	8.02066	8.47277	8.05849	8.38208	7.87643	7.61173	7.29194	7.02855	8.32227	7.44847	6.82585	7.93251	7.37078	7.8484	7.14992
USF3	9.66681	9.68774	9.7276	9.4181	9.54042	9.71039	9.82218	9.61957	9.52509	9.45193	9.54485	9.67178	9.34579	8.66338	8.9355	8.92673	9.49009	9.16255	8.63247	9.22738	8.89566	9.27035	8.6439
NAA50	11.283	11.1034	11.1221	11.0977	11.6078	11.1723	11.0632	11.0893	11.564	11.8731	11.3879	11.0652	10.5876	10.4506	10.279	10.3354	10.8208	10.6519	10.1775	10.805	10.5002	10.4896	10.1203
FSTL1	10.9212	11.5983	11.196	11.2938	11.4214	11.8118	12.276	11.4429	11.6044	10.9705	10.7473	11.5023	10.9339	10.3548	10.1169	10.9085	10.558	10.5984	9.75453	11.0941	10.2693	10.9863	9.81806
RABL3	10.403	10.1557	9.89584	10.1851	9.80895	9.78245	10.3123	10.2384	9.96329	10.4294	10.066	9.97428	9.30963	9.12971	9.17049	9.07606	9.85582	9.24562	8.86217	9.59741	9.03505	9.35474	8.96
GOLGB1	9.73002	9.86491	9.87474	9.46622	10.1494	9.85641	9.88953	9.71371	9.78298	9.4632	9.47297	9.68868	8.79611	8.15429	8.00498	8.21692	9.1029	8.58256	7.82885	8.64515	8.1229	8.51748	7.82107
IQCB1	9.16373	8.85714	8.99493	8.58648	9.36946	8.82063	8.81838	8.83269	9.06346	9.48467	9.18216	8.97519	8.6448	7.91311	7.90004	8.0375	8.8101	8.31575	7.8466	8.69333	8.36953	8.36562	7.59474
KPNA1	9.30905	9.08819	9.54055	9.15679	9.6376	9.20769	9.12538	9.28979	9.59919	9.75423	9.59988	9.25316	9.08238	8.49059	8.37593	8.56095	9.08783	8.7199	8.24961	8.95499	8.66321	8.73916	7.9678
PARP9	9.50737	9.22517	8.7953	9.49591	8.79903	9.02395	8.61019	9.60055	8.96941	9.70789	9.1018	8.86382	8.34167	7.86598	8.22097	8.0233	9.26552	8.65596	7.41133	9.53078	8.02181	9.04159	7.56972
CCDC14	8.95485	8.946	8.43184	8.56047	7.69149	8.72969	8.36722	8.83672	8.16183	9.00289	8.48275	8.82021	8.07015	7.56243	7.24418	7.33576	8.32572	7.82942	7.16936	7.94336	7.38221	7.96515	6.93836
ZNF148	9.58588	9.74719	9.59195	9.34559	9.12607	9.5115	9.51659	9.52391	9.42712	9.45759	9.50331	9.43997	9.16321	8.47106	8.03541	8.19919	8.87758	8.55683	8.18226	8.6496	8.09577	8.42729	8.30332
SNX4	8.46134	8.58133	8.34255	8.14974	8.35003	8.37593	8.00466	8.57283	8.26576	8.84793	8.61804	8.35397	8.06594	7.6287	7.66116	7.81742	8.01877	7.64366	7.52726	7.7491	7.57777	7.9391	7.77334
OSBPL11	9.37168	9.21543	9.08066	8.58977	8.58152	8.92589	8.38369	8.99629	8.70664	9.18188	8.96612	9.1314	7.99975	7.86183	7.98033	7.88754	8.95456	8.32196	7.63097	8.30577	8.00521	8.24742	7.50333
KLF15	8.36097	8.50088	9.02175	8.21142	8.50132	9.02175	10.2277	8.74511	7.63025	7.76951	7.67829	9.35349	9.90333	9.80963	8.77483	9.19447	9.24591	9.1689	9.96611	8.71756	9.35101	10.3818	8.95732
TPRA1	9.46028	9.22896	9.218	9.6886	9.48866	9.32583	9.41175	9.46405	9.56356	9.34254	9.40404	9.43122	10.019	10.0972	10.0022	10.0727	9.79546	9.81528	10.3761	9.80535	9.96202	10.0224	10.5229
GATA2	8.46536	8.22359	8.34623	8.04664	8.22617	8.22396	8.35361	8.14669	7.9007	7.51616	8.07877	8.19045	9.26253	9.18308	9.63823	8.8485	8.70232	8.68883	9.65396	8.43268	9.07898	8.73701	9.87942
RAB7A	7.49369	6.94818	7.54012	7.02543	7.3887	7.19451	6.91983	7.23038	6.98756	7.05745	6.84798	7.27438	8.06874	7.67494	7.57935	7.92945	7.16433	7.66827	8.28946	7.61666	8.05936	7.98552	8.14973
H1FX	8.44205	8.34143	8.37812	8.49961	8.34161	8.61484	8.40737	8.46479	8.53923	8.42635	8.18605	8.23582	9.3022	9.17158	9.17224	8.92228	8.71902	8.67441	9.6221	8.75329	9.29726	9.17875	9.83492
SNORA7B	9.25585	9.44782	9.74089	9.55963	9.65683	9.57133	9.68112	9.67078	9.5878	9.19111	9.67771	9.83861	10.5449	11.0314	10.6319	10.7889	10.0471	10.5834	11.1884	10.2936	11.6149	10.6694	11.1625
MBD4	9.1192	9.24858	8.88096	8.88589	9.23897	9.31516	8.8031	8.99382	9.3899	9.31487	9.02825	9.00556	8.32821	7.84889	7.95323	8.24908	8.75119	8.19708	7.89196	8.48937	8.232	8.43392	7.79303
MRPL3	9.69162	9.55211	9.39943	9.39295	9.19984	9.68521	9.6477	9.42039	9.89716	10.5496	9.74827	9.4525	8.94216	8.93444	8.67672	8.81919	8.90543	9.04046	8.66614	9.28859	8.72172	9.1076	8.71364
TOPBP1	9.24926	9.47562	9.09709	8.82698	9.06651	9.31965	9.11969	9.09979	9.35106	9.93506	8.98022	9.06736	8.58548	7.87639	7.7087	7.75091	8.77264	8.25096	7.79841	8.34266	7.8549	8.24871	7.58956
SLCO2A1	11.2717	10.2093	11.6874	11.1444	10.9596	11.1952	10.818	11.1753	10.9984	11.2278	11.3454	11.7468	12.2469	11.427	11.7729	12.2557	11.8297	11.844	12.1723	11.2327	11.3762	12.2121	12.0722
STAG1	8.86892	9.14857	8.80696	8.44717	8.66335	8.62148	9.00559	8.80423	8.81155	8.90519	8.75503	8.57914	8.39458	7.84162	7.53705	7.73434	8.41634	7.96291	7.51339	7.85371	7.65973	7.86246	7.62139
CEP70	9.4665	9.73463	9.63585	8.93062	8.86219	9.85476	8.68584	9.4158	9.49976	9.56693	9.28749	9.57942	8.44225	8.75071	7.52072	8.05238	8.93904	8.72389	8.24624	8.88835	8.21884	8.75648	7.95349
PIK3CB	9.6303	9.73444	9.25875	9.1759	9.18166	9.60004	9.18466	9.44456	9.26546	9.44794	9.18202	9.32257	8.79061	8.18996	8.45889	8.16037	9.12765	8.53039	8.20875	8.63748	8.38931	8.59557	8.17942
COPB2	10.3731	10.2693	9.88925	10.0832	9.91441	10.2497	10.0865	10.2753	10.2939	10.5712	9.94754	10.0464	9.35926	8.58472	8.52345	8.74529	9.64222	9.22974	8.15297	9.57036	8.68941	9.15706	8.18839
RBP2	6.51642	6.3772	6.8704	6.74436	6.61955	6.30588	6.32542	6.82975	6.44727	5.9867	6.33464	6.5504	7.03205	7.32772	7.16752	7.58942	7.96467	7.80994	6.84952	6.50573	6.63302	7.63808	7.78236
XRN1	10.0711	10.1038	10.0288	9.59304	10.0272	10.2447	10.069	9.89599	10.167	9.75569	9.88822	10.0581	9.74883	8.87602	8.58065	8.76849	9.78231	9.18386	8.52796	9.36356	8.89828	9.16061	8.76159
ATR	8.58528	8.34246	8.12063	7.98638	8.17434	8.48888	8.35563	8.3454	8.76391	8.72542	8.34961	8.16593	7.77622	7.15602	7.01175	7.08765	7.90394	7.53214	6.83899	7.81331	7.1328	7.46446	7.01587
PLOD2	8.77841	9.21189	8.74365	8.27929	9.26344	9.24046	9.02667	8.64231	9.69215	9.49005	9.21807	8.65868	8.34114	7.83109	7.52198	8.20147	8.17586	7.88753	7.66727	8.28708	7.93781	8.03815	7.76906
HLTF	8.59808	8.81458	8.18835	8.19426	7.3946	8.47649	8.5949	8.48489	7.98752	8.45139	8.00597	8.01389	7.80614	6.95243	6.74118	6.82672	7.66861	7.19731	6.59736	7.03976	6.78078	6.93445	6.83195
CP	8.83041	8.56719	7.57642	8.23405	9.82687	7.84493	8.33698	8.36894	8.93986	7.73003	9.03637	7.96044	5.67406	7.51902	7.26093	6.0985	8.85563	6.97833	5.44964	9.30464	8.31492	6.17501	5.8292
TM4SF18	10.5921	10.1946	9.41572	10.0772	9.40532	8.82005	8.95956	9.91493	9.23464	9.26728	8.81466	9.11525	9.08854	8.90168	8.8819	9.23103	8.74543	8.8221	8.33692	9.1099	8.29638	9.2181	8.51164
P2RY12	7.22099	8.23915	7.49872	7.70385	6.88111	6.5998	6.82933	8.03405	6.53262	6.42004	6.72121	6.8081	6.40224	6.65542	6.60852	6.31549	7.27572	5.94256	6.23198	6.51647	6.06161	6.55139	7.05939
KIAA1328	8.81124	9.18699	8.98013	8.33646	8.0581	8.41664	8.6422	8.55229	8.01917	7.8282	8.44331	8.7857	8.30881	7.39372	7.90649	7.60828	8.57749	8.00304	7.29871	8.06496	7.5097	7.96061	7.53978
DHX36	9.06985	9.23837	9.06009	8.66801	8.98695	9.08629	8.93634	8.95943	9.38428	9.28084	9.30849	9.00889	8.2102	7.67004	7.33861	7.58082	8.58708	7.89864	7.34918	8.16388	7.89976	7.99137	7.32414
PLCH1	8.66434	8.58642	8.05612	8.11923	7.55858	7.92819	6.64335	8.29946	6.7201	8.24231	7.95594	7.68767	7.23084	7.10189	7.24958	6.51328	7.81461	7.44679	6.76747	7.57171	6.97223	6.90707	6.76664
SSR3	10.55	10.5236	10.1287	10.2557	10.5695	10.1511	10.0616	10.5323	10.6091	11.0497	10.3317	10.2819	9.70392	9.643	9.46561	9.90739	9.88305	9.8455	9.78572	9.86907	9.6187	10.0642	9.49569
CCNL1	10.3429	10.236	10.7765	9.93117	11.1779	10.6354	10.0617	10.1785	10.7612	9.96156	10.9849	10.5707	9.63726	10.1212	9.13736	9.76188	10.207	9.6671	9.5216	10.3271	10.2432	9.95134	9.24474
VEPH1	10.4595	10.0237	9.7794	10.5081	9.31126	9.91972	8.41442	10.6	9.04483	10.2177	10.2014	10.3595	9.61717	8.75808	8.44694	8.47411	9.71222	8.84694	8.11695	9.04745	8.07344	9.12749	8.42098
LXN	8.00252	8.9864	7.59434	7.45818	7.66441	8.03745	7.89884	7.70266	8.27218	8.34859	8.08089	7.53358	7.15336	6.93324	7.24055	7.10778	7.03453	7.14305	6.76784	7.51307	7.28036	6.7384	6.91157
RARRES1	9.90787	10.2245	8.61603	8.68281	9.02171	8.49566	9.51971	8.63631	10.6307	9.27448	8.93215	8.51347	8.21629	8.49849	8.46522	7.91312	8.7437	8.36083	8.70416	8.60663	8.76338	7.74608	9.39146
IFT80	8.60009	8.69135	8.20918	8.50844	7.94618	8.82425	8.1978	8.7185	8.06329	8.47546	8.39583	8.34629	8.01019	7.51793	7.25737	7.29057	7.87543	7.72229	7.12384	7.68606	7.1935	7.55266	7.27845
TRIM59	6.1443	6.58528	5.80855	5.72905	5.92457	6.5003	5.49973	5.80579	6.34941	6.7589	5.72281	5.77662	5.57535	5.25973	5.26698	5.13673	5.57092	5.55947	4.98787	5.05264	5.47408	5.12798	5.7087
KPNA4	9.3478	9.28427	9.70215	8.71871	10.0376	9.13178	9.15669	9.35065	9.65647	9.71956	9.53826	9.28703	8.4994	8.25048	8.06471	8.16563	9.19817	8.43955	7.99503	8.64631	8.42173	8.35743	8.14015
PDCD10	8.07591	8.13691	7.92803	7.54084	8.13176	8.06522	7.72655	8.017	8.12341	8.46548	7.92976	7.97275	7.47533	7.40998	6.90673	7.31136	7.50944	7.46426	7.45382	7.52627	7.41466	7.25529	7.52798
GOLIM4	10.4242	10.597	10.3127	10.0228	9.77476	10.3017	10.2429	10.3491	9.9944	10.1697	9.83948	9.62426	9.59805	8.79083	8.87918	8.85764	9.544	9.18311	8.7321	9.12976	8.60759	9.08633	8.6087
MECOM	10.3442	9.76365	9.75543	9.5933	9.20301	9.74591	8.81411	9.65751	9.02545	9.55123	9.40257	9.64077	9.22734	8.25568	8.38555	8.31926	8.77009	8.6559	8.0353	8.85548	8.12516	8.83189	8.17298
TNIK	9.76758	9.47742	9.70509	9.58112	9.43931	9.94978	8.94881	9.78261	9.20179	9.27996	9.27235	9.61164	9.14456	8.88746	8.63499	8.58641	9.45523	8.89487	8.53772	8.75544	8.65335	9.39971	8.19054
PLD1	8.82029	9.34937	8.76173	8.54047	8.00959	8.63654	9.33563	8.71558	8.30674	8.41257	8.41745	8.82606	8.41353	7.98361	7.97597	7.78733	8.57846	8.13082	7.50288	8.20306	7.98917	8.57651	7.30848
NCEH1	10.4831	9.92791	9.96758	10.4955	10.7841	9.82247	8.94086	10.5313	10.1588	10.9748	10.6819	10.1242	9.05272	9.61574	9.79924	9.82745	10.1694	9.93843	9.35837	10.0853	10.036	9.66497	8.6055
TBL1XR1	10.5628	10.1931	10.0923	10.2284	10.2977	10.384	10.2603	10.3222	10.1083	10.5685	10.2302	10.1332	9.88886	9.45569	9.39257	9.43314	9.97725	9.46281	9.21211	9.65175	9.14411	9.45478	9.41354
MCCC1	9.11107	9.37347	9.27509	8.8439	8.93518	10.2278	9.52077	9.25175	8.64073	8.98768	8.79133	9.64089	9.07324	8.27378	8.31309	8.17568	8.79748	8.76154	8.33086	8.76177	8.12421	8.77175	7.8807
RFC4	8.76972	8.48919	8.08782	8.4646	7.98502	8.16458	8.01924	8.39814	8.18162	9.86338	8.37919	8.05239	7.66158	7.48173	7.53663	7.76982	7.72472	7.29126	7.43775	7.72604	7.45259	7.78598	7.77967
CLDN1	9.58333	11.3639	9.26996	10.7789	11.337	10.1598	9.72978	10.6968	11.4986	11.7822	11.2798	9.96191	7.53598	10.0188	9.40948	8.23744	9.90221	9.8425	9.74135	9.13565	10.7276	7.17677	8.60906
ATP13A3	10.5877	10.2336	10.5201	10.3779	11.3033	10.465	10.0366	10.6212	11.7747	11.1329	11.0825	10.4602	9.79977	9.90598	9.08392	9.5244	10.1194	9.57915	9.16266	10.2784	9.80828	9.61883	9.02528
LSG1	9.72733	9.35209	9.43734	9.30722	9.69898	9.37689	9.33957	9.34597	9.90622	10.0482	9.92526	9.34605	8.30796	8.14042	8.62956	8.55907	9.16468	8.71196	8.12307	9.21359	8.48783	8.83935	8.08619
ACAP2	9.71313	9.78921	9.50492	9.40671	9.38776	9.47493	9.43123	9.55202	9.36001	9.57195	9.47468	9.3869	9.00921	8.53859	8.61588	8.55275	9.2586	8.81308	8.40194	8.97185	8.7236	8.91257	8.67669
TFRC	11.4089	10.8425	10.7907	11.2989	10.7181	10.3698	9.74017	11.3651	11.4115	11.015	11.3756	11.1015	10.4594	9.86287	9.49002	9.60931	10.4452	10.4227	9.31015	10.6153	10.1031	10.2028	9.11204
NCBP2	8.54336	8.64182	8.31271	8.39546	8.39101	8.49454	8.47203	8.67491	9.07978	8.86846	8.73798	8.50478	7.62216	7.81716	7.94056	7.70105	8.39843	8.22299	7.48533	8.22972	7.9312	7.90106	7.31341
PIGZ	7.53725	7.87912	7.20086	7.59148	7.1794	7.3006	7.60414	7.29361	7.17116	7.36489	7.2839	7.5405	7.79132	8.38791	8.07458	8.03503	7.60309	7.67015	8.03722	7.64788	7.88869	8.1731	8.7087
DLG1	10.4822	10.6821	10.3832	10.1607	10.1054	10.2923	10.2503	10.379	10.2318	10.3839	10.1661	10.3339	9.96411	9.45307	9.39977	9.36781	10.1155	9.76744	9.37817	9.70618	9.38242	9.61996	9.23245
IQCG	8.41777	8.3783	8.17874	7.75069	8.77854	8.07445	7.84628	7.93867	7.81239	7.82826	7.82597	7.85779	7.20962	7.48654	7.51435	7.00531	8.07418	7.29858	6.81081	8.2031	7.67473	7.37976	6.96274
TMEM175	9.03607	8.84611	9.0487	9.1901	8.76793	8.86323	9.12441	9.10181	8.80747	8.83485	9.0044	9.17506	9.57406	9.78352	9.66993	9.59013	9.32463	9.41904	9.99919	9.21058	9.47005	9.59998	10.1058
WFS1	9.39382	9.14674	9.36915	9.41248	9.21063	9.06777	9.24741	9.51202	8.59024	9.09824	9.10938	9.47473	10.4901	10.0971	10.5576	10.6536	9.87129	10.0823	10.5454	9.92856	9.95951	10.4584	10.3784
KIAA0232	8.95018	8.86367	9.26852	8.63588	9.25206	8.93009	8.93742	8.78529	8.82585	8.8093	9.09317	8.942	8.33841	8.33536	8.1667	8.29244	8.95887	8.49759	7.74153	8.54742	8.38101	8.3833	7.84593
CC2D2A	8.1165	8.56518	8.0289	7.66575	7.70678	7.81772	8.11248	8.03868	7.14722	7.8344	7.56871	7.79565	7.31961	7.14681	7.21673	6.94029	7.80423	7.26798	6.71879	7.6435	6.94026	7.21149	6.93546
CD38	9.44098	10.479	10.0577	10.7137	10.386	10.0029	9.23137	10.7404	10.3938	10.0838	9.55163	9.59167	7.99703	9.46177	9.31618	8.73811	9.59167	9.02655	8.11246	10.1219	9.58968	8.91116	8.32649
LAP3	9.78214	9.25219	9.13398	9.50339	9.76486	9.5601	9.30245	9.56985	9.75435	10.1555	9.91427	9.37231	9.0838	8.7445	8.63527	9.13656	9.36071	9.233	8.50003	9.50331	8.78038	9.01988	8.83737
NCAPG	7.25469	7.69728	6.20646	6.06563	5.9017	6.45428	5.96791	6.25322	6.43326	8.74588	6.72687	6.09018	5.41371	5.08986	5.01871	5.86696	5.34391	5.55178	5.51956	5.41665	5.42133	5.51167	5.44216
SLIT2	10.752	10.7449	11.0596	10.7239	10.7346	10.5936	10.5767	10.9246	10.1424	9.59897	10.44	10.8118	11.4701	10.902	11.3361	11.2551	11.5018	11.2277	10.9877	11.1445	11.0192	11.5921	10.6249
RBPJ	10.2744	10.4688	10.0225	10.3615	9.92806	10.346	10.2259	10.3107	10.2905	10.2545	10.1138	10.1263	9.43202	9.22871	9.067	8.77452	9.70227	9.35483	8.93665	9.67989	9.20807	9.3056	9.06326
PGM2	9.34715	9.4728	9.12247	9.44782	8.93539	9.18221	8.98545	9.45024	9.52486	9.40375	9.57188	9.13314	8.43743	8.28939	8.45862	8.41891	8.94932	8.68396	7.8629	8.68436	8.39875	8.74676	8.28602
WDR19	8.53821	8.59447	8.6227	8.12514	8.9013	8.85356	8.73682	8.42738	8.13997	8.32172	8.19294	8.4274	8.08232	7.57942	7.43109	7.43903	8.44111	7.54416	7.20174	8.17481	7.78813	7.77269	7.20326
N4BP2	7.99907	8.26853	7.96187	7.43664	7.93233	7.94086	7.56213	7.87926	7.99818	8.14772	7.83215	7.92337	7.36469	6.95607	6.51525	6.56056	7.33969	6.83539	6.56906	6.85643	7.10591	6.86805	6.44707
SLC30A9	9.66546	10.0022	9.45865	9.55318	9.322	9.69749	9.48661	9.74588	9.36958	9.96257	9.595	9.70895	9.40294	8.69466	8.53016	8.67656	9.13187	8.93809	8.223	8.98956	8.45657	8.93754	8.32436
SHISA3	7.78645	7.29509	7.18376	7.78274	7.2717	6.63969	8.09958	7.81596	6.64486	6.73538	7.56668	7.17979	8.17168	9.3083	8.31704	8.37997	7.5702	7.86009	9.21245	7.5747	7.85619	8.16193	9.34562
ATP10D	9.37436	9.48683	9.4288	9.27395	8.93468	9.42468	9.53712	9.53209	9.38888	9.30575	9.26739	9.57675	8.91943	8.24157	8.36988	8.75368	9.39162	8.83855	7.99717	9.15567	8.30606	9.22046	7.90507
PDGFRA	9.36702	9.87949	9.96657	9.13893	9.76848	10.3921	10.5035	9.22505	9.66894	9.19721	9.10374	9.60768	9.77699	8.66848	8.38453	8.87525	9.3546	9.15427	8.09332	9.31988	8.96564	9.58137	7.98943
EXOC1	9.47984	9.78215	9.27251	9.13856	8.79986	9.36217	9.37602	9.41732	9.26806	9.40407	9.29802	9.23745	8.71098	8.13935	8.16802	8.02312	9.14912	8.67177	7.68111	8.71599	7.97013	8.5498	8.10816
CEP135	7.61268	7.61283	7.26324	7.09004	6.99368	7.21701	7.07553	7.1788	7.3866	8.01004	7.38354	7.1339	6.82293	6.47089	6.48614	6.24852	6.95259	6.48866	6.39689	6.65252	6.59851	6.71102	6.5058
SRP72	11.01	10.7866	10.6196	10.8481	10.9173	10.7462	10.6492	11.0186	11.1836	11.3809	11.0314	10.7517	10.2542	9.61984	9.32759	9.56468	10.2888	9.73463	9.23637	10.2431	9.8423	9.71678	8.80673
POLR2B	9.94654	9.90734	9.73596	9.78253	9.84729	9.91232	9.75589	9.81426	10.1469	10.4016	9.85847	9.67017	9.02425	8.50039	8.21355	8.42232	9.44124	9.04024	8.10217	9.23477	8.46103	8.79314	8.11007
UTP3	8.16528	8.04773	7.81427	7.7529	8.70651	8.05536	7.79162	7.93655	8.70771	8.15442	8.38616	7.97357	6.69523	7.11572	7.18413	7.10471	7.45718	7.41281	7.0835	7.7622	7.33142	7.25989	6.72597
RUFY3	9.77669	9.78965	9.81798	9.57017	9.64048	9.72973	9.56168	9.77389	9.45364	9.40595	10.0579	9.7521	9.383	8.9306	8.88271	8.7584	9.55319	9.21863	8.43082	9.40848	8.96334	9.19762	8.57984
CXCL8	9.83602	8.95572	10.835	9.41383	12.7966	10.9906	9.58324	9.49057	12.4769	9.87253	11.9118	10.1905	7.98678	10.5624	7.71428	9.06415	8.44235	8.72364	9.47716	9.22215	10.4883	8.73888	7.81415
EPGN	5.27265	5.69099	4.99865	4.52235	5.22305	4.4705	5.11532	4.56527	7.79473	5.07064	5.96443	4.85966	5.17934	4.68592	4.16114	4.65271	4.76409	4.59003	4.61146	4.20581	4.10436	4.16241	5.07826
EREG	8.34109	7.6222	8.1523	8.66636	10.7969	8.97335	8.01567	8.31808	10.2345	8.9735	10.5476	8.64464	7.60561	8.76087	7.65623	7.79217	8.05651	7.79919	8.2621	8.7963	8.90062	7.57339	7.58985
AREG	11.1103	10.7748	11.6519	11.4885	12.6695	12.0769	10.9302	11.6478	12.2083	12.5007	12.9063	11.934	9.904	11.5695	9.5634	11.2965	11.4535	10.1722	11.1178	11.343	11.5593	11.7092	10.6098
USO1	10.7902	10.7824	10.4256	10.4202	10.318	10.7074	10.5802	10.5521	10.621	10.6923	10.4807	10.5284	9.68857	8.92225	8.84013	8.94412	9.99801	9.24775	8.46797	9.42968	8.83876	9.42647	8.83078
SEPT11	10.9256	11.0426	11.0594	11.0259	10.6261	10.8434	11.5274	11.1706	10.8617	10.9394	10.713	11.0746	10.6649	10.182	10.0197	10.2177	10.7908	10.6333	9.51284	10.5727	9.85462	10.6083	9.54543
MRPL1	7.86416	7.95624	7.54244	7.45809	7.46416	7.52987	7.6236	7.71419	7.89717	8.22947	7.48395	7.45768	7.10371	7.18011	6.7285	6.88287	7.08645	6.88759	6.8483	7.07671	6.89317	7.10006	6.94561
COPS4	9.0659	9.15463	8.70809	8.9124	8.65176	8.70784	8.77825	9.27699	8.83033	9.35739	9.15048	8.82088	8.19697	7.78161	7.78298	7.98984	8.38492	8.06729	7.53538	8.00024	7.86493	8.01828	7.96855
PTPN13	11.0894	11.1266	10.9117	10.7276	9.96331	11.2099	10.8288	10.8401	10.1526	10.7219	10.2922	10.915	10.0026	9.48166	9.28157	9.0905	10.1081	9.79775	9.1384	9.9961	8.5885	9.77586	9.04365
HSP90AB3P	9.10337	8.80115	9.33132	8.52353	9.58929	9.32861	9.12125	8.8983	9.40264	9.54935	9.07432	8.93494	8.03458	7.97797	8.27613	8.26658	8.60184	8.4265	7.99926	8.65871	8.72191	8.48215	7.4779
SPP1	9.56652	7.76609	6.7512	9.01168	8.47189	8.39368	7.76423	9.01252	10.8767	12.6123	10.7481	8.59495	7.41731	7.10476	6.22501	6.48923	6.61107	6.03146	7.12438	7.40729	7.55491	6.71115	6.31151
MMRN1	9.0422	9.83101	9.94914	8.64549	9.56328	10.9315	10.5577	9.25695	8.99938	8.4405	8.39576	10.3171	10.0359	8.91194	8.64861	8.25031	8.50096	7.94335	8.05999	8.91042	8.78693	9.48481	6.76299
CCSER1	7.16133	6.98395	6.96143	6.43477	6.45744	7.27224	6.96487	6.77174	6.74446	6.97648	6.88373	6.71632	6.04034	6.1348	6.2316	5.54166	6.49982	6.14322	5.68357	6.31011	6.04797	6.35598	5.81572
SMARCAD1	8.95421	8.98312	8.46328	8.36415	7.8434	8.74707	8.51661	8.74515	8.58861	8.91075	8.45417	8.49881	8.0655	7.56129	7.3314	7.38056	8.00121	7.49497	7.0297	7.59937	7.18052	7.87304	7.59376
RAP1GDS1	8.70811	8.79188	8.3547	8.4152	8.19173	8.56971	8.17708	8.6383	8.60457	9.39458	8.45581	8.47968	7.87322	7.24531	7.35237	7.55127	8.00617	7.66289	7.29835	7.99359	7.40574	7.89951	7.49625
METAP1	9.74644	9.89494	9.6498	9.58795	9.38459	9.74184	9.47831	9.82437	9.77123	10.4189	9.46719	9.71313	9.36626	8.77452	8.93866	9.00425	9.51476	9.26722	8.68084	9.45426	8.86484	9.40666	9.0952
BANK1	7.74471	7.74822	7.37658	7.48366	7.29618	7.45645	7.0365	7.57236	8.10599	7.88226	7.4231	7.1134	6.80872	6.56978	6.4095	6.11132	7.01731	6.53654	6.64751	6.87706	7.17947	6.41023	6.52365
TET2	9.60348	9.27344	9.43655	9.36814	9.40282	9.28919	9.14029	9.42479	9.35427	9.28453	9.75815	9.39636	9.03509	8.72415	7.98833	8.06878	9.14203	8.63219	8.0452	8.99414	8.31663	8.72404	7.94489
ARHGEF38	9.1818	8.759	8.41121	8.00789	8.3412	8.77018	7.20521	8.33989	7.72164	8.52574	8.31894	8.14342	8.17865	7.19148	7.00064	7.42225	8.11363	8.23973	6.95486	8.5965	6.96144	7.43921	6.76879
AIMP1	8.271	8.10197	7.83442	8.01034	7.84259	7.98359	8.00982	8.10662	8.16681	8.13041	8.27182	8.11126	7.65328	7.32057	7.29748	7.25665	7.52489	7.61213	7.02416	7.7458	7.37161	7.40454	7.16525
SGMS2	9.63007	10.181	11.097	10.1613	11.4204	10.3482	9.18591	10.3192	11.0833	10.8757	11.5387	10.5427	8.52388	10.1955	9.02227	9.47171	10.5517	10.0639	9.30407	10.0901	10.4401	10.0007	8.26015
ENPEP	9.06542	8.74773	7.98208	8.4691	8.03167	8.88405	9.39628	8.76829	7.8982	7.38883	8.24343	7.94523	7.50375	7.81363	8.19314	7.95144	8.44986	7.51415	7.36582	8.02556	7.88203	7.53907	6.6041
AP1AR	8.18433	8.14561	8.08777	7.76818	8.15714	8.26277	7.88169	8.1973	8.22722	8.68485	8.21972	8.17612	7.57701	7.61621	7.12585	7.39496	7.74156	7.36554	7.25206	7.9507	7.58754	7.55874	7.48588
[truncated: 883 more rows]

## Sheet: S1-3 Group（GES113439）
sample	title	group
GSM3106341	Normal_control 1	Control
GSM3106342	Normal_control 2	Control
GSM3106343	Normal_control 3	Control
GSM3106344	Normal_control 4	Control
GSM3106345	Normal_control 5	Control
GSM3106346	Normal_control 6	Control
GSM3106347	Normal_control 7	Control
GSM3106348	Normal_control 8	Control
GSM3106349	Normal_control 9	Control
GSM3106350	Normal_control 10	Control
GSM3106351	Normal_control 11	Control
GSM3106326	Pulmonary arterial hypertension patient 1	PAH
GSM3106327	Pulmonary arterial hypertension patient 2	PAH
GSM3106328	Pulmonary arterial hypertension patient 3	PAH
GSM3106329	Pulmonary arterial hypertension patient 4	PAH
GSM3106330	Pulmonary arterial hypertension patient 5	PAH
GSM3106331	Pulmonary arterial hypertension patient 6	PAH
GSM3106332	Pulmonary arterial hypertension patient 7	PAH
GSM3106333	Pulmonary arterial hypertension patient 8	PAH
GSM3106334	Pulmonary arterial hypertension patient 9	PAH
GSM3106335	Pulmonary arterial hypertension patient 10	PAH
GSM3106336	Pulmonary arterial hypertension patient 11	PAH
GSM3106337	Pulmonary arterial hypertension patient 12	PAH
GSM3106338	Pulmonary arterial hypertension patient 13	PAH
GSM3106339	Pulmonary arterial hypertension patient 14	PAH
GSM3106340	Pulmonary arterial hypertension patient 15	PAH

## Sheet: S1-4 Expression（GES113439）
	GSM3106341	GSM3106342	GSM3106343	GSM3106344	GSM3106345	GSM3106346	GSM3106347	GSM3106348	GSM3106349	GSM3106350	GSM3106351	GSM3106326	GSM3106327	GSM3106328	GSM3106329	GSM3106330	GSM3106331	GSM3106332	GSM3106333	GSM3106334	GSM3106335	GSM3106336	GSM3106337	GSM3106338	GSM3106339	GSM3106340
LINC01128	7.99558	8.03379	7.31873	7.60562	8.19978	8.50492	8.31367	8.07647	8.11279	7.65394	8.16555	8.17735	8.69152	7.57787	7.6572	8.49858	8.27915	8.07751	8.23304	8.03538	8.05577	8.21579	8.25378	8.02169	8.33065	7.73014
SAMD11	7.48177	7.5369	7.42981	7.23894	7.27002	7.33379	7.52284	7.49246	7.49443	7.32881	7.5129	7.53	7.54952	7.50446	7.60285	7.5968	7.67986	7.54254	7.66609	7.5323	7.62465	7.74076	7.70689	7.48496	7.4851	7.54596
KLHL17	7.64301	7.65116	7.63978	7.56356	7.65628	7.56915	7.81979	7.71494	7.74818	7.62417	7.6652	7.73194	7.85676	7.71668	7.82906	7.91578	8.17332	8.10398	7.95429	7.77424	7.77497	8.18649	7.83588	8.09415	7.78189	8.0567
PLEKHN1	7.64742	7.86833	7.65802	7.74674	7.79713	7.76226	7.72711	7.62861	7.75816	7.89094	7.7008	7.77727	7.69066	7.66252	7.79875	7.7334	7.9334	7.86926	7.92272	7.77083	7.83855	7.96371	7.72825	7.92081	7.47186	7.87709
ISG15	7.43564	7.61147	7.40002	7.07737	7.31579	7.23311	7.24206	7.59497	7.32253	7.47666	7.21421	7.53985	7.17083	7.67299	7.46367	7.53205	7.47966	7.58861	7.55409	7.47945	7.3409	7.66194	8.00022	7.52385	7.86246	7.69869
AGRN	8.25339	8.25801	8.30919	8.33619	8.44606	8.23103	8.12918	8.63878	8.20202	8.5389	8.44172	8.45573	8.60639	8.88239	8.55651	9.07335	9.21415	9.26475	9.39641	8.59111	9.03906	9.61193	8.93072	8.94446	9.30322	9.43596
MIR200B	6.69116	6.80491	6.91703	6.88532	6.7025	6.86225	7.0588	6.83096	6.78224	6.70987	6.83413	7.05329	7.19898	6.97011	7.12492	6.88038	7.02225	7.07595	6.91103	6.91296	7.05764	7.20025	7.02757	7.08645	7.06526	7.1533
MIR200A	5.00212	5.07913	5.12045	4.99927	5.15629	4.93493	5.02763	4.85219	4.92124	4.85692	5.13983	4.73183	5.06417	5.01962	5.1532	4.95246	5.13296	5.47968	5.12526	4.98852	5.43218	5.41478	5.09288	4.96811	5.0668	5.06609
MIR429	6.37405	6.72818	6.37811	6.5225	6.73529	6.51802	6.54343	6.59937	6.5225	6.7973	6.72495	6.65707	6.75983	6.63169	6.61091	6.76391	7.26977	6.94278	6.69745	6.44445	6.75851	7.14621	6.61732	6.73084	6.50718	7.29632
TTLL10	7.77495	7.86625	7.85506	7.67938	8.01999	8.1495	7.86869	7.66613	7.88457	7.78244	7.7553	8.59706	8.23472	8.30082	8.32455	8.02307	8.62508	8.57177	8.0776	8.1853	8.20695	8.22994	8.43745	8.43342	7.82764	8.4117
B3GALT6	7.83969	7.76291	7.69357	7.56458	7.70967	7.65246	7.86825	7.7215	7.81166	7.75931	7.90461	7.82052	7.93154	7.80681	7.85595	8.06236	8.29632	8.14423	8.24934	7.8117	8.22041	8.58655	7.97418	8.04962	8.17414	8.56592
SCNN1D	7.43517	7.33724	7.35991	7.22848	7.43015	7.39111	7.34279	7.2898	7.30202	7.32863	7.40494	7.50551	7.53097	7.50172	7.58715	7.45769	7.72809	7.53979	7.46306	7.52257	7.59591	7.72117	7.32651	7.38705	7.40142	7.52837
PUSL1	7.92356	8.08473	7.9714	7.81977	7.82067	7.97644	7.93365	7.91056	8.02106	8.40576	7.94244	7.96978	7.77439	7.95565	8.02903	8.15074	8.32466	8.18059	8.33015	8.03206	8.36493	8.47238	8.06857	8.34896	8.26184	8.52683
CPTP	7.33801	7.11165	7.15123	7.18637	7.3747	7.31053	7.44592	7.51907	7.1517	7.61301	7.28782	7.37383	7.54235	7.47794	7.41902	7.83052	7.78013	7.81022	7.85396	7.52597	7.67556	8.07489	7.57282	7.66727	7.98177	8.407
TAS1R3	7.63548	7.6425	7.4211	7.63673	7.62551	7.61943	7.64048	7.46776	7.65656	7.55316	7.53702	7.68124	7.90327	7.71346	7.87195	7.73647	7.7944	7.87515	7.75406	7.75484	7.79987	7.79223	7.75612	7.86412	7.54609	7.74861
VWA1	8.50688	8.74587	8.79241	8.45264	8.61745	8.52575	8.47935	8.80127	8.62906	9.12349	8.76457	8.58409	8.49	8.53607	8.70412	8.9052	8.9815	8.86999	8.96325	8.55119	8.89912	9.34578	8.61429	8.75703	8.83816	9.03361
ATAD3A	8.54266	8.63987	8.48467	8.14448	8.31199	8.76669	8.47458	8.3332	8.89556	9.00933	8.39058	8.49504	8.36326	8.46097	8.40907	8.49736	8.68719	8.8528	8.72354	8.53781	8.67888	8.84638	8.77645	9.02475	8.76139	8.81897
SSU72	7.97862	8.09285	7.97183	7.92805	8.01535	7.96373	8.06021	7.95115	8.09137	8.17139	7.99557	7.74869	7.89991	7.89717	7.86064	8.24371	8.46199	8.33342	8.34121	8.02684	8.32413	8.67332	8.14232	8.25735	8.2051	8.55589
MIB2	7.89698	7.69435	7.57044	7.70246	7.77386	7.80581	7.93446	7.6272	7.81477	7.52348	7.80539	7.9822	7.96348	7.88414	7.84917	8.09829	8.49038	8.34617	8.12565	8.02493	8.16877	8.44202	8.00857	8.29698	8.17508	8.32991
CALML6	5.84027	6.31424	6.30466	6.07162	6.35986	6.30607	6.25225	6.25241	6.18884	6.26251	6.10587	6.54594	6.80609	6.64418	6.46818	6.42429	6.57978	6.32905	6.6303	6.41884	6.36937	6.57151	6.38667	6.29157	6.2828	6.73564
GABRD	7.67079	7.72499	7.59774	7.55722	7.57427	7.66701	7.69784	7.56325	7.57356	7.41072	7.55814	7.66336	7.51366	7.67575	7.84447	7.67683	7.95932	7.84834	7.84905	7.65454	7.86332	8.05149	7.79814	7.7396	7.74678	7.921
PRKCZ	9.62619	9.78486	9.32297	9.2306	9.56256	9.68997	8.23622	9.82355	9.02301	9.71002	9.68111	9.36226	9.48234	9.37004	9.52695	9.91046	9.69689	9.98401	10.047	9.57477	9.65794	9.92281	9.72495	9.63611	9.85392	9.45096
FAAP20	7.43072	7.31914	7.322	7.24942	7.31456	7.40325	7.39105	7.22838	7.29903	7.22913	7.30907	7.38981	7.5258	7.44515	7.56895	7.46815	7.79287	7.57052	7.55933	7.38269	7.45058	7.80618	7.4877	7.46819	7.51171	7.82301
SKI	10.2014	10.4661	10.2887	10.1973	10.5895	10.671	10.5799	10.3448	10.283	10.1504	10.3841	10.7047	10.5901	10.4116	10.3081	10.8181	11.1175	10.7884	10.9506	10.5031	10.7665	11.2248	10.4628	10.676	10.9031	11.1101
MORN1	7.19247	7.07724	7.14391	7.12786	7.00544	7.27131	7.22443	7.07149	7.06021	7.06641	7.1685	7.35843	7.28249	7.34766	7.34009	7.23853	7.61064	7.63113	7.3148	7.39621	7.54318	7.43743	7.41795	7.47668	7.3173	7.34837
RER1	9.52163	9.59671	9.54993	9.3699	9.26769	9.1542	9.53874	9.58485	9.49691	9.932	9.5491	9.15368	9.32712	9.40356	9.06413	9.68702	9.87657	9.87186	9.89861	9.6115	9.73789	9.99964	9.56505	9.72447	9.87008	10.0078
PLCH2	7.91764	7.95977	7.85779	7.86207	7.89415	8.00744	8.02257	7.76303	7.95022	7.80587	7.93468	8.31858	8.1937	8.2809	8.30704	8.13507	8.38346	8.31687	8.17545	8.17056	8.2418	8.39606	8.23212	8.36237	7.93991	8.32129
FAM213B	8.05932	8.10277	8.05971	8.17524	8.04795	8.17344	8.22247	8.14332	8.06789	8.22698	7.98854	8.21937	8.06886	8.11926	8.1996	8.31677	8.514	8.6345	8.50689	8.30197	8.36477	8.61156	8.04537	8.25508	8.19207	8.5422
ACTRT2	6.25067	6.56483	6.45173	6.24016	6.34946	6.32224	6.41408	6.45445	6.24387	6.52712	6.2786	6.5426	6.41053	6.51466	6.34131	6.82565	6.69856	6.77187	6.69342	6.34255	6.47645	6.93404	6.62465	6.52165	6.82327	7.01965
PRDM16	7.86696	7.91537	7.94153	7.8429	7.99034	7.56355	7.68601	7.82745	7.4138	7.73682	7.88505	7.94448	7.7864	7.75352	7.79914	8.2561	8.11178	8.33456	7.97674	7.92957	7.86691	8.47311	7.88585	7.94292	8.02612	8.09462
ARHGEF16	7.24089	7.30751	6.96136	7.15928	7.20739	7.02172	7.09356	7.06411	7.1723	7.2526	7.14886	7.3083	7.18927	7.26522	7.17434	7.18582	7.46584	7.42665	7.30812	7.29311	7.32231	7.41097	7.2527	7.28988	7.305	7.46161
TPRG1L	9.19461	9.15536	9.15182	9.15019	9.25735	9.08456	9.37872	9.3034	8.96507	9.16013	9.265	9.01865	9.20955	9.1051	8.96556	9.474	9.55863	9.74433	9.70353	9.40944	9.38636	9.63733	9.37451	9.65146	9.65988	9.72765
TP73	7.26891	7.38057	7.33076	7.30962	7.40543	7.59059	7.50069	7.24755	7.41212	7.43149	7.3539	7.59302	7.4829	7.59019	7.56358	7.48379	7.96679	7.91046	7.43787	7.43043	7.5412	7.73116	7.71165	7.82534	7.55508	7.86254
CCDC27	6.68835	6.73901	6.47652	6.54049	6.62256	6.68367	6.73921	6.57806	6.7137	6.71358	6.69676	6.90793	6.77566	6.74425	6.76904	6.81555	6.95437	6.94317	6.72692	6.80867	6.92896	6.96798	6.82744	6.8485	6.65191	6.75936
DFFB	7.56389	7.41481	7.54913	7.52817	7.25725	7.16784	7.51081	7.47867	7.39642	7.51521	7.44225	7.34385	7.30191	7.2637	7.47899	7.64688	7.58668	7.79535	7.58456	7.58266	7.66555	7.65403	7.68969	7.58466	7.64277	7.78185
AJAP1	6.66049	6.01647	6.38603	6.41212	6.32247	6.6437	6.70841	6.31754	6.59619	6.47217	6.63953	6.47546	6.52409	6.36142	6.59304	7.09455	6.99911	7.37262	7.283	7.41444	7.42085	7.11595	6.83054	6.54509	6.57857	7.99522
KCNAB2	9.50295	9.5525	9.51853	9.13744	9.24391	9.17096	8.60957	9.45171	9.52161	9.45755	9.41569	9.36942	9.4231	9.56129	9.29343	8.83089	9.34544	9.4112	9.19638	9.68742	9.52659	9.57482	9.37905	9.43584	9.3023	9.45323
RNF207	7.54418	7.3925	7.5015	7.56119	7.37825	7.53432	7.5477	7.56951	7.46956	7.35444	7.49857	7.57937	7.59771	7.38195	7.55638	7.55781	7.79108	7.85633	7.63826	7.70038	7.73766	7.79971	7.49251	7.72902	7.43168	7.77818
LINC00337	6.3961	6.42882	6.34332	6.40022	6.25908	6.23724	6.58345	6.3427	6.45055	6.43043	6.30178	6.31871	6.57366	6.5026	6.48904	6.49538	6.66377	6.71382	6.3331	6.57118	6.64738	6.68078	6.40606	6.79369	6.48763	6.51047
HES3	6.95182	6.94967	6.92231	6.7688	6.73782	6.90136	6.96393	6.76536	7.02778	6.87932	7.07154	6.98805	7.09457	6.97031	7.12234	7.15013	7.29054	7.10938	7.17363	6.80897	7.38551	7.32556	7.04434	7.24945	7.08934	7.47531
LOC100130071	7.3746	7.31589	7.25213	7.22996	7.42253	7.35041	7.42078	7.2926	7.50851	7.42685	7.35809	7.50325	7.59576	7.60946	7.82146	7.49067	7.43161	7.49394	7.45159	7.46059	7.58857	7.46899	7.67635	7.58986	7.5525	7.63772
ESPN	8.05269	8.18865	7.9335	8.01597	7.93798	8.09012	8.26755	8.04436	8.05019	8.04423	8.13742	8.31975	8.16675	8.16168	8.13696	8.17498	8.72246	8.44521	8.18817	8.40821	8.32246	8.64982	8.39575	8.59233	8.16626	8.51729
TAS1R1	6.63349	6.73898	6.51526	6.5801	6.85224	6.75571	6.63241	6.8357	6.4974	6.71077	6.7266	6.78316	6.98454	6.80154	7.0105	6.91166	6.76907	7.18307	6.66367	6.56808	6.92362	7.17899	6.89615	6.92033	6.77124	7.12906
ZBTB48	7.23137	7.12791	7.07645	6.88119	7.10307	7.13731	7.17766	7.02515	7.08025	7.07389	7.17019	7.30566	7.2354	6.85949	7.12856	7.35477	7.47144	7.4524	7.33611	7.35403	7.25096	7.3649	7.26807	7.46503	7.41477	7.40395
PHF13	7.72622	7.98782	7.50183	7.36485	7.86083	8.31121	7.85767	7.50571	7.50831	7.68896	7.75357	7.74882	7.72602	7.73704	7.55356	8.03076	8.11667	7.85336	8.29512	7.89677	7.97924	8.02107	7.72662	8.11539	7.87549	7.76688
THAP3	6.86299	6.62071	6.6271	6.7969	6.45407	6.84791	7.01553	6.52453	6.842	6.68594	6.60642	6.60818	6.78659	6.79228	6.74518	7.27388	7.01943	7.13037	6.79363	6.91553	7.216	6.55441	6.92162	7.19415	7.05584	6.9491
CAMTA1	7.65944	7.94101	7.96245	7.4625	8.36539	7.82277	7.68207	7.68601	7.53056	7.73315	8.00748	8.2565	8.31344	8.31213	8.03803	7.85535	7.8175	8.03012	8.1823	8.11461	8.14029	7.76537	7.91487	7.86809	7.71	7.49447
VAMP3	10.3135	10.5208	10.4291	10.5221	10.3271	10.221	10.4055	10.4629	10.2959	10.3744	10.5401	10.5589	10.3649	10.7754	10.6191	10.4108	9.9578	10.275	10.4753	10.7384	10.5192	10.1862	10.5824	10.2024	10.6865	9.97083
PER3	7.98673	8.80236	8.8503	8.72914	8.463	8.64192	8.92993	9.77942	8.60051	8.88125	9.26403	8.95791	8.05329	9.79416	8.37283	9.6776	8.68817	8.08812	8.66193	9.51805	7.94924	8.90863	8.02902	8.39986	9.25672	8.19889
PARK7	10.7316	10.7048	10.6721	10.5937	10.4525	10.4399	10.7979	10.824	10.6124	11.3907	10.6526	10.115	9.90993	10.2965	10.1748	10.6949	10.5167	10.7898	10.7357	10.6852	10.7987	10.2783	10.7367	10.6649	10.805	10.6403
SLC45A1	7.12182	6.74988	6.80796	6.74355	6.99669	6.78714	7.32654	6.74433	7.04982	6.78878	6.94542	6.94272	7.12213	7.24762	7.26711	7.13828	7.33539	7.28918	7.14587	7.11359	7.32868	7.25236	7.01265	7.24246	7.35659	7.24392
CA6	6.0003	6.05003	6.04214	5.99732	6.21713	6.11609	6.06436	5.99284	6.0468	5.95319	6.07203	6.11697	6.43163	6.13529	6.18851	6.13537	6.07204	6.17671	5.89949	6.21113	6.18826	6.14786	6.06736	6.08085	5.92109	5.96885
H6PD	9.00484	8.99401	8.95431	9.14143	9.08149	8.98197	9.43325	9.10324	8.8352	8.80524	9.29595	8.89758	9.0341	9.17277	8.91422	9.2275	9.37284	9.02675	9.38667	9.0166	9.39935	9.66802	9.36274	9.20291	9.76045	9.45371
SPSB1	9.37335	10.3735	8.38653	8.57488	9.91912	10.8087	9.58271	8.96151	9.8946	9.4465	9.58836	9.29575	9.34023	9.65379	8.93801	9.42973	10.9369	8.86128	10.1197	9.03979	9.77647	9.95072	10.1954	10.6462	10.0292	8.80782
SLC25A33	7.50425	8.4987	7.66507	6.99716	8.00934	8.14578	7.83432	7.73576	8.05514	8.00788	7.94449	7.71159	7.5928	7.50742	7.55713	7.05722	7.79795	7.34971	8.1235	7.83623	7.45732	8.07162	7.82631	8.08655	8.3553	7.59632
TMEM201	7.01014	7.33799	7.2552	7.07265	7.30149	7.37145	7.312	7.09479	7.39973	7.40288	7.24279	7.33112	7.48952	7.39285	7.27196	7.40198	7.58085	7.67695	7.57205	7.24485	7.32818	7.68081	7.26289	7.36646	7.4888	7.76178
PIK3CD	7.75539	7.73916	7.84375	7.60108	7.49158	7.75526	7.5659	7.5879	8.09507	7.76555	7.54611	7.29006	7.84414	7.86733	7.67729	7.79337	7.85672	8.05456	7.87465	7.93589	8.06194	7.98016	7.80351	8.19826	7.52726	8.09803
NMNAT1	6.02117	5.91271	6.02337	6.01249	5.8768	5.53956	6.19612	6.03002	5.81828	6.03677	5.87746	5.94608	5.58544	5.67969	5.78462	5.96652	6.05778	6.07135	6.03583	5.92925	6.00671	5.71474	5.92869	6.12181	6.1858	6.02563
RBP7	6.81104	6.50365	7.64456	6.92884	6.67301	6.67496	9.43895	7.23679	7.21865	6.6408	6.75606	6.67988	6.73338	6.33117	6.75525	6.75769	7.27297	7.02728	7.03309	6.90815	6.86104	6.84217	6.66005	6.90075	7.44928	6.62824
UBE4B	9.4873	9.19508	9.62531	9.7054	9.39968	9.11196	9.5731	9.39108	9.31074	9.62531	9.41061	9.43428	9.43693	9.25554	9.5352	9.22875	8.96084	9.49419	9.12547	9.37616	9.24793	9.078	9.30082	9.11134	9.43598	8.97895
KIF1B	9.4334	9.60482	9.35037	9.33597	9.5962	9.57483	9.26487	9.43293	9.55456	9.55962	9.52622	9.50718	9.36742	9.45302	9.30145	9.21331	8.69908	8.88183	8.96558	9.41258	9.22913	8.60776	9.24854	8.94602	9.32547	8.67064
PGD	10.9307	11.4292	11.291	10.6824	10.7007	11.2607	10.8752	11.1296	11.0815	11.6958	11.0716	10.7101	10.1887	10.8521	10.5897	9.9198	10.3466	10.5052	10.6372	10.6808	10.5368	10.3323	10.7901	10.4679	10.4842	9.90994
PEX14	7.89896	8.19207	8.07405	7.87957	7.97688	7.97745	7.98978	8.08564	8.08035	8.10736	8.08614	7.95432	7.97532	8.08	7.95452	8.34542	8.58009	8.50035	8.51295	8.20329	8.27103	8.79616	8.24708	8.46669	8.30472	8.77121
TARDBP	9.80398	9.79074	9.65612	9.69728	9.6694	9.70362	9.74393	9.64646	9.88664	10.0687	9.78959	9.64533	9.7516	9.83062	9.57725	9.59129	9.36574	9.24714	9.24658	9.68969	9.56431	9.32756	9.49424	9.33867	9.24827	8.97998
ANGPTL7	5.7911	5.78197	6.2426	6.11887	6.27304	5.79148	6.95098	6.3491	5.80348	5.61926	6.12038	6.2875	6.61258	6.81211	6.55154	6.3658	5.96847	6.19328	6.80353	6.20989	6.65782	6.49545	6.46005	5.91893	6.5432	6.25396
UBIAD1	8.68006	9.24763	8.95909	8.70239	8.91728	8.7614	8.78688	8.85172	9.14307	9.32209	8.96026	9.19041	9.28459	9.06131	9.33346	9.1066	9.27004	9.36818	9.24133	8.84184	9.14908	9.78068	9.16138	9.25549	9.18125	9.54692
DISP3	6.20355	6.31915	6.39367	6.41557	6.37453	6.45562	6.32327	6.36503	6.43468	6.39392	6.39345	6.56569	6.46949	6.34149	6.73093	6.454	6.69601	6.71204	6.43313	6.68619	6.65806	6.65979	6.41983	6.46752	6.34062	6.41457
FBXO44	7.63731	7.53222	7.43637	7.52825	7.35343	7.40507	7.69211	7.62496	7.49711	7.47418	7.56099	7.45022	7.62284	7.60035	7.63897	7.89479	8.10972	7.86058	7.71708	7.76149	7.84026	7.95573	7.8072	7.93117	7.79416	8.07072
FBXO6	7.46281	7.79921	7.72597	7.36892	7.66796	7.59061	7.65005	7.79474	7.43527	7.88641	7.74666	7.64966	7.65581	8.03473	7.9219	8.05233	8.02674	8.10033	8.13466	7.97199	8.15922	8.47071	8.12636	8.00744	8.03665	8.36664
DRAXIN	7.70821	7.81867	7.70826	7.59243	7.83251	7.7861	7.76763	7.41041	7.69357	7.64473	7.73499	8.03546	7.83806	7.79671	8.01074	7.87946	8.08813	8.13177	7.85626	7.82445	8.00584	7.97833	7.83458	7.81824	7.52807	7.94557
C1orf167	6.99269	7.1833	7.02446	6.9635	7.07293	7.15208	7.24489	7.0185	7.06424	7.09907	7.13127	7.28782	7.23098	7.17848	7.34036	7.15965	7.40116	7.29232	7.25332	7.18	7.31166	7.57675	7.35893	7.33469	7.14515	7.61299
CLCN6	9.99537	9.58737	9.6131	9.50128	9.73347	10.2179	9.81684	9.74415	9.34382	9.66981	9.93333	9.80141	9.72868	9.79445	9.9138	9.78203	9.64042	10.1233	9.92788	10.0484	9.93698	9.69079	10.1429	9.9408	9.98964	9.3733
RNU5E-1	10.6423	10.4128	10.0675	10.7351	10.0741	11.1749	10.6903	9.65393	10.1535	11.3981	10.1185	10.7005	11.0491	10.5151	10.6472	10.8014	11.4375	9.99539	10.8851	10.9382	10.8619	11.5764	10.3997	12.0082	10.6292	11.3476
PLOD1	10.1048	9.43729	9.4955	9.63851	9.47967	9.54868	9.7025	9.8349	9.39585	9.9989	9.51984	9.31653	9.44213	9.48442	9.24981	9.51865	9.4038	9.94168	9.91623	9.37568	9.65499	9.89595	9.45484	9.55669	9.92747	9.73737
MFN2	9.56879	9.69726	9.66251	9.45463	9.80252	9.74679	9.81856	9.72816	9.55396	10.046	9.62623	9.58958	9.55986	9.61106	9.44936	9.97873	9.56577	10.0619	10.0105	9.90524	9.92541	9.6598	9.69371	9.77526	10.0816	9.17876
MIIP	7.96329	8.01272	7.84312	7.68241	7.94622	7.91029	7.86556	7.83417	7.79434	8.05784	8.02327	8.04743	7.97724	7.86137	8.0263	8.01794	8.44337	8.23235	8.19539	8.01395	8.21828	8.5167	7.98936	8.26909	8.12394	8.55975
TNFRSF8	7.75859	7.74702	7.70368	7.80306	7.68645	7.73823	7.97657	7.66254	8.19478	7.75758	7.83536	7.92583	8.03329	7.99661	8.18027	7.88856	8.06763	8.07743	7.91494	7.953	7.91441	8.03434	7.96102	8.18559	7.90629	8.00309
TNFRSF1B	9.22846	9.36935	9.16348	8.98374	8.78128	9.73503	9.29506	8.7047	9.81503	8.9516	8.99968	8.94085	9.06409	9.09365	8.67521	9.58662	9.76398	9.58617	9.60902	9.3302	9.44412	9.89582	9.44854	9.78086	9.11017	9.81933
VPS13D	9.54071	9.40857	9.49312	9.37744	9.71849	9.4486	9.5836	9.52713	9.50388	9.30451	9.63167	9.34903	9.46973	9.44848	9.24235	9.2538	8.5444	8.7197	8.83593	9.46581	9.29497	8.25899	9.32058	8.57581	9.32852	8.08739
AADACL4	5.2517	5.39979	5.02713	4.92432	5.40746	5.24322	5.08565	5.11235	5.32771	5.26326	5.2252	5.1958	5.45435	5.24825	4.76729	5.66825	5.30914	5.09361	4.99093	5.31831	5.59332	5.48506	5.56665	5.68126	5.20045	5.68401
AADACL3	6.30107	6.52505	6.0661	6.28476	6.05455	6.41948	6.30869	6.29342	6.56662	6.08309	6.46066	6.22277	6.23578	6.42653	6.59967	6.38151	6.48047	6.53354	6.44501	6.47268	6.5788	6.47173	6.36148	6.4369	6.34456	6.49095
[truncated: 18,955 more rows]
