# Supplementary material for: Mitophagy-associated biomarkers and macrophage involvement in pulmonary arterial hypertension: identification and functional implications
Source: Front Physiol. 2025 Nov 5;16:1673181. doi: 10.3389/fphys.2025.1673181 (PMC12627872; doi:10.3389/fphys.2025.1673181)
Supplement: Supplementary file 2 [file Table14.xlsx]

## Sheet: Table S13-1 RRAS Gsea Result
	ID	Description	setSize	enrichmentScore	NES	pvalue	p.adjust	qvalue	rank	leading_edge	core_enrichment
KEGG_SPLICEOSOME	KEGG_SPLICEOSOME	KEGG_SPLICEOSOME	116	-0.495037	-2.82146	1e-10	9.1e-09	6.57894736842105e-09	1765	tags=42%	list=10%	signal=38%	EFTUD2/RBM17/SRSF3/SMNDC1/CRNKL1/DHX8/SRSF7/SNRPA1/SRSF6/HNRNPM/BCAS2/SRSF1/HNRNPA1/CTNNBL1/PRPF38A/SF3B1/DDX42/PRPF38B/CDC40/SLU7/SNRNP200/HNRNPA1L2/DDX23/THOC2/CDC5L/PRPF18/PLRG1/ZMAT2/HSPA8/TRA2B/SRSF4/U2SURP/DDX46/TCERG1/THOC1/PRPF4/SNW1/NCBP1/AQR/EIF4A3/DDX5/NCBP2/RBM25/PRPF40A/SRSF10/DHX15/SF3A3/HNRNPK/HNRNPU
KEGG_NEUROACTIVE_LIGAND_RECEPTOR_INTERACTION	KEGG_NEUROACTIVE_LIGAND_RECEPTOR_INTERACTION	KEGG_NEUROACTIVE_LIGAND_RECEPTOR_INTERACTION	257	0.385073045447643	2.38827735067748	1e-10	9.1e-09	6.57894736842105e-09	8049	tags=62%	list=45%	signal=35%	PTH1R/NMUR1/SSTR1/THRA/ADRB1/S1PR2/TBXA2R/S1PR4/PTGER1/S1PR5/VIPR1/CHRM1/DRD4/ADRA1D/TACR2/GRIN2D/TSPO/GALR3/KISS1R/GABBR1/GABRD/GRIK4/GRM8/TAAR9/GRIK3/GZMA/GRIK5/LPAR3/P2RX1/GCGR/ADRA1B/PTGIR/P2RX6/S1PR1/TACR3/ADRA1A/HTR1B/CHRNA2/GRM5/GRIN3B/DRD2/P2RY2/ADRA2C/TRPV1/NPFFR1/GRID1/SSTR4/ADRA2A/GRIA1/PRLHR/HRH3/GALR1/ADRB3/ADRB2/OPRL1/GABRA4/APLNR/CHRNA1/P2RY8/CALCR/HTR1A/MLNR/EDNRA/RXFP1/GABRA1/GAL…
KEGG_CELL_CYCLE	KEGG_CELL_CYCLE	KEGG_CELL_CYCLE	122	-0.41763	-2.39989	4.70210388772774e-09	2.85260969188816e-07	2.06232626654725e-07	5460	tags=63%	list=31%	signal=44%	SKP2/YWHAH/PTTG1/PTTG2/GADD45A/CDK6/GSK3B/PCNA/TFDP2/MCM7/ESPL1/CDC25A/HDAC1/TFDP1/PLK1/ORC5/CDC20/CCNE1/ORC6/SKP1/CHEK2/CDC25C/ORC1/CDC45/EP300/WEE1/CCND2/ANAPC13/RBL2/ANAPC5/YWHAG/RBL1/MCM4/CCNB1/ANAPC7/MAD2L1/CDC7/CDK7/TTK/CCNB2/ANAPC4/CCNA2/MCM3/CCNH/CDK1/BUB1/ATM/CDC16/BUB1B/ORC4/DBF4/CCNE2/CDC6/CDC23/ORC3/E2F3/SMAD2/CHEK1/ANAPC1/ORC2/RB1/RAD21/MCM6/BUB3/STAG1/STAG2/HDAC2/CDC27/SMC3/SMC1A/YW…
KEGG_OXIDATIVE_PHOSPHORYLATION	KEGG_OXIDATIVE_PHOSPHORYLATION	KEGG_OXIDATIVE_PHOSPHORYLATION	95	0.432740489567551	2.26375453557792	1.22409207068643e-07	5.56961892162324e-06	4.02661865357377e-06	4725	tags=52%	list=26%	signal=38%	COX7A1/COX4I2/NDUFA4L2/COX8A/COX5B/NDUFA3/NDUFA2/NDUFB8/LHPP/NDUFA7/ATP6V1F/ATP6AP1/NDUFS7/ATP6V0E2/NDUFA11/NDUFB4/NDUFB7/ATP6V0E1/ATP6V1B1/COX6B1/COX6A1/NDUFB10/NDUFC1/NDUFS8/COX7A2/ATP6V0B/NDUFA1/NDUFB9/COX4I1/NDUFV1/UQCR11/NDUFV3/UQCRQ/NDUFB1/COX7A2L/SDHD/COX7C/COX6A2/UQCR10/NDUFB3/NDUFA4/TCIRG1/NDUFB6/NDUFB2/CYC1/NDUFA6/COX6B2/COX6C/SDHC
KEGG_UBIQUITIN_MEDIATED_PROTEOLYSIS	KEGG_UBIQUITIN_MEDIATED_PROTEOLYSIS	KEGG_UBIQUITIN_MEDIATED_PROTEOLYSIS	126	-0.370691	-2.1404	3.02531126181831e-07	1.02703423102143e-05	7.42505950709536e-06	3926	tags=45%	list=22%	signal=36%	UBE2H/UBE3C/CUL4B/ANAPC13/SMURF2/ANAPC5/PIAS1/BTRC/ANAPC7/UBE4B/KLHL9/CBLB/HERC3/ANAPC4/BRCA1/MID1/XIAP/DDB1/CDC16/FBXW7/UBE2Q2/UBE2W/WWP1/CDC23/NEDD4/ERCC8/MAP3K1/RCHY1/FBXW11/HERC1/TRAF6/UBE2D3/CUL5/PIAS2/UBE2J1/BIRC3/ANAPC1/BIRC2/UBE2K/HERC4/TRIM37/CUL2/HUWE1/UBA2/UBE4A/UBA3/CDC27/BIRC6/ITCH/UBE3A/UBA6/UBR5/CUL3/MDM2/CUL1/TRIP12/CUL4A
KEGG_OLFACTORY_TRANSDUCTION	KEGG_OLFACTORY_TRANSDUCTION	KEGG_OLFACTORY_TRANSDUCTION	360	0.281080029044657	1.82758851727758	3.38582713523548e-07	1.02703423102143e-05	7.42505950709536e-06	9879	tags=69%	list=55%	signal=31%	PRKACA/CAMK2G/OR10G2/OR6C2/OR5M3/ARRB2/OR13C5/OR51S1/OR7A10/OR4C16/OR51A4/OR5A1/CALML6/OR6C6/OR51Q1/PRKACG/OR10AD1/OR10H4/OR6B3/OR5P3/OR6K6/OR51I1/OR6C76/OR8D2/OR1K1/OR8J1/OR1G1/OR13J1/OR56A4/OR5F1/OR4K15/OR2F1/GUCY2D/OR13C2/OR5P2/OR5H2/CAMK2B/OR2L13/OR10J3/OR10Z1/OR4A5/GUCA1B/OR4C6/OR4A16/OR14C36/OR4K17/OR2M3/OR1A2/OR52E6/OR6Q1/OR1E2/OR4C46/CAMK2A/OR2A12/OR10H1/OR2L2/OR10A7/OR52E4/CNGB1/OR1B1/OR…
KEGG_PARKINSONS_DISEASE	KEGG_PARKINSONS_DISEASE	KEGG_PARKINSONS_DISEASE	94	0.415390591039061	2.17716590225625	1.83839439624212e-06	4.7798254302295e-05	3.45562856436488e-05	5306	tags=54%	list=30%	signal=38%	COX7A1/COX4I2/NDUFA4L2/COX8A/COX5B/NDUFA3/NDUFA2/NDUFB8/NDUFA7/NDUFS7/NDUFB4/HTRA2/NDUFB7/UBE2L6/UBA7/PINK1/COX6B1/COX6A1/NDUFB10/UBE2J2/NDUFC1/NDUFS8/COX7A2/CASP9/NDUFA1/NDUFB9/COX4I1/NDUFV1/UQCR11/NDUFV3/UQCRQ/NDUFB1/COX7A2L/SLC25A6/SDHD/COX7C/COX6A2/UQCR10/NDUFB3/NDUFA4/NDUFB6/NDUFB2/CYC1/NDUFA6/COX6B2/COX6C/SDHC/SLC25A4/COX5A/NDUFA8/NDUFAB1
KEGG_BASAL_CELL_CARCINOMA	KEGG_BASAL_CELL_CARCINOMA	KEGG_BASAL_CELL_CARCINOMA	55	0.489167440056844	2.2852293218965	4.58052337066195e-06	0.000104206906682559	7.53375554385189e-05	5685	tags=67%	list=32%	signal=46%	FZD1/WNT7A/FZD2/DVL3/DVL1/DVL2/WNT3A/SUFU/TCF7L2/FZD8/SMO/WNT7B/TCF7/WNT1/WNT9A/WNT9B/FZD10/PTCH1/WNT6/WNT11/FZD9/APC2/WNT10B/TCF7L1/SHH/GLI1/WNT10A/WNT4/WNT2/WNT5B/AXIN2/AXIN1/TP53/GLI3/BMP4/FZD4/PTCH2
KEGG_RNA_DEGRADATION	KEGG_RNA_DEGRADATION	KEGG_RNA_DEGRADATION	52	-0.47826	-2.34616	5.88492122675101e-06	0.000119006184807632	8.60368600402195e-05	3499	tags=56%	list=20%	signal=45%	ZCCHC7/EXOSC2/CNOT6L/MPHOSPH6/EXOSC8/CNOT4/DCP2/CNOT7/CNOT10/ENO1/EXOSC7/PARN/CNOT8/EXOSC3/EXOSC10/DCP1A/PAPOLG/CNOT6/XRN1/PNPT1/EXOSC9/DDX6/CNOT2/CNOT1/PAPOLA/DIS3/XRN2/HSPD1/HSPA9
KEGG_NOD_LIKE_RECEPTOR_SIGNALING_PATHWAY	KEGG_NOD_LIKE_RECEPTOR_SIGNALING_PATHWAY	KEGG_NOD_LIKE_RECEPTOR_SIGNALING_PATHWAY	57	-0.460954	-2.29137	9.26465841125311e-06	0.000168616783084807	0.000121903400148067	4313	tags=56%	list=24%	signal=43%	IL1B/NAIP/CCL7/CASP1/TNFAIP3/MAPK10/IL18/CASP5/SUGT1/CXCL8/MAPK9/XIAP/CARD6/NFKB1/NLRP3/RIPK2/TRAF6/NLRC4/BIRC3/MAPK1/BIRC2/CASP8/MAPK14/MAPK8/TAB2/ERBIN/TAB3/HSP90B1/HSP90AA1/MAP3K7/HSP90AB1/CHUK
KEGG_HUNTINGTONS_DISEASE	KEGG_HUNTINGTONS_DISEASE	KEGG_HUNTINGTONS_DISEASE	154	0.323099104226638	1.8573909835706	2.25883808408015e-05	0.000373735028456898	0.000270195943071788	4848	tags=45%	list=27%	signal=33%	COX7A1/COX4I2/NDUFA4L2/COX8A/DNAL4/COX5B/POLR2F/NDUFA3/NDUFA2/NDUFB8/POLR2K/NDUFA7/NDUFS7/NDUFB4/NDUFB7/TAF4/COX6B1/COX6A1/NDUFB10/AP2A1/NDUFC1/NDUFS8/PLCB3/COX7A2/POLR2E/CASP9/NDUFA1/NDUFB9/COX4I1/NDUFV1/POLR2I/UQCR11/NDUFV3/UQCRQ/CLTB/DLG4/BBC3/GRM5/NDUFB1/AP2A2/AP2S1/COX7A2L/POLR2J/TGM2/SLC25A6/BAX/POLR2G/SDHD/CLTA/COX7C/COX6A2/UQCR10/NDUFB3/POLR2L/GPX1/NDUFA4/BDNF/CREB3L4/NDUFB6/AP2M1/NDUFB2/…
KEGG_PROPANOATE_METABOLISM	KEGG_PROPANOATE_METABOLISM	KEGG_PROPANOATE_METABOLISM	31	-0.53539	-2.27937	6.08351947121192e-05	0.000922667119800475	0.000667052573597799	4622	tags=61%	list=26%	signal=46%	PCCA/EHHADH/PCCB/LDHC/ALDH9A1/SUCLG1/ALDH3A2/ACSS3/ALDH7A1/HIBCH/ACADM/ACAT1/SUCLG2/SUCLA2/ACAT2/HADHA/ACACA/LDHA/LDHB
KEGG_ALZHEIMERS_DISEASE	KEGG_ALZHEIMERS_DISEASE	KEGG_ALZHEIMERS_DISEASE	141	0.318379946262172	1.79645583559957	8.41769705812149e-05	0.00117847758813701	0.000851993629364523	5153	tags=48%	list=29%	signal=34%	MAPK3/BAD/COX7A1/COX4I2/NDUFA4L2/COX8A/COX5B/APH1A/APBB1/NDUFA3/NDUFA2/NDUFB8/NDUFA7/NDUFS7/PSEN2/NDUFB4/PSENEN/NDUFB7/GRIN2D/CDK5/CDK5R1/NCSTN/NOS1/COX6B1/COX6A1/NDUFB10/NDUFC1/NDUFS8/PLCB3/COX7A2/CASP9/NDUFA1/NDUFB9/CAPN1/COX4I1/CACNA1S/NDUFV1/ATP2A3/UQCR11/CHP2/CACNA1F/NDUFV3/UQCRQ/NDUFB1/COX7A2L/SDHD/COX7C/COX6A2/UQCR10/BACE1/NDUFB3/NDUFA4/NDUFB6/NDUFB2/CALML6/CYC1/NDUFA6/COX6B2/COX6C/FADD/SD…
KEGG_OOCYTE_MEIOSIS	KEGG_OOCYTE_MEIOSIS	KEGG_OOCYTE_MEIOSIS	110	-0.333467	-1.89654	0.00012537050649443	0.00162981658442759	0.00117829423397021	4407	tags=47%	list=25%	signal=36%	PLK1/CDC20/CCNE1/SKP1/CALM1/SPDYA/CDC25C/ITPR3/ITPR1/ANAPC13/AURKA/SGO1/ANAPC5/YWHAG/BTRC/CCNB1/ANAPC7/MAD2L1/PRKACB/PPP3R1/PPP2R5E/RPS6KA6/CCNB2/ANAPC4/CALM2/CDK1/PPP2R1B/BUB1/CDC16/CCNE2/CDC23/IGF1/PPP1CB/FBXW11/PPP2R5C/PPP1CC/ANAPC1/MAPK1/CAMK2D/PPP3CA/CDC27/SMC3/SMC1A/YWHAZ/FBXO5/SLK/RPS6KA3/YWHAB/ITPR2/YWHAQ/CUL1/PPP2CA
KEGG_VALINE_LEUCINE_AND_ISOLEUCINE_DEGRADATION	KEGG_VALINE_LEUCINE_AND_ISOLEUCINE_DEGRADATION	KEGG_VALINE_LEUCINE_AND_ISOLEUCINE_DEGRADATION	41	-0.447863	-2.04233	0.000369521093833897	0.00440597605519218	0.00318534995314646	5283	tags=63%	list=30%	signal=45%	ACAD8/ALDH1B1/AUH/ACAA2/PCCA/EHHADH/PCCB/ALDH9A1/HADH/AOX1/ALDH3A2/ALDH7A1/MCCC2/MCCC1/DBT/HIBCH/HMGCS1/HADHB/OXCT1/ACADM/ACAT1/ACAT2/HADHA/ACADSB/BCAT1/DLD
KEGG_NOTCH_SIGNALING_PATHWAY	KEGG_NOTCH_SIGNALING_PATHWAY	KEGG_NOTCH_SIGNALING_PATHWAY	45	0.449177140548747	2.02276967430033	0.000387338554302609	0.00440597605519218	0.00318534995314646	4752	tags=64%	list=27%	signal=47%	MFNG/DVL3/DVL1/DVL2/APH1A/DTX3/CTBP1/JAG2/RFNG/NOTCH1/NOTCH4/PSEN2/PSENEN/DLL1/LFNG/NCSTN/DLL4/KAT2A/NCOR2/HES1/NOTCH3/HES5/MAML3/PTCRA/DLL3/DTX4/RBPJL/CREBBP/DTX2
KEGG_MELANOGENESIS	KEGG_MELANOGENESIS	KEGG_MELANOGENESIS	99	0.335377064306148	1.76637552949959	0.000849763929826493	0.00909747266049539	0.00657712019989545	4685	tags=44%	list=26%	signal=33%	MAPK3/FZD1/GNAI2/WNT7A/FZD2/DVL3/DVL1/DVL2/ADCY9/WNT3A/TCF7L2/HRAS/PRKACA/FZD8/WNT7B/ADCY4/TCF7/ADCY1/WNT1/WNT9A/ADCY6/WNT9B/FZD10/PLCB3/WNT6/WNT11/CAMK2G/FZD9/ASIP/WNT10B/TCF7L1/WNT10A/WNT4/MAP2K2/CREB3L4/CALML6/CREB3/EDNRB/PRKACG/POMC/EDN1/WNT2/CREBBP/WNT5B
KEGG_SULFUR_METABOLISM	KEGG_SULFUR_METABOLISM	KEGG_SULFUR_METABOLISM	11	0.691521255156076	2.03195087304383	0.00098793797727617	0.00946340588759279	0.00684167574290977	1823	tags=55%	list=10%	signal=49%	CHST12/SUOX/SULT2B1/SULT1A2/SULT1A1/CHST13
KEGG_CARDIAC_MUSCLE_CONTRACTION	KEGG_CARDIAC_MUSCLE_CONTRACTION	KEGG_CARDIAC_MUSCLE_CONTRACTION	70	0.363884699072408	1.80284752488362	0.000946532927579588	0.00946340588759279	0.00684167574290977	5613	tags=54%	list=31%	signal=37%	COX7A1/COX4I2/COX8A/CACNG4/COX5B/TNNC1/COX6B1/COX6A1/SLC9A1/COX7A2/COX4I1/CACNA1S/ATP1B2/UQCR11/CACNA1F/UQCRQ/CACNG1/CACNB3/COX7A2L/MYL3/CACNG2/COX7C/COX6A2/UQCR10/ATP1B4/CACNG8/CYC1/ATP1A3/CACNG3/COX6B2/TNNT2/COX6C/TNNI3/COX5A/CACNA2D2/CACNG5/CACNG6/CACNA2D4
KEGG_MATURITY_ONSET_DIABETES_OF_THE_YOUNG	KEGG_MATURITY_ONSET_DIABETES_OF_THE_YOUNG	KEGG_MATURITY_ONSET_DIABETES_OF_THE_YOUNG	23	0.522725036775439	1.92676467372735	0.00111152440950526	0.00984597856189696	0.00711826096146397	6345	tags=74%	list=36%	signal=48%	MNX1/HES1/FOXA2/NEUROG3/MAFA/HNF1B/HNF4A/PAX4/FOXA3/HHEX/ONECUT1/NKX2-2/PDX1/NKX6-1/GCK/PAX6/PKLR
KEGG_HEDGEHOG_SIGNALING_PATHWAY	KEGG_HEDGEHOG_SIGNALING_PATHWAY	KEGG_HEDGEHOG_SIGNALING_PATHWAY	53	0.399003232393308	1.85539337956477	0.00113607444944965	0.00984597856189696	0.00711826096146397	5949	tags=62%	list=33%	signal=42%	WNT7A/IHH/WNT3A/SUFU/PRKACA/SMO/WNT7B/WNT1/WNT9A/WNT9B/PTCH1/WNT6/WNT11/BMP7/WNT10B/SHH/GLI1/WNT10A/BMP8A/DHH/WNT4/PRKACG/ZIC2/GAS1/WNT2/WNT5B/CSNK1A1L/BMP8B/CSNK1G2/GLI3/BMP4/PTCH2/GLI2
KEGG_DNA_REPLICATION	KEGG_DNA_REPLICATION	KEGG_DNA_REPLICATION	36	-0.426215	-1.90242	0.00173589521379637	0.01436058767777	0.010382148407873	4935	tags=56%	list=28%	signal=40%	PCNA/PRIM1/MCM7/POLE/SSBP1/POLE3/RPA4/PRIM2/MCM4/FEN1/RFC4/MCM3/RPA1/RFC3/DNA2/POLA1/MCM6/RFC1/RNASEH1/POLD3
KEGG_BASAL_TRANSCRIPTION_FACTORS	KEGG_BASAL_TRANSCRIPTION_FACTORS	KEGG_BASAL_TRANSCRIPTION_FACTORS	31	-0.45677	-1.94465	0.00215938561591189	0.0170873122650419	0.0123534646219216	3936	tags=58%	list=22%	signal=45%	GTF2E2/GTF2A1/GTF2B/TAF5L/TAF11/TBPL1/TAF5/GTF2F1/TAF13/GTF2E1/TAF1/GTF2I/GTF2H3/GTF2F2/TAF4B/TAF2/TAF7/GTF2H1
KEGG_TOLL_LIKE_RECEPTOR_SIGNALING_PATHWAY	KEGG_TOLL_LIKE_RECEPTOR_SIGNALING_PATHWAY	KEGG_TOLL_LIKE_RECEPTOR_SIGNALING_PATHWAY	95	-0.294832	-1.61087	0.00242815507719104	0.0184135093353654	0.0133122537126702	3906	tags=36%	list=22%	signal=28%	CTSK/TLR3/TLR8/PIK3R5/MAPK10/PIK3R1/CXCL8/MAPK9/TRAF3/MAP3K8/MAP2K4/CD86/STAT1/NFKB1/SPP1/PIK3CA/TRAF6/PIK3CG/TLR6/TLR4/MAPK1/IRAK4/RIPK1/CASP8/MAPK14/MAPK8/TAB2/PIK3CB/TLR1/IFNAR1/TBK1/TLR2/MAP3K7/CHUK
KEGG_NON_HOMOLOGOUS_END_JOINING	KEGG_NON_HOMOLOGOUS_END_JOINING	KEGG_NON_HOMOLOGOUS_END_JOINING	12	-0.61337	-1.94658	0.0038190914320985	0.0259477149643067	0.0187591924264797	3170	tags=75%	list=18%	signal=62%	NHEJ1/FEN1/XRCC4/XRCC6/DCLRE1C/RAD50/XRCC5/LIG4/PRKDC
KEGG_PROTEIN_EXPORT	KEGG_PROTEIN_EXPORT	KEGG_PROTEIN_EXPORT	21	-0.495627	-1.88979	0.00384221999270253	0.0259477149643067	0.0187591924264797	3601	tags=57%	list=20%	signal=46%	SEC11C/SEC61G/SRPRA/SEC61A1/SPCS3/SEC62/SRP68/SRPRB/SRP54/SEC63/HSPA5/SRP72
KEGG_PROTEASOME	KEGG_PROTEASOME	KEGG_PROTEASOME	42	-0.396352	-1.82789	0.00384938628591363	0.0259477149643067	0.0187591924264797	4453	tags=48%	list=25%	signal=36%	PSMC4/PSME3/PSMD11/PSMA6/PSMC3/PSMA3/PSMA5/PSMA4/PSMD2/PSMC5/PSMA1/PSMC2/PSMD12/PSMD6/PSME4/PSMD14/PSMD7/PSMC6/PSMC1/PSMD1
KEGG_FOCAL_ADHESION	KEGG_FOCAL_ADHESION	KEGG_FOCAL_ADHESION	188	-0.236939	-1.48024	0.00414479604609722	0.0269411742996319	0.0194774250286523	4136	tags=35%	list=23%	signal=27%	KDR/LAMC2/CRK/PTEN/PIK3R5/MAPK10/FN1/THBS4/PIK3R1/CCND2/VCL/PTK2/COL3A1/PDGFD/LAMB1/ACTN1/LAMA1/ITGA4/LAMA4/MAPK9/PDGFC/THBS2/PDGFRA/ITGB8/DOCK1/XIAP/SOS1/THBS1/PAK1/ARHGAP5/HGF/FLT1/IGF1/EGF/PPP1CB/TNC/SPP1/SOS2/RAP1A/CAPN2/PIK3CA/PIK3CG/ITGA6/COL5A2/PPP1CC/BIRC3/ITGA2/DIAPH1/COL6A3/LAMA2/MAPK1/PPP1R12A/BIRC2/ITGB3/LAMC1/ROCK2/ITGB1/MAPK8/PIK3CB/ROCK1/MET/PAK2/RAP1B/CTNNB1/ITGAV
KEGG_MISMATCH_REPAIR	KEGG_MISMATCH_REPAIR	KEGG_MISMATCH_REPAIR	23	-0.469322	-1.81889	0.0046188390883225	0.0289871970370584	0.0209566201829514	3549	tags=65%	list=20%	signal=52%	PMS2/PCNA/SSBP1/RPA4/EXO1/RFC4/MSH2/MSH3/MLH3/RPA1/RFC3/MLH1/RFC1/POLD3/MSH6
KEGG_CYSTEINE_AND_METHIONINE_METABOLISM	KEGG_CYSTEINE_AND_METHIONINE_METABOLISM	KEGG_CYSTEINE_AND_METHIONINE_METABOLISM	32	-0.411354	-1.77354	0.00585845126924132	0.0355412710333974	0.0256949617071988	5230	tags=53%	list=29%	signal=38%	BHMT/AHCY/GOT2/CTH/LDHC/DNMT1/SMS/AHCYL2/ENOPH1/GOT1/MTR/MAT2A/MTAP/LDHA/AHCYL1/LDHB/AMD1
KEGG_APOPTOSIS	KEGG_APOPTOSIS	KEGG_APOPTOSIS	85	-0.302998	-1.62733	0.00661660415428934	0.038845869550989	0.0280840583798359	4028	tags=40%	list=23%	signal=31%	TNFRSF10B/IL1A/PIK3R5/PIK3R1/EXOG/APAF1/PRKAR1A/ENDOD1/PRKACB/PPP3R1/CASP7/XIAP/PRKAR2A/ATM/CFLAR/NFKB1/CAPN2/PIK3CA/IRAK3/PIK3CG/FAS/BIRC3/IRAK4/BIRC2/AIFM1/CYCS/RIPK1/IL1RAP/CASP8/PPP3CA/IL1R1/PIK3CB/CASP3/CHUK
KEGG_AXON_GUIDANCE	KEGG_AXON_GUIDANCE	KEGG_AXON_GUIDANCE	126	0.270441095382105	1.50212009160162	0.00712163721267907	0.0405043116471122	0.0292830477495028	4667	tags=39%	list=26%	signal=29%	MAPK3/GNAI2/PAK4/SEMA3B/EFNB1/SEMA6C/PLXNB3/SEMA4C/ROBO3/HRAS/EPHB4/SEMA4G/PLXNB1/EPHB3/CDK5/SEMA3F/EFNA4/SEMA5A/SEMA3G/NCK2/SEMA6A/EPHA1/SEMA5B/RAC3/NTN1/RGS3/UNC5B/UNC5A/CFL1/CHP2/SLIT3/RAC2/EPHB6/SEMA4F/EPHA8/EFNA1/NTN3/PLXNA3/EFNA2/RHOD/DPYSL2/NTNG1/SLIT2/NFATC4/EPHA6/EFNB2/PLXNB2/EFNA3/LIMK1
KEGG_LYSINE_DEGRADATION	KEGG_LYSINE_DEGRADATION	KEGG_LYSINE_DEGRADATION	42	-0.38039	-1.75428	0.00739857330666754	0.0405294577868547	0.0293012274341055	4163	tags=50%	list=23%	signal=38%	ALDH9A1/HADH/DLST/TMLHE/ALDH3A2/NSD1/ALDH7A1/SETMAR/AASDH/SETDB2/AASDHPPT/AASS/KMT5B/ACAT1/ACAT2/ASH1L/HADHA/SETD7/SETD2/SUV39H2/PLOD2
KEGG_FATTY_ACID_METABOLISM	KEGG_FATTY_ACID_METABOLISM	KEGG_FATTY_ACID_METABOLISM	40	-0.383891	-1.73032	0.00757143716897285	0.0405294577868547	0.0293012274341055	4564	tags=45%	list=26%	signal=34%	EHHADH/ACADL/ALDH9A1/HADH/ALDH3A2/ALDH7A1/ECI2/HADHB/ACOX1/ACSL5/ACADM/ACSL3/ACAT1/ACAT2/HADHA/ACSL4/ACADSB/ACSL1
KEGG_NUCLEOTIDE_EXCISION_REPAIR	KEGG_NUCLEOTIDE_EXCISION_REPAIR	KEGG_NUCLEOTIDE_EXCISION_REPAIR	41	-0.373858	-1.70485	0.00833931345292105	0.0433644299551895	0.0313508024545904	4084	tags=59%	list=23%	signal=45%	PCNA/POLE/CETN2/ERCC3/XPC/POLE3/CUL4B/RPA4/RFC4/CDK7/CCNH/XPA/DDB1/RPA1/RFC3/ERCC8/ERCC4/GTF2H3/MNAT1/RFC1/RAD23B/POLD3/GTF2H1/CUL4A
KEGG_ONE_CARBON_POOL_BY_FOLATE	KEGG_ONE_CARBON_POOL_BY_FOLATE	KEGG_ONE_CARBON_POOL_BY_FOLATE	15	-0.544602	-1.85097	0.00922150581014321	0.0466198349290574	0.0337043341014006	3877	tags=53%	list=22%	signal=42%	TYMS/MTHFD1L/MTHFD2L/MTR/MTHFD1/ATIC/GART/MTHFD2

## Sheet: Table S13-2 BELN1 Gsea Result
	ID	Description	setSize	enrichmentScore	NES	pvalue	p.adjust	qvalue	rank	leading_edge	core_enrichment
KEGG_SPLICEOSOME	KEGG_SPLICEOSOME	KEGG_SPLICEOSOME	116	0.458621545532871	2.70312636553287	1e-10	6.06666666666667e-09	4.66666666666667e-09	3183	tags=47%	list=18%	signal=39%	SNW1/SLU7/SF3A3/PRPF18/AQR/NCBP1/THOC1/CDC5L/U2SURP/CDC40/SRSF10/DDX42/SNRNP200/PRPF38A/HSPA8/ZMAT2/HNRNPK/PLRG1/SF3B1/RBM25/HNRNPU/SRSF4/HNRNPA1L2/THOC2/PRPF40A/DDX5/DDX23/CRNKL1/PRPF38B/DDX46/DHX15/NCBP2/CWC15/RBM17/DHX8/SRSF6/BCAS2/CTNNBL1/TRA2B/PRPF4/SNRPA1/EIF4A3/SRSF3/SMNDC1/TCERG1/SF3B3/SRSF7/ACIN1/SRSF1/EFTUD2/SYF2/HNRNPA1/PRPF3/HNRNPM/SRSF5
KEGG_NEUROACTIVE_LIGAND_RECEPTOR_INTERACTION	KEGG_NEUROACTIVE_LIGAND_RECEPTOR_INTERACTION	KEGG_NEUROACTIVE_LIGAND_RECEPTOR_INTERACTION	257	-0.415343	-2.69482	1e-10	6.06666666666667e-09	4.66666666666667e-09	6891	tags=57%	list=39%	signal=36%	MTNR1B/F2RL3/CHRNB4/MC1R/PRSS3/P2RX3/GRM3/MC5R/NPFFR2/CHRNA9/GLRB/HCRTR2/GABRA6/GRID2/TAAR5/TAAR2/ADRB2/GABRQ/PTGER4/DRD1/AVPR1B/GABRA3/HTR4/GPR50/GRIA1/ADRA2B/C5AR1/PTGDR/APLNR/HCRTR1/CHRND/OPRK1/PRL/PLG/SSTR2/CRHR2/GHSR/GRPR/GRM2/NTSR2/DRD3/GLRA2/HTR6/P2RX4/GRM1/CHRNA4/P2RY6/RXFP1/ADRA1A/CNR2/HTR1D/GRIN2C/AVPR2/GRID1/OPRM1/HTR2C/GRM6/HTR1E/GLP1R/P2RY4/NPBWR2/CHRM4/TRPV1/F2/P2RX2/CHRNA3/GABRG3/G…
KEGG_OLFACTORY_TRANSDUCTION	KEGG_OLFACTORY_TRANSDUCTION	KEGG_OLFACTORY_TRANSDUCTION	360	-0.320325	-2.15398	1e-10	6.06666666666667e-09	4.66666666666667e-09	9513	tags=67%	list=53%	signal=32%	OR4B1/OR4K2/OR2M2/OR4D10/OR2L3/OR5M10/OR5T2/OR51G1/OR5M9/OR7D2/OR2M7/OR52I1/OR10A6/OR4A15/OR4K1/OR9Q1/OR2B3/OR10C1/OR56A3/OR12D3/OR10R2/PRKX/OR52N4/OR8D4/OR4D9/OR51E2/OR2T27/OR52A5/OR51B2/OR2T4/OR7G3/OR52D1/OR11L1/OR51F1/OR2T6/OR6C68/OR6F1/OR52B4/OR4F6/OR6T1/OR2V2/OR9K2/OR10T2/OR13C9/OR2B2/OR4C11/OR10J5/OR4C13/OR2H1/OR4C12/OR5B12/OR2J3/OR1L6/CNGA4/OR56A1/OR10A3/OR4D11/OR2Z1/OR9A4/OR1L1/OR2K2/OR2C…
KEGG_CELL_CYCLE	KEGG_CELL_CYCLE	KEGG_CELL_CYCLE	122	0.395669903109459	2.35171098434461	2.5401768755401e-08	1.15578047837074e-06	8.89061906439034e-07	5178	tags=57%	list=29%	signal=41%	YWHAB/CUL1/SMC1A/PRKDC/ATR/SMC3/YWHAQ/SMAD2/STAG2/CDC27/STAG1/MDM2/ORC2/RAD21/RB1/YWHAZ/CDC23/ORC4/CDC16/BUB3/ORC3/HDAC2/ANAPC1/ATM/MCM6/ANAPC4/RBL2/MCM3/CHEK1/CDK1/ANAPC5/CCNB2/ANAPC7/BUB1/CDC6/CCNE2/BUB1B/CCNA2/ANAPC13/E2F3/WEE1/RBL1/CCND2/TFDP2/CDK7/TTK/DBF4/EP300/CCNH/MCM4/MAD2L1/HDAC1/SKP1/GSK3B/CCNB1/CHEK2/SKP2/ORC5/TFDP1/CDK6/CDC7/PCNA/PLK1/CDC45/ORC1/PTTG2/MCM7/CDC25C/CDC20/SMAD4
KEGG_UBIQUITIN_MEDIATED_PROTEOLYSIS	KEGG_UBIQUITIN_MEDIATED_PROTEOLYSIS	KEGG_UBIQUITIN_MEDIATED_PROTEOLYSIS	126	0.372804470406732	2.22099177621758	2.01962684611603e-07	7.35144171986235e-06	5.65495516912488e-06	3620	tags=44%	list=20%	signal=35%	TRIP12/CUL4A/CUL1/UBE4A/HERC1/TRAF6/PIAS2/UBR5/BIRC6/CDC27/ITCH/CUL3/CUL2/UBA3/HUWE1/MDM2/CUL5/UBA6/ERCC8/WWP1/UBE3A/TRIM37/HERC4/CDC23/CDC16/NEDD4/MAP3K1/FBXW11/UBE2Q2/BTRC/ANAPC1/UBE2W/UBE4B/MID1/UBA2/RCHY1/BIRC2/KLHL9/UBE2K/ANAPC4/XIAP/DDB1/PIAS1/BRCA1/HERC3/ANAPC5/UBE2J1/FBXW7/CUL4B/ANAPC7/ANAPC13/BIRC3/KLHL13/UBE2D3/UBE2H
KEGG_PROPANOATE_METABOLISM	KEGG_PROPANOATE_METABOLISM	KEGG_PROPANOATE_METABOLISM	31	0.584216843775229	2.47991516292673	1.87773765749927e-06	5.69580422774779e-05	4.3813878674983e-05	3877	tags=58%	list=22%	signal=46%	ACACA/LDHB/ACAT1/HADHA/SUCLA2/HIBCH/SUCLG2/ACSS3/ALDH7A1/ACADM/ALDH9A1/ACAT2/LDHA/ALDH3A2/EHHADH/PCCA/SUCLG1/PCCB
KEGG_VALINE_LEUCINE_AND_ISOLEUCINE_DEGRADATION	KEGG_VALINE_LEUCINE_AND_ISOLEUCINE_DEGRADATION	KEGG_VALINE_LEUCINE_AND_ISOLEUCINE_DEGRADATION	41	0.532392577185755	2.46396259856569	2.33249681567042e-06	6.0644917207431e-05	4.66499363134085e-05	5171	tags=68%	list=29%	signal=49%	ACAT1/DLD/HADHA/ACADSB/HIBCH/HADHB/BCAT1/DBT/ALDH7A1/ACADM/OXCT1/MCCC1/HMGCS1/ALDH9A1/MCCC2/ACAT2/AOX1/ALDH3A2/EHHADH/PCCA/PCCB/HADH/AUH/ACAA2/ACAD8/BCKDHB/HIBADH/ALDH1B1
KEGG_OXIDATIVE_PHOSPHORYLATION	KEGG_OXIDATIVE_PHOSPHORYLATION	KEGG_OXIDATIVE_PHOSPHORYLATION	95	-0.381589	-2.05475	9.56853015062583e-06	0.000217684060926738	0.000167449277635952	4777	tags=49%	list=27%	signal=36%	UQCR10/COX7A2L/NDUFV3/COX5A/NDUFB6/NDUFA4/COX6B2/NDUFB3/NDUFB2/NDUFA6/COX7C/NDUFV1/ATP6V1B1/COX4I1/CYC1/TCIRG1/UQCRQ/NDUFB1/UQCR11/NDUFB9/NDUFB10/NDUFS8/NDUFC1/ATP6V0E1/COX6A2/NDUFA1/NDUFB7/COX6B1/ATP6AP1/COX6A1/COX7A2/NDUFB4/LHPP/NDUFA3/NDUFS7/ATP6V0E2/NDUFA11/NDUFA2/ATP6V0B/NDUFA7/COX8A/COX7A1/COX5B/COX4I2/NDUFB8/ATP6V1F/NDUFA4L2
KEGG_PARKINSONS_DISEASE	KEGG_PARKINSONS_DISEASE	KEGG_PARKINSONS_DISEASE	94	-0.385124	-2.05649	1.31526810288361e-05	0.000265976438583129	0.000204597260448561	5548	tags=54%	list=31%	signal=38%	NDUFS6/NDUFAB1/TH/SDHD/SLC25A4/UQCR10/COX7A2L/NDUFV3/SLC6A3/COX5A/NDUFB6/NDUFA4/COX6B2/NDUFB3/NDUFB2/NDUFA6/COX7C/NDUFV1/UBA7/SLC25A6/COX4I1/CYC1/PINK1/UQCRQ/NDUFB1/UQCR11/NDUFB9/NDUFB10/UBE2L6/NDUFS8/NDUFC1/COX6A2/NDUFA1/CASP9/NDUFB7/COX6B1/COX6A1/COX7A2/NDUFB4/NDUFA3/NDUFS7/NDUFA2/UBE2J2/HTRA2/NDUFA7/COX8A/COX7A1/COX5B/COX4I2/NDUFB8/NDUFA4L2
KEGG_BASAL_CELL_CARCINOMA	KEGG_BASAL_CELL_CARCINOMA	KEGG_BASAL_CELL_CARCINOMA	55	-0.447942	-2.16063	2.64631506296451e-05	0.000481629341459541	0.000370484108815031	5224	tags=58%	list=29%	signal=41%	PTCH1/WNT4/WNT5B/WNT16/PTCH2/TCF7L2/AXIN1/SHH/TCF7L1/WNT7B/WNT11/WNT10A/GLI1/SUFU/SMO/WNT10B/APC2/FZD9/WNT6/WNT1/FZD10/FZD8/TCF7/WNT3A/WNT9B/FZD1/WNT7A/FZD2/WNT9A/DVL2/DVL3/DVL1
KEGG_RNA_DEGRADATION	KEGG_RNA_DEGRADATION	KEGG_RNA_DEGRADATION	52	0.447927900624643	2.18582606487424	3.62585981181826e-05	0.000599914987046293	0.000461473066958687	4017	tags=56%	list=22%	signal=43%	XRN2/CNOT2/CNOT1/HSPA9/PAPOLA/PARN/CNOT6/DIS3/EXOSC10/EXOSC3/HSPD1/CNOT10/DDX6/CNOT8/XRN1/EXOSC9/PAPOLG/EXOSC7/CNOT7/PNPT1/DCP1A/CNOT4/DCP2/EXOSC8/ZCCHC7/MPHOSPH6/CNOT6L/ENO1/EXOSC2
KEGG_FATTY_ACID_METABOLISM	KEGG_FATTY_ACID_METABOLISM	KEGG_FATTY_ACID_METABOLISM	40	0.496372608544255	2.27782762671911	4.39887013580576e-05	0.000667161970597207	0.000513201515844006	3228	tags=42%	list=18%	signal=35%	ACAT1/HADHA/ACADSB/ACOX1/HADHB/ALDH7A1/ACSL5/ACSL1/ACADM/ACSL3/ALDH9A1/ACSL4/ECI2/ACAT2/ALDH3A2/EHHADH/ACADL
KEGG_NOD_LIKE_RECEPTOR_SIGNALING_PATHWAY	KEGG_NOD_LIKE_RECEPTOR_SIGNALING_PATHWAY	KEGG_NOD_LIKE_RECEPTOR_SIGNALING_PATHWAY	57	0.422004711755687	2.10905010787267	5.37319261659254e-05	0.000752246966322956	0.00057865151255612	3873	tags=47%	list=22%	signal=37%	MAP3K7/CHUK/TRAF6/MAPK14/HSP90B1/MAPK1/ERBIN/TAB2/TAB3/CASP8/HSP90AA1/MAPK8/HSP90AB1/CARD6/NLRC4/BIRC2/MAPK9/XIAP/MAPK10/SUGT1/NLRP3/RIPK2/BIRC3/NAIP/IL18/CASP1/CASP5
KEGG_OOCYTE_MEIOSIS	KEGG_OOCYTE_MEIOSIS	KEGG_OOCYTE_MEIOSIS	110	0.317442035896524	1.86545117364194	0.00019153715544429	0.00248998302077577	0.0019153715544429	4213	tags=42%	list=24%	signal=32%	ITPR2/YWHAB/CUL1/SMC1A/SMC3/YWHAQ/PPP3CA/CAMK2D/MAPK1/CDC27/PPP1CC/PPP2CA/PPP2R5C/FBXO5/SLK/RPS6KA3/YWHAZ/CDC23/CDC16/FBXW11/BTRC/IGF1/ANAPC1/PRKACB/PPP2R1B/ANAPC4/ITPR1/RPS6KA6/CALM1/CDK1/ANAPC5/CCNB2/ANAPC7/BUB1/PPP1CB/CCNE2/ANAPC13/CALM2/PPP2R5E/ITPR3/AURKA/MAD2L1/SKP1/PPP3R1/CCNB1/SGO1
KEGG_LYSINE_DEGRADATION	KEGG_LYSINE_DEGRADATION	KEGG_LYSINE_DEGRADATION	42	0.433719625458993	2.0102498428867	0.000235143180352628	0.00285307058827856	0.0021946696832912	3211	tags=48%	list=18%	signal=39%	SETD7/ACAT1/KMT5B/HADHA/ASH1L/SETD2/SETDB2/SETMAR/AASDH/NSD1/ALDH7A1/AASDHPPT/PLOD2/SUV39H2/TMLHE/ALDH9A1/AASS/ACAT2/ALDH3A2/EHHADH
KEGG_CARDIAC_MUSCLE_CONTRACTION	KEGG_CARDIAC_MUSCLE_CONTRACTION	KEGG_CARDIAC_MUSCLE_CONTRACTION	70	-0.379015	-1.94598	0.000339426049022603	0.00386097130763211	0.00296997792894777	4777	tags=50%	list=27%	signal=37%	UQCR10/COX7A2L/COX5A/CACNA2D4/COX6B2/CACNG3/CACNG6/ATP1B2/COX7C/CACNA1F/CACNG5/CACNG2/CACNA1S/CACNB3/COX4I1/CYC1/ATP1B4/TNNI3/CACNG8/TNNT2/ATP1A3/UQCRQ/UQCR11/SLC9A1/TNNC1/COX6A2/COX6B1/COX6A1/COX7A2/CACNG4/CACNG1/COX8A/COX7A1/COX5B/COX4I2
KEGG_MATURITY_ONSET_DIABETES_OF_THE_YOUNG	KEGG_MATURITY_ONSET_DIABETES_OF_THE_YOUNG	KEGG_MATURITY_ONSET_DIABETES_OF_THE_YOUNG	23	-0.537957	-2.02559	0.000421001410959699	0.00450719157615677	0.00346707044319752	6416	tags=83%	list=36%	signal=53%	IAPP/HNF1A/HNF1B/PKLR/HHEX/PAX6/PDX1/GCK/FOXA3/FOXA2/ONECUT1/NKX2-2/HNF4A/NKX6-1/PAX4/HES1/NEUROG3/MNX1/MAFA
KEGG_NOTCH_SIGNALING_PATHWAY	KEGG_NOTCH_SIGNALING_PATHWAY	KEGG_NOTCH_SIGNALING_PATHWAY	45	-0.42825	-1.9332	0.000562890756426987	0.00569145098165065	0.00437803921665435	4538	tags=62%	list=25%	signal=47%	DTX4/DTX2/NUMBL/KAT2A/NCSTN/NOTCH3/DLL3/RBPJL/HES1/PTCRA/NOTCH4/NOTCH1/NCOR2/DLL1/DLL4/LFNG/JAG2/CTBP1/PSEN2/RFNG/MFNG/DTX3/HES5/DVL2/PSENEN/DVL3/APH1A/DVL1
KEGG_FOCAL_ADHESION	KEGG_FOCAL_ADHESION	KEGG_FOCAL_ADHESION	188	0.249692007700235	1.59106365878932	0.000707429722144538	0.00677643207527926	0.00521264005790713	5139	tags=44%	list=29%	signal=31%	CTNNB1/PIK3CB/MAPK1/ITGA6/PAK2/MET/PPP1CC/ITGB1/ROCK1/LAMC1/ROCK2/PPP1R12A/DOCK1/ITGAV/COL6A3/LAMA2/PIK3CG/LAMA4/MAPK8/COL5A2/SOS2/SOS1/IGF1/PIK3CA/RAP1A/PTK2/HGF/PAK1/PDGFC/CAPN2/BIRC2/FLT1/RAP1B/ARHGAP5/MAPK9/LAMA1/LAMB1/XIAP/PDGFRA/PDGFD/ITGB3/ITGB8/DIAPH1/FN1/KDR/EGF/PIK3R1/ITGA2/VCL/MAPK10/PPP1CB/ACTN1/COL3A1/BIRC3/VAV3/CCND2/ITGA4/TNC/PTEN/SPP1/THBS2/ARHGAP35/MYLK/TLN2/THBS1/PDPK1/GSK3B/ITG…
KEGG_ALZHEIMERS_DISEASE	KEGG_ALZHEIMERS_DISEASE	KEGG_ALZHEIMERS_DISEASE	141	-0.289504	-1.68904	0.00206365694678843	0.0178850268721664	0.0137577129785895	4777	tags=44%	list=27%	signal=32%	UQCR10/COX7A2L/NDUFV3/CALML6/COX5A/NDUFB6/NDUFA4/COX6B2/NDUFB3/PPP3R2/NDUFB2/NDUFA6/NOS1/FADD/COX7C/CACNA1F/NDUFV1/ATP2A1/CACNA1S/NCSTN/GRIN1/COX4I1/CYC1/PLCB3/CDK5/UQCRQ/TNFRSF1A/NDUFB1/UQCR11/NDUFB9/NDUFB10/NDUFS8/CHP2/NDUFC1/CAPN1/COX6A2/NDUFA1/CASP9/NDUFB7/COX6B1/ATP2A3/COX6A1/GRIN2D/COX7A2/NDUFB4/PSEN2/NDUFA3/NDUFS7/NDUFA2/NDUFA7/COX8A/COX7A1/COX5B/PSENEN/APBB1/MAPK3/COX4I2/NDUFB8/NDUFA4L2/C…
KEGG_HUNTINGTONS_DISEASE	KEGG_HUNTINGTONS_DISEASE	KEGG_HUNTINGTONS_DISEASE	154	-0.271047	-1.61223	0.00206340239602482	0.0178850268721664	0.0137577129785895	5798	tags=47%	list=32%	signal=32%	SDHC/AP2M1/TGM2/AP2A2/CREB3L1/NDUFS6/NDUFAB1/POLR2A/SDHD/POLR2H/SLC25A4/CREB3L4/UQCR10/COX7A2L/NDUFV3/COX5A/NDUFB6/NDUFA4/COX6B2/NDUFB3/NDUFB2/NDUFA6/COX7C/CREB3/DLG4/NDUFV1/GPX1/CLTA/SLC25A6/POLR2G/GRIN1/GRM5/COX4I1/CYC1/POLR2L/PLCB3/UQCRQ/NDUFB1/UQCR11/NDUFB9/NDUFB10/BAX/NDUFS8/NDUFC1/AP2A1/COX6A2/NDUFA1/CASP9/POLR2I/AP2S1/NDUFB7/COX6B1/POLR2E/COX6A1/POLR2J/COX7A2/NDUFB4/CLTB/NDUFA3/NDUFS7/TAF4…
KEGG_BASAL_TRANSCRIPTION_FACTORS	KEGG_BASAL_TRANSCRIPTION_FACTORS	KEGG_BASAL_TRANSCRIPTION_FACTORS	31	0.421890092779006	1.79086181666778	0.00279765383466289	0.0231442271776658	0.0178032516751275	4755	tags=61%	list=27%	signal=45%	GTF2H1/TAF7/GTF2E1/GTF2I/TAF2/GTF2H3/TAF1/GTF2F2/GTF2A1/GTF2F1/TBPL1/TAF5/TAF4B/TAF11/TAF13/TAF5L/GTF2E2/TAF9B/GTF2B
KEGG_CITRATE_CYCLE_TCA_CYCLE	KEGG_CITRATE_CYCLE_TCA_CYCLE	KEGG_CITRATE_CYCLE_TCA_CYCLE	30	0.434538050989298	1.83049197027876	0.00379001092551605	0.0299905212366922	0.0230696317205325	4540	tags=50%	list=25%	signal=37%	IDH1/FH/DLD/SUCLA2/SUCLG2/IDH3A/ACO1/DLAT/PDHA1/ACLY/MDH1/SUCLG1/PDHB/CS/DLST
KEGG_GLYCOSAMINOGLYCAN_BIOSYNTHESIS_CHONDROITIN_SULFATE	KEGG_GLYCOSAMINOGLYCAN_BIOSYNTHESIS_CHONDROITIN_SULFATE	KEGG_GLYCOSAMINOGLYCAN_BIOSYNTHESIS_CHONDROITIN_SULFATE	22	-0.488084	-1.81371	0.00404447568459439	0.0306706072748408	0.0235927748268006	3254	tags=50%	list=18%	signal=41%	B4GALT7/XYLT2/CHST7/B3GAT1/CHPF2/CHPF/CHST12/B3GAT3/B3GALT6/CHST14/CHST13
KEGG_NON_HOMOLOGOUS_END_JOINING	KEGG_NON_HOMOLOGOUS_END_JOINING	KEGG_NON_HOMOLOGOUS_END_JOINING	12	0.600435328666065	1.9144519295149	0.00468852130922707	0.0340496056704932	0.0261920043619179	2399	tags=67%	list=13%	signal=58%	DCLRE1C/PRKDC/XRCC5/RAD50/LIG4/XRCC4/XRCC6/NHEJ1
KEGG_HEDGEHOG_SIGNALING_PATHWAY	KEGG_HEDGEHOG_SIGNALING_PATHWAY	KEGG_HEDGEHOG_SIGNALING_PATHWAY	53	-0.366754	-1.75117	0.00486422938149903	0.0340496056704932	0.0261920043619179	5224	tags=55%	list=29%	signal=39%	PTCH1/WNT4/WNT5B/WNT16/PRKACG/PTCH2/DHH/CSNK1G2/CSNK1A1L/BMP8B/SHH/WNT7B/WNT11/WNT10A/BMP8A/GLI1/BMP7/SUFU/ZIC2/SMO/PRKACA/WNT10B/WNT6/WNT1/WNT3A/WNT9B/WNT7A/WNT9A/IHH
KEGG_DNA_REPLICATION	KEGG_DNA_REPLICATION	KEGG_DNA_REPLICATION	36	0.394503943247695	1.74060498225388	0.00513908148914058	0.0346412159638365	0.0266470892029512	5383	tags=58%	list=30%	signal=41%	RFC1/POLD3/POLA1/RPA1/RNASEH1/MCM6/RFC3/MCM3/PRIM2/RFC4/DNA2/MCM4/FEN1/RPA4/PRIM1/PCNA/POLE/MCM7/SSBP1/RFC5/POLE3
KEGG_BUTANOATE_METABOLISM	KEGG_BUTANOATE_METABOLISM	KEGG_BUTANOATE_METABOLISM	32	0.41108879518058	1.75282090642941	0.00541876302313454	0.0352219596503745	0.0270938151156727	5427	tags=56%	list=30%	signal=39%	ACAT1/HADHA/ALDH7A1/OXCT1/ACSM3/PDHA1/HMGCS1/ALDH9A1/ACAT2/ALDH3A2/EHHADH/HADH/PDHB/BDH2/AACS/ALDH5A1/ALDH1B1/AKR1B10
KEGG_MISMATCH_REPAIR	KEGG_MISMATCH_REPAIR	KEGG_MISMATCH_REPAIR	23	0.460543893579697	1.82456342128493	0.00579718628290767	0.0363823414996274	0.0279864165381749	5353	tags=70%	list=30%	signal=49%	MLH1/RFC1/POLD3/MSH3/MSH6/RPA1/MLH3/RFC3/MSH2/RFC4/PMS2/EXO1/RPA4/PCNA/SSBP1/RFC5
KEGG_ADHERENS_JUNCTION	KEGG_ADHERENS_JUNCTION	KEGG_ADHERENS_JUNCTION	71	0.299342548638929	1.56591670231593	0.00644276175245288	0.0390860879648808	0.0300662215114468	3667	tags=34%	list=21%	signal=27%	CTNNB1/IQGAP1/MAP3K7/CTNNA1/SMAD2/MAPK1/MET/ACP1/YES1/TGFBR1/PTPRJ/FER/CSNK2A2/SSX2IP/TJP1/LMO7/PARD3/AFDN/VCL/ACTN1/PTPRM/NECTIN3/EP300/TGFBR2
KEGG_NUCLEOTIDE_EXCISION_REPAIR	KEGG_NUCLEOTIDE_EXCISION_REPAIR	KEGG_NUCLEOTIDE_EXCISION_REPAIR	41	0.370137084230374	1.71302901461678	0.00794761984094079	0.045331641154403	0.0348704931956947	3695	tags=46%	list=21%	signal=37%	RFC1/CUL4A/POLD3/GTF2H1/ERCC4/ERCC8/GTF2H3/MNAT1/RPA1/XPA/RAD23B/RFC3/DDB1/XPC/CUL4B/ERCC3/RFC4/CDK7/CCNH
KEGG_MELANOGENESIS	KEGG_MELANOGENESIS	KEGG_MELANOGENESIS	99	-0.282381	-1.53158	0.00797039844473021	0.045331641154403	0.0348704931956947	5095	tags=43%	list=29%	signal=31%	ADCY4/CAMK2B/WNT4/CREB3L4/WNT5B/WNT16/CALML6/PRKACG/MAP2K2/ADCY2/ASIP/CREB3/TCF7L2/ADCY6/CAMK2A/POMC/PLCB3/TCF7L1/WNT7B/WNT11/ADCY1/WNT10A/ADCY9/PRKACA/WNT10B/FZD9/WNT6/WNT1/FZD10/FZD8/TCF7/WNT3A/WNT9B/FZD1/WNT7A/FZD2/WNT9A/DVL2/MAPK3/DVL3/GNAI2/HRAS/DVL1
KEGG_PROTEIN_EXPORT	KEGG_PROTEIN_EXPORT	KEGG_PROTEIN_EXPORT	21	0.461734081666611	1.78274647504158	0.00844382451974312	0.0465689715937348	0.0358222858413345	3866	tags=48%	list=22%	signal=37%	SEC63/HSPA5/SRP72/SRP54/SRP68/SEC62/SRPRB/SPCS3/SRPRA/SEC61A1

## Sheet: Table S13-3 MFN1 Gsea Result
	ID	Description	setSize	enrichmentScore	NES	pvalue	p.adjust	qvalue	rank	leading_edge	core_enrichment
KEGG_SPLICEOSOME	KEGG_SPLICEOSOME	KEGG_SPLICEOSOME	116	0.439897941100022	2.50832243622807	1.00514276797697e-10	9.14679918859044e-09	7.19470612867727e-09	2839	tags=44%	list=16%	signal=37%	PRPF18/THOC1/U2SURP/RBM25/AQR/CDC5L/SNW1/CDC40/THOC2/SLU7/PRPF40A/SF3B1/SRSF10/CRNKL1/HNRNPU/DDX5/DHX15/NCBP1/DDX46/SF3A3/ZMAT2/PLRG1/PRPF38B/DDX42/HNRNPK/PRPF38A/HNRNPA1L2/NCBP2/SNRPA1/TCERG1/BCAS2/RBM17/SRSF4/HSPA8/SNRNP200/SMNDC1/CWC15/SRSF6/EIF4A3/TRA2B/DDX23/CTNNBL1/PRPF4/SRSF1/HNRNPA1/SYF2/DHX8/SRSF3/SRSF7/SRSF5/HNRNPM
KEGG_NEUROACTIVE_LIGAND_RECEPTOR_INTERACTION	KEGG_NEUROACTIVE_LIGAND_RECEPTOR_INTERACTION	KEGG_NEUROACTIVE_LIGAND_RECEPTOR_INTERACTION	257	-0.391413	-2.4705	1e-10	9.14679918859044e-09	7.19470612867727e-09	7472	tags=58%	list=42%	signal=34%	TAAR5/GRID2/F2RL3/GLRA3/GPR50/GH1/TAAR2/EDNRA/MC1R/C5AR1/CGA/PRSS3/NMUR2/DRD3/P2RX3/GABRA6/MC5R/PTGDR/CHRND/EDNRB/GABRQ/MTNR1B/CRHR2/GLRB/GHSR/NTSR2/CNR2/APLNR/SSTR2/GRPR/F2/HCRTR1/CALCR/PRL/OPRM1/RXFP1/ADRA2B/CHRNA4/PTGER4/HTR6/ADRB2/GRIA1/NPBWR2/OPRK1/DRD1/PLG/CHRNG/HTR4/AVPR2/GRM3/CCKBR/GRM1/MC3R/ADRA1A/HTR1D/HTR2C/HTR7/GABRG3/OPRD1/NTSR1/GLRA2/P2RY4/GZMA/P2RX4/CHRNA3/GRIN2C/HTR5A/TRPV1/GRIN1/…
KEGG_OLFACTORY_TRANSDUCTION	KEGG_OLFACTORY_TRANSDUCTION	KEGG_OLFACTORY_TRANSDUCTION	360	-0.28578	-1.89475	1.3616681686516e-07	8.26078688981969e-06	6.49778494514447e-06	9551	tags=64%	list=53%	signal=31%	OR4C13/OR6V1/OR8D4/OR56A3/OR5L2/OR52N4/OR10A6/OR51B2/OR5AN1/OR6N1/OR11L1/OR52D1/OR51F1/OR5D16/OR8D1/OR4D9/OR2B3/OR7G3/OR4C11/OR10C1/OR4A47/OR2C1/OR5L1/OR8B8/OR1L6/OR4K2/OR5B12/OR7D2/OR2V2/OR6F1/OR3A3/OR10J5/OR4D11/OR6T1/OR12D3/OR51B4/OR4C12/OR9I1/OR4S1/OR52L1/OR12D2/OR51F2/OR2AG1/OR8B12/OR2A14/OR4D5/OR5M9/OR1N1/OR2T6/OR6C68/OR52B4/OR1L8/OR6M1/OR6B1/OR2M5/OR5H6/OR4N2/OR10P1/OR10Q1/OR11A1/OR4C45/OR…
KEGG_OXIDATIVE_PHOSPHORYLATION	KEGG_OXIDATIVE_PHOSPHORYLATION	KEGG_OXIDATIVE_PHOSPHORYLATION	95	-0.425798	-2.28239	2.33820292021758e-07	8.51105862959198e-06	6.69464415051769e-06	4362	tags=51%	list=24%	signal=38%	NDUFB6/COX7A2L/COX6B2/COX7C/NDUFA4/NDUFV3/NDUFB2/COX5A/UQCR10/NDUFA6/NDUFB3/SDHD/CYC1/UQCR11/NDUFV1/TCIRG1/NDUFB1/ATP6V1B1/NDUFA1/NDUFC1/COX4I1/NDUFS8/UQCRQ/COX6A2/NDUFB9/NDUFB7/NDUFB10/COX7A2/COX6B1/ATP6V0E1/NDUFB4/NDUFA4L2/LHPP/COX6A1/NDUFA3/NDUFS7/ATP6V0B/COX4I2/NDUFA2/ATP6AP1/NDUFA7/NDUFA11/ATP6V0E2/COX7A1/NDUFB8/COX8A/COX5B/ATP6V1F
KEGG_UBIQUITIN_MEDIATED_PROTEOLYSIS	KEGG_UBIQUITIN_MEDIATED_PROTEOLYSIS	KEGG_UBIQUITIN_MEDIATED_PROTEOLYSIS	126	0.373155248081232	2.17321271749104	2.25486299149041e-07	8.51105862959198e-06	6.69464415051769e-06	3918	tags=46%	list=22%	signal=36%	TRIP12/CUL3/CDC27/BIRC6/ITCH/UBR5/CUL4A/CUL1/CUL2/UBA3/UBA6/UBE3A/PIAS2/WWP1/HERC1/CUL5/HERC4/NEDD4/MDM2/TRIM37/UBE4A/BIRC2/UBE2Q2/TRAF6/MAP3K1/RCHY1/ANAPC1/HUWE1/CDC16/ERCC8/FBXW7/UBE2W/FBXW11/UBA2/UBE2K/CDC23/ANAPC4/XIAP/BIRC3/BTRC/PIAS1/HERC3/CUL4B/KLHL9/MID1/UBE2D3/UBE2J1/BRCA1/KLHL13/UBE4B/ANAPC13/DDB1/SMURF2/ANAPC7/UBE2H/SKP1/CBLB/ANAPC5
KEGG_CELL_CYCLE	KEGG_CELL_CYCLE	KEGG_CELL_CYCLE	122	0.380371164569489	2.17836713330593	3.69350901293001e-07	1.12036440058877e-05	8.81258290804354e-06	5142	tags=55%	list=29%	signal=39%	STAG1/CDC27/STAG2/SMC3/CUL1/ATR/PRKDC/SMAD2/RB1/RAD21/MDM2/YWHAB/ORC4/SMC1A/YWHAQ/HDAC2/YWHAZ/ORC2/ATM/ORC3/ANAPC1/CDC16/BUB3/CDC23/ANAPC4/MCM6/RBL2/CHEK1/DBF4/CCNH/CDK1/CCNE2/ANAPC13/CCNB2/WEE1/BUB1B/BUB1/CCNA2/RBL1/E2F3/TTK/CDC6/ANAPC7/CDK7/MCM3/TFDP2/SKP1/ANAPC5/CCND2/CDC7/MAD2L1/CCNB1/MCM4/CDK6/EP300/GSK3B/ORC5/HDAC1/PTTG2/CDC25C/CHEK2/SKP2/CDC45/PLK1/ORC1/TFDP1/PCNA
KEGG_PARKINSONS_DISEASE	KEGG_PARKINSONS_DISEASE	KEGG_PARKINSONS_DISEASE	94	-0.413254	-2.2069	6.17791166443479e-07	1.60625703275304e-05	1.26345261107238e-05	4362	tags=50%	list=24%	signal=38%	NDUFB6/COX7A2L/COX6B2/COX7C/NDUFA4/NDUFV3/NDUFB2/COX5A/UQCR10/NDUFA6/NDUFB3/SDHD/SLC25A4/CYC1/UQCR11/UBA7/NDUFV1/PINK1/SLC25A6/NDUFB1/NDUFA1/CASP9/NDUFC1/COX4I1/NDUFS8/UQCRQ/COX6A2/UBE2L6/NDUFB9/NDUFB7/NDUFB10/COX7A2/COX6B1/NDUFB4/NDUFA4L2/UBE2J2/COX6A1/NDUFA3/NDUFS7/COX4I2/NDUFA2/HTRA2/NDUFA7/COX7A1/NDUFB8/COX8A/COX5B
KEGG_PROPANOATE_METABOLISM	KEGG_PROPANOATE_METABOLISM	KEGG_PROPANOATE_METABOLISM	31	0.55527053960156	2.31067318210084	1.97000883356149e-05	0.000358541607708191	0.000282022317225645	4659	tags=61%	list=26%	signal=45%	ACACA/SUCLA2/LDHB/ACAT1/SUCLG2/HIBCH/HADHA/ACADM/ACSS3/ALDH7A1/PCCA/ACAT2/LDHA/ALDH3A2/ALDH9A1/SUCLG1/EHHADH/LDHC/PCCB
KEGG_NOD_LIKE_RECEPTOR_SIGNALING_PATHWAY	KEGG_NOD_LIKE_RECEPTOR_SIGNALING_PATHWAY	KEGG_NOD_LIKE_RECEPTOR_SIGNALING_PATHWAY	57	0.440281713673116	2.18299391180845	1.6949334680093e-05	0.000358541607708191	0.000282022317225645	3737	tags=49%	list=21%	signal=39%	MAP3K7/CHUK/ERBIN/TAB3/TAB2/HSP90B1/HSP90AA1/BIRC2/MAPK8/MAPK14/TRAF6/HSP90AB1/MAPK1/CASP8/NLRC4/XIAP/BIRC3/MAPK9/CARD6/NLRP3/SUGT1/MAPK10/RIPK2/CASP1/NAIP/IL18/CASP5/NFKB1
KEGG_BASAL_CELL_CARCINOMA	KEGG_BASAL_CELL_CARCINOMA	KEGG_BASAL_CELL_CARCINOMA	55	-0.459493	-2.17288	1.85522317825972e-05	0.000358541607708191	0.000282022317225645	3665	tags=51%	list=21%	signal=41%	WNT10A/TCF7L2/PTCH1/AXIN1/APC2/SHH/FZD10/WNT11/WNT1/TCF7L1/GLI1/SMO/WNT10B/WNT7B/FZD9/SUFU/FZD8/WNT9B/WNT9A/TCF7/WNT6/FZD1/WNT7A/WNT3A/DVL2/FZD2/DVL3/DVL1
KEGG_HUNTINGTONS_DISEASE	KEGG_HUNTINGTONS_DISEASE	KEGG_HUNTINGTONS_DISEASE	154	-0.314161	-1.83674	5.88709862225364e-05	0.000974047226591056	0.000766167858972722	4362	tags=42%	list=24%	signal=32%	NDUFB6/COX7A2L/COX6B2/COX7C/NDUFA4/AP2A2/GPX1/NDUFV3/NDUFB2/COX5A/POLR2A/UQCR10/NDUFA6/NDUFB3/DLG4/CREB3L4/SDHD/SLC25A4/CYC1/CREB3/GRM5/UQCR11/NDUFV1/SLC25A6/POLR2L/NDUFB1/POLR2G/NDUFA1/CLTA/AP2S1/CASP9/BAX/PLCB3/NDUFC1/COX4I1/NDUFS8/UQCRQ/COX6A2/POLR2E/NDUFB9/BBC3/NDUFB7/NDUFB10/COX7A2/COX6B1/AP2A1/POLR2I/NDUFB4/CLTB/NDUFA4L2/TAF4/COX6A1/NDUFA3/POLR2K/POLR2J/NDUFS7/COX4I2/NDUFA2/DNAL4/NDUFA7/COX…
KEGG_VALINE_LEUCINE_AND_ISOLEUCINE_DEGRADATION	KEGG_VALINE_LEUCINE_AND_ISOLEUCINE_DEGRADATION	KEGG_VALINE_LEUCINE_AND_ISOLEUCINE_DEGRADATION	41	0.469870094559954	2.10837891469814	0.000149571855958924	0.00226850648204368	0.00178436600091348	5621	tags=68%	list=31%	signal=47%	DLD/ACADSB/ACAT1/HIBCH/BCAT1/HADHB/HADHA/ACADM/DBT/OXCT1/ALDH7A1/HMGCS1/MCCC1/PCCA/ACAT2/MCCC2/AOX1/ALDH3A2/ALDH9A1/EHHADH/HADH/AUH/PCCB/ACAA2/HIBADH/BCKDHB/ACAD8/ALDH1B1
KEGG_RNA_DEGRADATION	KEGG_RNA_DEGRADATION	KEGG_RNA_DEGRADATION	52	0.435063982689034	2.09731154821628	0.000238327963833702	0.00333659149367183	0.00262450227379624	3511	tags=52%	list=20%	signal=42%	XRN2/PAPOLA/CNOT2/DIS3/CNOT1/DDX6/HSPA9/XRN1/PARN/HSPD1/CNOT6/PAPOLG/EXOSC9/CNOT10/EXOSC3/PNPT1/CNOT7/EXOSC10/CNOT8/ZCCHC7/CNOT4/MPHOSPH6/DCP2/DCP1A/EXOSC7/EXOSC8/CNOT6L
KEGG_NOTCH_SIGNALING_PATHWAY	KEGG_NOTCH_SIGNALING_PATHWAY	KEGG_NOTCH_SIGNALING_PATHWAY	45	-0.432531	-1.96116	0.000555415368814884	0.00722039979459349	0.00567943535028753	3560	tags=56%	list=20%	signal=45%	DLL3/DTX2/PTCRA/KAT2A/NOTCH3/HES5/HES1/NOTCH4/NCOR2/LFNG/NCSTN/DLL1/RFNG/DLL4/CTBP1/DTX3/JAG2/NOTCH1/MFNG/PSEN2/DVL2/DVL3/PSENEN/APH1A/DVL1
KEGG_MATURITY_ONSET_DIABETES_OF_THE_YOUNG	KEGG_MATURITY_ONSET_DIABETES_OF_THE_YOUNG	KEGG_MATURITY_ONSET_DIABETES_OF_THE_YOUNG	23	-0.521584	-1.9709	0.000761561739277998	0.00839713929394344	0.0066050372699613	6497	tags=83%	list=36%	signal=53%	IAPP/PKLR/PAX6/HNF1A/GCK/HNF1B/FOXA3/FOXA2/PDX1/HHEX/NKX6-1/ONECUT1/PAX4/NKX2-2/HES1/NEUROG3/HNF4A/MNX1/MAFA
KEGG_SULFUR_METABOLISM	KEGG_SULFUR_METABOLISM	KEGG_SULFUR_METABOLISM	11	-0.658919	-1.94582	0.000830486303796604	0.00839713929394344	0.0066050372699613	2362	tags=55%	list=13%	signal=47%	SULT1A2/SULT1A1/SUOX/CHST12/SULT2B1/CHST13
KEGG_OOCYTE_MEIOSIS	KEGG_OOCYTE_MEIOSIS	KEGG_OOCYTE_MEIOSIS	110	0.309330781525794	1.74858771451093	0.000741930707868824	0.00839713929394344	0.0066050372699613	4708	tags=45%	list=26%	signal=33%	ITPR2/CDC27/SLK/RPS6KA3/SMC3/CUL1/CAMK2D/PPP3CA/YWHAB/PPP2CA/SMC1A/YWHAQ/YWHAZ/PPP2R5C/PPP1CC/FBXO5/ANAPC1/CDC16/MAPK1/PRKACB/RPS6KA6/FBXW11/PPP2R1B/CDC23/IGF1/ANAPC4/PPP1CB/BTRC/ITPR1/PPP2R5E/CALM2/CDK1/CCNE2/ANAPC13/CCNB2/BUB1/ANAPC7/PPP3R1/SKP1/ANAPC5/CALM1/MAD2L1/SGO1/CCNB1/AURKA/SPDYA/ITPR3/PTTG2/CDC25C
KEGG_ALZHEIMERS_DISEASE	KEGG_ALZHEIMERS_DISEASE	KEGG_ALZHEIMERS_DISEASE	141	-0.295893	-1.6967	0.000804892181316602	0.00839713929394344	0.0066050372699613	4489	tags=43%	list=25%	signal=32%	TNFRSF1A/CACNA1F/NDUFB6/COX7A2L/COX6B2/COX7C/NDUFA4/NDUFV3/NDUFB2/CHP2/COX5A/UQCR10/NDUFA6/NDUFB3/SDHD/ATP2A1/CACNA1S/CYC1/FADD/NOS1/UQCR11/NDUFV1/NDUFB1/ATP2A3/NDUFA1/CASP9/PLCB3/NDUFC1/COX4I1/NDUFS8/UQCRQ/NCSTN/COX6A2/NDUFB9/CAPN1/CDK5/NDUFB7/NDUFB10/COX7A2/COX6B1/NDUFB4/NDUFA4L2/GRIN2D/CDK5R1/COX6A1/NDUFA3/NDUFS7/COX4I2/NDUFA2/PSEN2/MAPK3/NDUFA7/APBB1/COX7A1/NDUFB8/PSENEN/APH1A/COX8A/BAD/COX5B
KEGG_FATTY_ACID_METABOLISM	KEGG_FATTY_ACID_METABOLISM	KEGG_FATTY_ACID_METABOLISM	40	0.425037805810147	1.90485219704756	0.00142148983318728	0.0136163762968466	0.0107103943109956	4297	tags=45%	list=24%	signal=34%	ACADSB/ACAT1/ACSL3/ACSL1/HADHB/HADHA/ACADM/ACSL5/ACSL4/ACOX1/ALDH7A1/ECI2/ACADL/ACAT2/ALDH3A2/ALDH9A1/EHHADH/HADH
KEGG_GLYCOSAMINOGLYCAN_BIOSYNTHESIS_CHONDROITIN_SULFATE	KEGG_GLYCOSAMINOGLYCAN_BIOSYNTHESIS_CHONDROITIN_SULFATE	KEGG_GLYCOSAMINOGLYCAN_BIOSYNTHESIS_CHONDROITIN_SULFATE	22	-0.519951	-1.91669	0.00202046877814908	0.0175107294106253	0.0137736217457782	2887	tags=50%	list=16%	signal=42%	B3GAT1/CHST7/B4GALT7/CHPF2/XYLT2/CHST12/CHPF/CHST13/B3GAT3/B3GALT6/CHST14
KEGG_CARDIAC_MUSCLE_CONTRACTION	KEGG_CARDIAC_MUSCLE_CONTRACTION	KEGG_CARDIAC_MUSCLE_CONTRACTION	70	-0.348188	-1.7463	0.00195238993372636	0.0175107294106253	0.0137736217457782	5418	tags=51%	list=30%	signal=36%	ATP1B2/CACNA2D4/CACNG6/MYL3/CACNG5/TNNT2/CACNA1F/COX7A2L/COX6B2/COX7C/CACNG8/COX5A/UQCR10/TNNI3/CACNA1S/CACNG2/CYC1/ATP1A3/UQCR11/ATP1B4/CACNB3/CACNG3/COX4I1/UQCRQ/COX6A2/CACNG1/TNNC1/SLC9A1/COX7A2/COX6B1/COX6A1/COX4I2/CACNG4/COX7A1/COX8A/COX5B
KEGG_HEDGEHOG_SIGNALING_PATHWAY	KEGG_HEDGEHOG_SIGNALING_PATHWAY	KEGG_HEDGEHOG_SIGNALING_PATHWAY	53	-0.36551	-1.72215	0.00393500895595843	0.0325532559083834	0.0256057999048013	4972	tags=53%	list=28%	signal=38%	WNT5B/PRKACG/WNT4/CSNK1A1L/CSNK1G2/PTCH2/DHH/WNT10A/PTCH1/SHH/ZIC2/WNT11/BMP8A/BMP8B/BMP7/WNT1/GLI1/SMO/WNT10B/WNT7B/SUFU/PRKACA/WNT9B/WNT9A/WNT6/WNT7A/WNT3A/IHH
KEGG_TOLL_LIKE_RECEPTOR_SIGNALING_PATHWAY	KEGG_TOLL_LIKE_RECEPTOR_SIGNALING_PATHWAY	KEGG_TOLL_LIKE_RECEPTOR_SIGNALING_PATHWAY	95	0.288089928558086	1.5891163290865	0.00427759416472468	0.0338487886078214	0.0266248423982863	4350	tags=38%	list=24%	signal=29%	MAP3K7/PIK3CB/CHUK/IFNAR1/TAB2/TBK1/IRAK4/TLR2/MAPK8/MAPK14/TLR4/PIK3CA/TRAF6/TLR1/PIK3CG/MAPK1/CASP8/RIPK1/TLR6/MAPK9/STAT1/MAP2K4/MAPK10/PIK3R1/CD86/CTSK/SPP1/MAP3K8/TLR3/NFKB1/AKT3/CXCL8/TLR8/TRAF3/MAP2K6/PIK3R3
KEGG_BASAL_TRANSCRIPTION_FACTORS	KEGG_BASAL_TRANSCRIPTION_FACTORS	KEGG_BASAL_TRANSCRIPTION_FACTORS	31	0.433569013078435	1.80423094628637	0.00452855969426809	0.0343415776815331	0.0270124613342307	4447	tags=61%	list=25%	signal=46%	GTF2H1/TAF2/TAF7/GTF2I/TAF1/GTF2F2/GTF2E1/GTF2H3/GTF2A1/TBPL1/TAF5/TAF4B/TAF11/TAF13/GTF2F1/TAF9B/GTF2B/TAF5L/GTF2E2

## Sheet: Table S13-4 HIF1A Gsea Result
	ID	Description	setSize	enrichmentScore	NES	pvalue	p.adjust	qvalue	rank	leading_edge	core_enrichment
KEGG_SPLICEOSOME	KEGG_SPLICEOSOME	KEGG_SPLICEOSOME	116	0.49247603215872	2.90916026650517	1e-10	6.06666666666667e-09	4.45614035087719e-09	2138	tags=43%	list=12%	signal=38%	DHX15/TCERG1/RBM25/PRPF40A/HNRNPU/HNRNPK/HNRNPA1/SRSF10/SNRPA1/EIF4A3/SF3A3/DDX5/AQR/DDX46/SNW1/NCBP1/THOC2/U2SURP/PLRG1/THOC1/PRPF4/NCBP2/SLU7/ZMAT2/SRSF1/BCAS2/CDC40/CDC5L/PRPF18/HNRNPM/PRPF38B/SRSF4/SMNDC1/SF3B1/TRA2B/HSPA8/PRPF38A/WBP11/DDX42/SRSF3/HNRNPA1L2/SNRNP200/CTNNBL1/DDX23/CRNKL1/SRSF6/DHX8/RBM17/SYF2/SRSF7
KEGG_CELL_CYCLE	KEGG_CELL_CYCLE	KEGG_CELL_CYCLE	122	0.442017182358475	2.62318913554348	1e-10	6.06666666666667e-09	4.45614035087719e-09	5041	tags=59%	list=28%	signal=43%	MDM2/ATR/YWHAQ/PRKDC/CDC27/YWHAZ/HDAC2/E2F3/CUL1/SMC3/STAG1/CCNE2/YWHAB/STAG2/DBF4/RB1/MCM6/SMC1A/BUB3/RAD21/CHEK1/ORC2/CCNH/ANAPC1/ORC3/ORC4/SMAD2/CDC6/CDK1/BUB1B/BUB1/CDC7/SKP1/CDK7/ATM/CCNB2/CDC16/TTK/CDC23/CCNA2/ANAPC4/ANAPC13/MCM4/MCM3/YWHAG/MAD2L1/CCNB1/RBL2/WEE1/RBL1/ANAPC7/CDC45/CCND2/GADD45A/ORC1/CDC25C/EP300/MYC/PLK1/CCNE1/ORC6/CDC20/HDAC1/ORC5/CHEK2/ANAPC5/PCNA/ESPL1/SFN/CDC25A/E2F5/TF…
KEGG_NEUROACTIVE_LIGAND_RECEPTOR_INTERACTION	KEGG_NEUROACTIVE_LIGAND_RECEPTOR_INTERACTION	KEGG_NEUROACTIVE_LIGAND_RECEPTOR_INTERACTION	257	-0.378214	-2.3856	1e-10	6.06666666666667e-09	4.45614035087719e-09	8330	tags=64%	list=47%	signal=35%	HRH4/PTAFR/RXFP2/CHRNB3/VIPR2/GABRG2/CHRNB1/DRD3/GRIA4/MTNR1B/PRLR/MC1R/F2/PLG/MC5R/CNR2/GABRE/NPY2R/SSTR5/GABRA6/HTR1F/GPR50/CRHR2/NPFFR2/PRSS3/NMUR2/CHRM5/CHRNA4/ADCYAP1R1/GLRA1/ADRA2B/GLRA2/P2RX4/NPY5R/P2RX3/CHRNE/P2RY6/OPRK1/GH1/PTGER4/F2R/CHRND/NTSR1/HTR6/GABRG3/NPBWR2/RXFP1/GHSR/AGTR1/GLRA3/OPRD1/GABRQ/CHRNA3/P2RY8/GRID2/GRPR/SSTR3/MCHR2/CHRNG/GRM1/GRM4/PTGIR/HCRTR2/HTR1D/TAAR5/MC3R/GRIN1/G…
KEGG_OLFACTORY_TRANSDUCTION	KEGG_OLFACTORY_TRANSDUCTION	KEGG_OLFACTORY_TRANSDUCTION	360	-0.318199	-2.09742	1.92942057690433e-10	8.7788636249147e-09	6.4483266649171e-09	9705	tags=70%	list=54%	signal=32%	OR6S1/OR52E8/OR51B6/OR6Y1/OR8D1/OR9Q2/OR11A1/OR52R1/OR51F1/OR5AS1/OR6F1/OR5AN1/OR1S1/OR6V1/OR8D4/OR2F2/OR5K2/OR4C12/OR4K14/OR2V2/OR52B6/OR8H1/OR2M7/CLCA4/OR8K5/OR10AG1/OR2Z1/OR2B3/OR7E24/OR51F2/OR9G4/OR4S1/OR5D14/OR2AG1/OR1J1/OR6C70/OR10A6/OR2A5/OR4D11/OR2C1/CNGA4/OR1C1/OR4K2/OR8B8/OR51B4/OR52D1/OR5D13/OR2L8/OR52K1/OR1N2/OR2K2/OR1J2/OR5M9/OR10H2/OR6K3/OR52B2/OR7A5/OR6C68/OR2M5/OR10T2/OR56A1/OR4N2…
KEGG_BASAL_CELL_CARCINOMA	KEGG_BASAL_CELL_CARCINOMA	KEGG_BASAL_CELL_CARCINOMA	55	-0.525728	-2.48216	6.90373079869864e-08	2.5129580107263e-06	1.84583960302048e-06	3640	tags=56%	list=20%	signal=45%	GLI1/AXIN2/WNT5B/BMP4/WNT10A/TCF7L1/SHH/APC2/FZD10/WNT4/WNT9A/WNT10B/FZD9/WNT11/WNT7B/PTCH1/TCF7/WNT1/DVL3/FZD8/DVL2/WNT9B/WNT6/WNT7A/TCF7L2/DVL1/SMO/WNT3A/FZD2/SUFU/FZD1
KEGG_UBIQUITIN_MEDIATED_PROTEOLYSIS	KEGG_UBIQUITIN_MEDIATED_PROTEOLYSIS	KEGG_UBIQUITIN_MEDIATED_PROTEOLYSIS	126	0.370201059706518	2.2164460338816	2.7215265671273e-07	8.25529725361948e-06	6.06375217588013e-06	3495	tags=41%	list=20%	signal=33%	BIRC3/MDM2/UBE3A/ITCH/UBA6/TRIP12/CUL3/BIRC6/CUL4A/UBR5/UBE2D3/CDC27/UBA3/UBA2/CUL1/BIRC2/CUL2/TRIM37/FBXW7/RCHY1/UBE2J1/PIAS2/UBE2K/UBE4A/HERC4/UBE2Q2/UBE2W/CUL5/HUWE1/XIAP/NEDD4/ANAPC1/ERCC8/FBXW11/WWP1/HERC1/TRAF6/CBLB/MAP3K1/SKP1/SMURF2/CDC16/CDC23/CUL4B/ANAPC4/DDB1/BRCA1/HERC3/MID1/ANAPC13/PIAS1/UBE3C
KEGG_RNA_DEGRADATION	KEGG_RNA_DEGRADATION	KEGG_RNA_DEGRADATION	52	0.492812448582422	2.40471154676547	6.94189893847381e-07	1.80489372400319e-05	1.32574611306191e-05	3339	tags=56%	list=19%	signal=45%	XRN2/HSPA9/DIS3/HSPD1/CNOT2/PAPOLA/CNOT1/DDX6/EXOSC9/PNPT1/XRN1/DCP1A/MPHOSPH6/CNOT6/CNOT8/PAPOLG/ENO1/EXOSC8/CNOT7/CNOT6L/EXOSC7/PARN/DCP2/EXOSC3/CNOT10/EXOSC10/CNOT4/EXOSC2/ZCCHC7
KEGG_NOD_LIKE_RECEPTOR_SIGNALING_PATHWAY	KEGG_NOD_LIKE_RECEPTOR_SIGNALING_PATHWAY	KEGG_NOD_LIKE_RECEPTOR_SIGNALING_PATHWAY	57	0.484855426573807	2.42946176644617	8.6237415633551e-07	1.96190120566328e-05	1.44107260335013e-05	4790	tags=65%	list=27%	signal=48%	CHUK/BIRC3/HSP90AB1/MAP3K7/RIPK2/HSP90AA1/HSP90B1/TAB3/TAB2/MAPK8/ERBIN/BIRC2/NFKB1/CASP8/CXCL8/XIAP/MAPK14/NLRP3/MAPK1/NLRC4/TNFAIP3/TRAF6/CARD6/SUGT1/MAPK9/CASP1/CASP5/CXCL1/IL1B/IL18/NFKBIA/CCL7/CXCL2/MAPK10/MAPK13/IL6/NAIP
KEGG_OXIDATIVE_PHOSPHORYLATION	KEGG_OXIDATIVE_PHOSPHORYLATION	KEGG_OXIDATIVE_PHOSPHORYLATION	95	-0.375925	-1.9756	3.93089467997602e-05	0.000794914257506261	0.000583887279949654	4706	tags=46%	list=26%	signal=34%	SDHC/UQCR10/COX7C/NDUFB3/ATP6V0B/UQCR11/NDUFA1/COX6A2/COX7A2L/NDUFB2/NDUFB9/COX6B2/NDUFS8/UQCRQ/NDUFB1/COX7A2/SDHD/NDUFV1/TCIRG1/NDUFC1/COX6B1/NDUFV3/COX6A1/NDUFB10/COX4I1/ATP6AP1/NDUFB4/ATP6V1F/ATP6V0E1/NDUFB7/NDUFA11/NDUFA7/NDUFA3/NDUFS7/COX4I2/ATP6V0E2/NDUFB8/NDUFA2/COX8A/NDUFA4L2/COX5B/ATP6V1B1/LHPP/COX7A1
KEGG_PROTEASOME	KEGG_PROTEASOME	KEGG_PROTEASOME	42	0.480790950893298	2.23151584999533	5.56959342447488e-05	0.00101366600325443	0.000744566699903483	4026	tags=48%	list=23%	signal=37%	PSMC6/PSMD12/PSMD1/PSME4/PSMD14/PSMD7/PSMD6/PSMC1/PSMC2/PSMA1/PSMC5/PSMA4/PSMA5/PSMA3/PSMD2/PSMD11/PSMA6/PSMC3/PSMC4/PSME3
KEGG_TOLL_LIKE_RECEPTOR_SIGNALING_PATHWAY	KEGG_TOLL_LIKE_RECEPTOR_SIGNALING_PATHWAY	KEGG_TOLL_LIKE_RECEPTOR_SIGNALING_PATHWAY	95	0.338037554544764	1.90260067086826	0.000170526117056244	0.00282092864962008	0.00207205285426114	4805	tags=45%	list=27%	signal=33%	TBK1/CHUK/MAP3K7/TLR2/TAB2/MAPK8/IFNAR1/TLR1/SPP1/NFKB1/TLR4/MAP2K4/PIK3CB/CASP8/CD86/IRAK4/RIPK1/CXCL8/MAP3K8/TLR6/MAPK14/TRAF3/PIK3CA/PIK3CG/MAPK1/STAT1/TRAF6/MAPK9/IL1B/CD80/NFKBIA/IFNA13/TLR3/IFNAR2/PIK3R5/PIK3R1/TLR8/MAPK10/CTSK/MAPK13/PIK3R3/IL6/IFNA16
KEGG_PARKINSONS_DISEASE	KEGG_PARKINSONS_DISEASE	KEGG_PARKINSONS_DISEASE	94	-0.358839	-1.87747	0.000185995295579346	0.00282092864962008	0.00207205285426114	5855	tags=52%	list=33%	signal=35%	NDUFB6/NDUFA8/CYC1/NDUFA4/NDUFA6/SLC25A4/COX6C/SDHC/UQCR10/COX7C/NDUFB3/UQCR11/NDUFA1/SLC25A6/COX6A2/COX7A2L/CASP9/NDUFB2/NDUFB9/COX6B2/NDUFS8/UQCRQ/NDUFB1/COX7A2/SDHD/NDUFV1/NDUFC1/COX6B1/UBE2J2/NDUFV3/COX6A1/NDUFB10/COX4I1/HTRA2/NDUFB4/UBE2L6/PINK1/NDUFB7/NDUFA7/UBA7/NDUFA3/NDUFS7/COX4I2/NDUFB8/NDUFA2/COX8A/NDUFA4L2/COX5B/COX7A1
KEGG_PROPANOATE_METABOLISM	KEGG_PROPANOATE_METABOLISM	KEGG_PROPANOATE_METABOLISM	31	0.48711198257433	2.10892872528635	0.00021649939124154	0.00303099147738157	0.00222635001519641	4672	tags=58%	list=26%	signal=43%	LDHA/LDHB/ACAT2/ACACA/SUCLG2/ACADM/SUCLA2/HADHA/ACAT1/HIBCH/ALDH3A2/ALDH7A1/ACSS3/SUCLG1/LDHC/PCCA/PCCB/ALDH9A1
KEGG_OOCYTE_MEIOSIS	KEGG_OOCYTE_MEIOSIS	KEGG_OOCYTE_MEIOSIS	110	0.309088536103223	1.80071796708148	0.000357608258899602	0.00464890736569482	0.00341475555490597	4435	tags=45%	list=25%	signal=34%	PPP2CA/RPS6KA3/SLK/YWHAQ/CDC27/YWHAZ/CUL1/ITPR2/SMC3/PPP1CB/CCNE2/FBXO5/YWHAB/PPP2R5E/CAMK2D/SMC1A/PPP3CA/PPP2R5C/ANAPC1/CALM2/PPP3R1/MAPK1/FBXW11/PPP1CC/CDK1/PPP2R1B/BUB1/SKP1/CCNB2/CDC16/RPS6KA6/CDC23/IGF1/ANAPC4/PRKACB/ANAPC13/SGO1/YWHAG/MAD2L1/CCNB1/ITPR3/ANAPC7/ITPR1/AURKA/SPDYA/BTRC/CDC25C/PLK1/CCNE1/CDC20
KEGG_MATURITY_ONSET_DIABETES_OF_THE_YOUNG	KEGG_MATURITY_ONSET_DIABETES_OF_THE_YOUNG	KEGG_MATURITY_ONSET_DIABETES_OF_THE_YOUNG	23	-0.557177	-2.08239	0.000385858295120563	0.0046817473141295	0.00343887743721484	5672	tags=74%	list=32%	signal=51%	PAX6/NKX6-1/GCK/PKLR/FOXA2/HHEX/NKX2-2/HNF4A/HNF1B/PAX4/FOXA3/NEUROG3/HES1/PDX1/MAFA/ONECUT1/MNX1
KEGG_NOTCH_SIGNALING_PATHWAY	KEGG_NOTCH_SIGNALING_PATHWAY	KEGG_NOTCH_SIGNALING_PATHWAY	45	-0.446146	-2.00299	0.000483565255985406	0.00521550432154777	0.00383093724023463	4526	tags=62%	list=25%	signal=47%	DTX2/RBPJL/NCOR2/DLL3/PTCRA/MAML3/HES5/HES1/LFNG/DLL4/CREBBP/NCSTN/NOTCH3/PSENEN/DLL1/KAT2A/NOTCH4/NOTCH1/RFNG/APH1A/CTBP1/DVL3/DVL2/MFNG/DVL1/PSEN2/JAG2/DTX3
KEGG_APOPTOSIS	KEGG_APOPTOSIS	KEGG_APOPTOSIS	85	0.33441304339788	1.83388181254778	0.000487162491573143	0.00521550432154777	0.00383093724023463	4340	tags=46%	list=24%	signal=35%	CHUK/BIRC3/IL1R1/CYCS/IL1RAP/CASP3/FAS/BIRC2/NFKB1/PIK3CB/CASP8/IRAK3/PPP3CA/IRAK4/RIPK1/CFLAR/XIAP/PIK3CA/PPP3R1/PIK3CG/CAPN2/AIFM1/TNFRSF10B/CASP7/ATM/PRKAR2A/IL1A/PRKAR1A/PRKACB/APAF1/IL1B/CASP10/NFKBIA/EXOG/PIK3R5/PIK3R1/ENDOD1/IRAK2/TNFRSF10A
KEGG_PROTEIN_EXPORT	KEGG_PROTEIN_EXPORT	KEGG_PROTEIN_EXPORT	21	0.52551753336864	2.01630882261853	0.00119925025693885	0.0109131773381435	0.00801604119111758	3862	tags=52%	list=22%	signal=41%	SRP72/SRP54/HSPA5/SEC63/SRPRB/SRP68/SEC62/SPCS3/SEC61A1/SRPRA/SEC61G
KEGG_HEDGEHOG_SIGNALING_PATHWAY	KEGG_HEDGEHOG_SIGNALING_PATHWAY	KEGG_HEDGEHOG_SIGNALING_PATHWAY	53	-0.397466	-1.86197	0.00107992579461688	0.0109131773381435	0.00801604119111758	4600	tags=51%	list=26%	signal=38%	BMP8B/ZIC2/BMP8A/DHH/PRKACG/GLI1/WNT5B/GAS1/BMP7/BMP4/WNT10A/SHH/WNT4/WNT9A/WNT10B/WNT11/WNT7B/PTCH1/PRKACA/WNT1/WNT9B/WNT6/WNT7A/SMO/WNT3A/IHH/SUFU
KEGG_MELANOGENESIS	KEGG_MELANOGENESIS	KEGG_MELANOGENESIS	99	-0.328843	-1.74603	0.0011915401447808	0.0109131773381435	0.00801604119111758	4948	tags=45%	list=28%	signal=33%	POMC/MAP2K2/FZD4/EDNRB/ADCY2/ADCY7/EDN1/ASIP/CAMK2B/PRKACG/WNT5B/CREB3L4/WNT10A/TCF7L1/PLCB3/FZD10/CREBBP/WNT4/WNT9A/WNT10B/FZD9/WNT11/ADCY1/WNT7B/HRAS/CAMK2G/TCF7/PRKACA/ADCY4/WNT1/DVL3/FZD8/DVL2/WNT9B/ADCY6/WNT6/WNT7A/TCF7L2/DVL1/WNT3A/FZD2/ADCY9/GNAI2/MAPK3/FZD1
KEGG_VALINE_LEUCINE_AND_ISOLEUCINE_DEGRADATION	KEGG_VALINE_LEUCINE_AND_ISOLEUCINE_DEGRADATION	KEGG_VALINE_LEUCINE_AND_ISOLEUCINE_DEGRADATION	41	0.405822729112118	1.87338990206424	0.00181282178198389	0.0157111221105271	0.0115402689880679	4672	tags=49%	list=26%	signal=36%	BCAT1/ACADSB/DLD/ACAT2/ACADM/HMGCS1/HADHA/OXCT1/ACAT1/HADHB/HIBCH/MCCC2/ALDH3A2/ALDH7A1/MCCC1/DBT/AOX1/PCCA/PCCB/ALDH9A1
KEGG_BASAL_TRANSCRIPTION_FACTORS	KEGG_BASAL_TRANSCRIPTION_FACTORS	KEGG_BASAL_TRANSCRIPTION_FACTORS	31	0.437877893087642	1.89577201944418	0.00194159825009785	0.016062312796264	0.011798228601073	4043	tags=55%	list=23%	signal=42%	GTF2H1/TAF7/TAF2/TAF4B/GTF2F2/TAF13/GTF2H3/GTF2I/TAF1/TBPL1/TAF11/GTF2B/GTF2F1/GTF2E1/TAF5L/GTF2E2/TAF5
KEGG_DNA_REPLICATION	KEGG_DNA_REPLICATION	KEGG_DNA_REPLICATION	36	0.413430820630704	1.86152195909249	0.00205606157464147	0.0161989368179527	0.0118985828564488	3877	tags=44%	list=22%	signal=35%	POLD3/RNASEH1/MCM6/RFC1/POLA1/DNA2/RFC3/RFC4/POLE3/RPA4/PRIM2/RPA1/FEN1/MCM4/MCM3/SSBP1
KEGG_NUCLEOTIDE_EXCISION_REPAIR	KEGG_NUCLEOTIDE_EXCISION_REPAIR	KEGG_NUCLEOTIDE_EXCISION_REPAIR	41	0.401126976342376	1.85171300919855	0.00213612353643333	0.0161989368179527	0.0118985828564488	3227	tags=46%	list=18%	signal=38%	CUL4A/GTF2H1/POLD3/RAD23B/RFC1/CCNH/ERCC8/GTF2H3/MNAT1/RFC3/CDK7/ERCC4/XPA/RFC4/CUL4B/POLE3/RPA4/DDB1/RPA1
KEGG_ONE_CARBON_POOL_BY_FOLATE	KEGG_ONE_CARBON_POOL_BY_FOLATE	KEGG_ONE_CARBON_POOL_BY_FOLATE	15	0.56579358434972	1.96842862328429	0.0034014897600825	0.0240698956919566	0.0176800274891757	3656	tags=53%	list=20%	signal=42%	MTHFD2/GART/MTHFD2L/ATIC/MTHFD1L/MTHFD1/MTR/TYMS
KEGG_SULFUR_METABOLISM	KEGG_SULFUR_METABOLISM	KEGG_SULFUR_METABOLISM	11	-0.617448	-1.82728	0.00343855652742237	0.0240698956919566	0.0176800274891757	2721	tags=55%	list=15%	signal=46%	SULT2B1/CHST13/SULT1A2/SULT1A1/SUOX/CHST12
KEGG_MISMATCH_REPAIR	KEGG_MISMATCH_REPAIR	KEGG_MISMATCH_REPAIR	23	0.493233585428084	1.95682863648704	0.00379906214167827	0.0256084929550165	0.0188101712278028	3877	tags=57%	list=22%	signal=44%	MSH6/POLD3/RFC1/MLH1/RFC3/MSH2/RFC4/RPA4/MLH3/MSH3/RPA1/EXO1/SSBP1
KEGG_CARDIAC_MUSCLE_CONTRACTION	KEGG_CARDIAC_MUSCLE_CONTRACTION	KEGG_CARDIAC_MUSCLE_CONTRACTION	70	-0.348372	-1.71454	0.00429985778163632	0.0279490755806361	0.0205293961754817	5229	tags=51%	list=29%	signal=37%	CACNG5/MYH6/COX6C/ATP1A4/UQCR10/ATP1A3/COX7C/CACNG6/CACNA2D4/UQCR11/ATP1B2/CACNG3/CACNG8/SLC9A1/COX6A2/COX7A2L/CACNB3/COX6B2/TNNI3/CACNG2/UQCRQ/COX7A2/MYL3/TNNC1/COX6B1/CACNG1/CACNA1S/COX6A1/CACNA1F/COX4I1/ATP1B4/COX4I2/CACNG4/COX8A/COX5B/COX7A1
KEGG_HUNTINGTONS_DISEASE	KEGG_HUNTINGTONS_DISEASE	KEGG_HUNTINGTONS_DISEASE	154	-0.267844	-1.56005	0.00462194518237124	0.0290066904548816	0.021306244579352	5932	tags=47%	list=33%	signal=32%	CREB3L1/CREB3/NDUFB6/NDUFA8/CYC1/SOD1/NDUFA4/GRIN1/GPX1/AP2M1/NDUFA6/BAX/SLC25A4/COX6C/AP2S1/POLR2L/POLR2A/BDNF/SDHC/UQCR10/COX7C/NDUFB3/POLR2J/CLTB/UQCR11/NDUFA1/SLC25A6/CLTA/COX6A2/COX7A2L/CASP9/NDUFB2/POLR2G/NDUFB9/DLG4/POLR2E/COX6B2/NDUFS8/CREB3L4/POLR2I/UQCRQ/NDUFB1/COX7A2/SDHD/NDUFV1/NDUFC1/COX6B1/BBC3/PLCB3/CREBBP/NDUFV3/COX6A1/NDUFB10/COX4I1/NDUFB4/AP2A2/GRM5/NDUFB7/AP2A1/POLR2K/NDUFA7/ND…
KEGG_P53_SIGNALING_PATHWAY	KEGG_P53_SIGNALING_PATHWAY	KEGG_P53_SIGNALING_PATHWAY	66	0.336091907318146	1.75780464021156	0.00479228518354049	0.0290731967801456	0.0213550953792857	4943	tags=50%	list=28%	signal=36%	MDM2/ATR/CYCS/CASP3/RRM2B/FAS/CCNE2/MDM4/RCHY1/CASP8/CHEK1/THBS1/CCNG1/CDK1/TNFRSF10B/ATM/CCNB2/PMAIP1/IGF1/SERPINE1/APAF1/CCNB1/SESN3/RRM2/CCND2/GADD45A/CCNE1/SERPINB5/CHEK2/PTEN/BID/STEAP3/SFN
KEGG_ALZHEIMERS_DISEASE	KEGG_ALZHEIMERS_DISEASE	KEGG_ALZHEIMERS_DISEASE	141	-0.264758	-1.52728	0.00704129325489873	0.0413392055610183	0.0303648299956583	3730	tags=35%	list=21%	signal=28%	COX6A2/COX7A2L/CASP9/NDUFB2/NDUFB9/CAPN1/GRIN2C/COX6B2/NDUFS8/BACE1/UQCRQ/NDUFB1/COX7A2/SDHD/NDUFV1/NDUFC1/CHP2/COX6B1/PLCB3/CACNA1S/ATP2A3/NDUFV3/COX6A1/CACNA1F/NDUFB10/COX4I1/NCSTN/CDK5R1/NDUFB4/CDK5/PSENEN/NDUFB7/NOS1/NDUFA7/APH1A/NDUFA3/GRIN2D/NDUFS7/COX4I2/NDUFB8/NDUFA2/APBB1/COX8A/PSEN2/NDUFA4L2/COX5B/BAD/COX7A1/MAPK3

## Sheet: Table S13-5 TAX1BP1 Gsea Result
	ID	Description	setSize	enrichmentScore	NES	pvalue	p.adjust	qvalue	rank	leading_edge	core_enrichment
KEGG_SPLICEOSOME	KEGG_SPLICEOSOME	KEGG_SPLICEOSOME	116	0.453896382283194	2.60109629998374	1e-10	9.1e-09	6.89473684210526e-09	2961	tags=45%	list=17%	signal=38%	PRPF40A/RBM25/DHX15/U2SURP/SNW1/SLU7/DDX46/THOC2/AQR/HNRNPU/CDC5L/NCBP1/SRSF10/SF3A3/THOC1/PRPF18/PLRG1/CDC40/HNRNPK/SF3B1/PRPF38B/ZMAT2/DDX5/CRNKL1/SNRPA1/TCERG1/BCAS2/SRSF4/HNRNPA1L2/SMNDC1/NCBP2/DDX42/SYF2/EIF4A3/HNRNPA1/HSPA8/PRPF38A/SRSF1/CWC15/SNRNP200/PRPF4/DDX23/HNRNPM/SRSF6/TRA2B/SRSF3/CTNNBL1/DHX8/RBM17/SRSF7/WBP11/SF3B3
KEGG_NEUROACTIVE_LIGAND_RECEPTOR_INTERACTION	KEGG_NEUROACTIVE_LIGAND_RECEPTOR_INTERACTION	KEGG_NEUROACTIVE_LIGAND_RECEPTOR_INTERACTION	257	-0.402951	-2.56573	1e-10	9.1e-09	6.89473684210526e-09	7402	tags=58%	list=41%	signal=34%	DRD3/SSTR5/MC5R/F2/MTNR1B/ADRA2B/NPFFR2/MC1R/CHRM5/NTSR1/PLG/SSTR2/GH1/PRSS3/PRL/NMUR2/GABRA6/CHRNA4/TAAR5/CHRND/GRID2/GRPR/NTSR2/CNR2/P2RX3/GHSR/HTR6/EDNRB/F2R/CRHR2/GLRA2/HTR7/HCRTR2/APLNR/GLRA3/P2RX4/OPRK1/NPBWR2/GABRQ/GRM1/CCKBR/GABRG3/GRM3/HCRTR1/MC3R/GLRB/CHRNG/P2RY6/ADRB2/RXFP1/OPRD1/PTGDR/HTR5A/OPRM1/HTR2C/PTGER4/HTR1D/GRM6/CHRNE/DRD1/GRM4/AVPR2/SSTR4/GRIN1/CHRNA3/GRM2/GPR35/P2RY4/EDNRA/D…
KEGG_CELL_CYCLE	KEGG_CELL_CYCLE	KEGG_CELL_CYCLE	122	0.424913495121485	2.44322282330376	2.17851174411362e-09	1.3216304580956e-07	1.00135101220661e-07	5394	tags=61%	list=30%	signal=43%	SMC3/ATR/STAG2/STAG1/CDC27/MDM2/RAD21/HDAC2/YWHAQ/PRKDC/CUL1/RB1/ORC2/SMC1A/YWHAZ/YWHAB/ORC4/SMAD2/MCM6/ANAPC1/CCNE2/ORC3/CHEK1/BUB3/DBF4/ATM/CDC23/ANAPC4/CDC16/E2F3/CDC6/CDK1/BUB1/BUB1B/CDK7/CCNH/CCNB2/TTK/RBL1/CCNA2/RBL2/SKP1/ANAPC13/MCM3/CCNB1/CDC7/MAD2L1/MCM4/ANAPC7/WEE1/ORC5/TFDP2/CDC25C/ORC1/CCND2/CDC45/CHEK2/EP300/PLK1/HDAC1/ANAPC5/PCNA/ORC6/CCNE1/CDC20/GSK3B/TFDP1/CDC25A/ESPL1/YWHAG/ANAPC…
KEGG_OLFACTORY_TRANSDUCTION	KEGG_OLFACTORY_TRANSDUCTION	KEGG_OLFACTORY_TRANSDUCTION	360	-0.293844	-1.94916	1.9674606361216e-08	8.95194589435327e-07	6.78256166662972e-07	9962	tags=71%	list=56%	signal=32%	OR52E8/OR1J1/OR4C12/OR1Q1/OR52B6/OR51F1/OR6S1/OR2M4/OR8D4/OR5AS1/OR12D2/OR9Q2/OR2L3/OR4C11/OR4D9/OR52R1/OR5D14/OR4K1/OR56A3/OR4D2/OR2F2/OR5AN1/OR9I1/OR2Z1/OR2B3/OR52K1/OR1N2/OR6V1/OR10AG1/OR2T4/OR2AG1/OR4A47/OR8D1/OR5B12/OR4B1/OR5M9/OR2M5/OR6K2/OR1J2/OR52B4/OR52H1/OR6C68/OR6N1/OR5H6/OR2V2/OR7A5/OR4D11/OR2K2/OR8J3/OR5L2/OR52D1/OR5D16/OR10G8/OR4C13/OR51F2/OR4Q3/OR52L1/OR3A3/PDE1C/OR4N2/CNGA4/OR1C1/…
KEGG_UBIQUITIN_MEDIATED_PROTEOLYSIS	KEGG_UBIQUITIN_MEDIATED_PROTEOLYSIS	KEGG_UBIQUITIN_MEDIATED_PROTEOLYSIS	126	0.375931340055089	2.17899639627045	3.09198346245306e-07	1.12548198033291e-05	8.52736491750212e-06	3939	tags=45%	list=22%	signal=36%	ITCH/CUL3/TRIP12/UBA3/UBR5/UBA6/CUL2/CUL4A/BIRC6/CDC27/UBE3A/MDM2/TRIM37/CUL1/BIRC2/RCHY1/HERC4/CUL5/PIAS2/UBA2/WWP1/NEDD4/UBE2Q2/BIRC3/UBE4A/UBE2K/ANAPC1/FBXW7/HERC1/UBE2D3/MAP3K1/HUWE1/ERCC8/TRAF6/XIAP/UBE2W/CDC23/ANAPC4/CDC16/FBXW11/UBE2J1/CUL4B/BRCA1/PIAS1/SKP1/ANAPC13/SMURF2/HERC3/BTRC/MID1/DDB1/KLHL9/UBE2H/UBE4B/CBLB/ANAPC7/KLHL13
KEGG_PROPANOATE_METABOLISM	KEGG_PROPANOATE_METABOLISM	KEGG_PROPANOATE_METABOLISM	31	0.571974746983489	2.44876736497463	2.96477236057095e-06	8.9931428270652e-05	6.81377507429463e-05	4235	tags=61%	list=24%	signal=47%	LDHB/ACACA/ACADM/SUCLA2/HIBCH/ACAT1/SUCLG2/ACAT2/HADHA/ALDH7A1/ACSS3/LDHA/PCCA/ALDH3A2/SUCLG1/ALDH9A1/LDHC/PCCB/EHHADH
KEGG_RNA_DEGRADATION	KEGG_RNA_DEGRADATION	KEGG_RNA_DEGRADATION	52	0.461053630300021	2.25053686147508	1.24849387725937e-05	0.000324608408087436	0.000245943906648086	3020	tags=50%	list=17%	signal=42%	DIS3/XRN2/PAPOLA/CNOT2/HSPA9/DDX6/HSPD1/CNOT1/XRN1/EXOSC9/CNOT6/PARN/PNPT1/CNOT8/CNOT7/PAPOLG/CNOT10/DCP1A/EXOSC3/EXOSC8/ZCCHC7/EXOSC10/DCP2/EXOSC7/MPHOSPH6/CNOT4
KEGG_NOD_LIKE_RECEPTOR_SIGNALING_PATHWAY	KEGG_NOD_LIKE_RECEPTOR_SIGNALING_PATHWAY	KEGG_NOD_LIKE_RECEPTOR_SIGNALING_PATHWAY	57	0.439932249535506	2.18566515235969	2.47287737873626e-05	0.000500070758811111	0.000378885305981814	3885	tags=51%	list=22%	signal=40%	CHUK/HSP90B1/HSP90AA1/MAP3K7/ERBIN/TAB2/HSP90AB1/BIRC2/MAPK8/TAB3/MAPK14/BIRC3/CASP8/RIPK2/TRAF6/XIAP/MAPK1/SUGT1/NLRC4/MAPK9/CARD6/NLRP3/NFKB1/MAPK10/IL18/CASP1/CXCL8/CASP5/TNFAIP3
KEGG_BASAL_CELL_CARCINOMA	KEGG_BASAL_CELL_CARCINOMA	KEGG_BASAL_CELL_CARCINOMA	55	-0.458716	-2.16897	2.37010359429742e-05	0.000500070758811111	0.000378885305981814	4024	tags=53%	list=23%	signal=41%	WNT5B/SHH/WNT10A/FZD10/PTCH1/TCF7L1/GLI1/APC2/WNT4/TCF7L2/WNT11/FZD8/WNT1/FZD9/WNT10B/SUFU/TCF7/WNT7B/WNT9B/WNT9A/DVL2/WNT7A/SMO/WNT6/FZD2/DVL3/DVL1/FZD1/WNT3A
KEGG_VALINE_LEUCINE_AND_ISOLEUCINE_DEGRADATION	KEGG_VALINE_LEUCINE_AND_ISOLEUCINE_DEGRADATION	KEGG_VALINE_LEUCINE_AND_ISOLEUCINE_DEGRADATION	41	0.470258615059325	2.19415743963936	5.01640581572342e-05	0.000912985858461662	0.000691735959852388	5438	tags=66%	list=30%	signal=46%	DLD/ACADSB/ACADM/BCAT1/HIBCH/ACAT1/ACAT2/HMGCS1/OXCT1/HADHA/HADHB/DBT/ALDH7A1/MCCC1/MCCC2/PCCA/ALDH3A2/AOX1/ALDH9A1/PCCB/EHHADH/HADH/ACAA2/AUH/ALDH1B1/BCKDHB/ACAD8
KEGG_PARKINSONS_DISEASE	KEGG_PARKINSONS_DISEASE	KEGG_PARKINSONS_DISEASE	94	-0.360882	-1.90647	7.82708751199449e-05	0.00129502720653	0.000981194702460554	6180	tags=55%	list=35%	signal=36%	NDUFA8/COX5A/NDUFAB1/SLC6A3/TH/NDUFB6/NDUFA4/SDHC/CYC1/NDUFB3/NDUFA6/COX7C/UQCR10/COX6B2/SLC25A4/NDUFB2/UQCR11/COX7A2L/NDUFA1/COX6A2/NDUFV3/NDUFC1/SLC25A6/NDUFV1/UQCRQ/NDUFS8/NDUFB1/COX7A2/PINK1/NDUFB9/SDHD/CASP9/UBE2J2/COX6B1/COX6A1/NDUFB7/NDUFB4/NDUFB10/COX4I1/UBE2L6/HTRA2/NDUFA2/NDUFA7/UBA7/NDUFA3/NDUFB8/NDUFS7/NDUFA4L2/COX4I2/COX8A/COX5B/COX7A1
KEGG_OXIDATIVE_PHOSPHORYLATION	KEGG_OXIDATIVE_PHOSPHORYLATION	KEGG_OXIDATIVE_PHOSPHORYLATION	95	-0.361899	-1.91894	9.28432276769511e-05	0.00140812228643376	0.00106688270400707	6180	tags=55%	list=35%	signal=36%	NDUFA8/COX5A/NDUFAB1/ATP4A/NDUFB6/NDUFA4/SDHC/CYC1/NDUFB3/NDUFA6/COX7C/UQCR10/COX6B2/NDUFB2/UQCR11/COX7A2L/NDUFA1/COX6A2/NDUFV3/NDUFC1/NDUFV1/UQCRQ/NDUFS8/NDUFB1/COX7A2/NDUFB9/SDHD/TCIRG1/COX6B1/ATP6V0B/COX6A1/NDUFB7/NDUFB4/NDUFB10/COX4I1/NDUFA2/NDUFA11/NDUFA7/NDUFA3/NDUFB8/ATP6V0E1/ATP6AP1/NDUFS7/ATP6V1B1/NDUFA4L2/COX4I2/ATP6V0E2/ATP6V1F/COX8A/LHPP/COX5B/COX7A1
KEGG_OOCYTE_MEIOSIS	KEGG_OOCYTE_MEIOSIS	KEGG_OOCYTE_MEIOSIS	110	0.320066640107834	1.81339541913781	0.000229409974691694	0.00321173964568372	0.00243341754531271	4720	tags=46%	list=26%	signal=34%	SLK/SMC3/ITPR2/CDC27/RPS6KA3/YWHAQ/CAMK2D/CUL1/PPP2CA/SMC1A/PPP3CA/FBXO5/YWHAZ/YWHAB/PPP2R5C/PPP1CB/ANAPC1/CCNE2/PPP1CC/RPS6KA6/PPP2R5E/CDC23/MAPK1/CALM2/PRKACB/PPP3R1/ANAPC4/CDC16/FBXW11/CDK1/BUB1/IGF1/PPP2R1B/CCNB2/SKP1/ANAPC13/BTRC/CCNB1/SGO1/MAD2L1/ITPR1/ANAPC7/SPDYA/AURKA/CDC25C/CALM1/ITPR3/PLK1/ANAPC5/CCNE1/CDC20
KEGG_NOTCH_SIGNALING_PATHWAY	KEGG_NOTCH_SIGNALING_PATHWAY	KEGG_NOTCH_SIGNALING_PATHWAY	45	-0.413448	-1.83757	0.000992669294979994	0.0129047008347399	0.00977741937160746	4303	tags=58%	list=24%	signal=44%	DTX2/MAML3/CREBBP/PTCRA/HES5/LFNG/NCOR2/HES1/NOTCH3/KAT2A/RFNG/DLL4/DLL1/CTBP1/NOTCH1/NOTCH4/DVL2/PSEN2/NCSTN/MFNG/PSENEN/DTX3/JAG2/APH1A/DVL3/DVL1
KEGG_MATURITY_ONSET_DIABETES_OF_THE_YOUNG	KEGG_MATURITY_ONSET_DIABETES_OF_THE_YOUNG	KEGG_MATURITY_ONSET_DIABETES_OF_THE_YOUNG	23	-0.506713	-1.90672	0.00117731706095857	0.0142847803396307	0.0108230550867069	5696	tags=78%	list=32%	signal=53%	HNF1A/PKLR/PAX6/HHEX/HNF1B/FOXA2/NKX6-1/GCK/NKX2-2/NEUROG3/FOXA3/PDX1/ONECUT1/PAX4/HES1/HNF4A/MAFA/MNX1
KEGG_BASAL_TRANSCRIPTION_FACTORS	KEGG_BASAL_TRANSCRIPTION_FACTORS	KEGG_BASAL_TRANSCRIPTION_FACTORS	31	0.454955553141373	1.94777884324801	0.00133787278417627	0.015218302920005	0.0115303509688876	4555	tags=65%	list=26%	signal=48%	GTF2H1/TAF7/TAF2/GTF2I/TAF1/GTF2F2/GTF2H3/TBPL1/TAF4B/GTF2E1/TAF13/GTF2A1/GTF2F1/TAF11/TAF5/GTF2B/TAF9B/TAF1L/TAF5L/GTF2E2
KEGG_PROTEIN_EXPORT	KEGG_PROTEIN_EXPORT	KEGG_PROTEIN_EXPORT	21	0.51105109487482	1.96445174867135	0.00172774189663099	0.0165499486940442	0.0125392902193163	4892	tags=62%	list=27%	signal=45%	SRP72/SEC63/SRP54/HSPA5/SEC62/SRPRB/SRP68/SPCS3/SEC61A1/SRP9/SEC61G/SEC11C/SRPRA
KEGG_MISMATCH_REPAIR	KEGG_MISMATCH_REPAIR	KEGG_MISMATCH_REPAIR	23	0.481453161795275	1.90933104216587	0.00156848199468319	0.0165499486940442	0.0125392902193163	4561	tags=61%	list=26%	signal=45%	MSH6/RFC1/POLD3/MLH1/MSH3/MSH2/MLH3/RPA1/RFC3/RFC4/RPA4/EXO1/SSBP1/PCNA
KEGG_FATTY_ACID_METABOLISM	KEGG_FATTY_ACID_METABOLISM	KEGG_FATTY_ACID_METABOLISM	40	0.406893728728276	1.88484426190248	0.00167532279878868	0.0165499486940442	0.0125392902193163	4386	tags=45%	list=25%	signal=34%	ACADSB/ACADM/ACAT1/ACSL4/ACSL3/ACAT2/ACSL1/ACSL5/ACOX1/HADHA/HADHB/ALDH7A1/ECI2/ACADL/ALDH3A2/ALDH9A1/EHHADH/HADH
KEGG_SULFUR_METABOLISM	KEGG_SULFUR_METABOLISM	KEGG_SULFUR_METABOLISM	11	-0.658078	-1.96705	0.00289799869936312	0.0263717881642044	0.019980938400872	2095	tags=55%	list=12%	signal=48%	SULT2B1/SULT1A2/CHST13/SUOX/SULT1A1/CHST12
KEGG_TOLL_LIKE_RECEPTOR_SIGNALING_PATHWAY	KEGG_TOLL_LIKE_RECEPTOR_SIGNALING_PATHWAY	KEGG_TOLL_LIKE_RECEPTOR_SIGNALING_PATHWAY	95	0.295385208684621	1.62876544176647	0.00306365291251207	0.0265516585751046	0.0201172196260191	3598	tags=33%	list=20%	signal=26%	TBK1/CHUK/MAP3K7/PIK3CB/TAB2/IFNAR1/MAPK8/TLR2/IRAK4/PIK3CA/TLR1/MAPK14/CASP8/TLR4/TRAF6/MAP2K4/TLR6/MAPK1/PIK3CG/RIPK1/STAT1/SPP1/MAPK9/CD86/NFKB1/PIK3R1/MAPK10/TLR3/MAP3K8/CXCL8/TRAF3
KEGG_CARDIAC_MUSCLE_CONTRACTION	KEGG_CARDIAC_MUSCLE_CONTRACTION	KEGG_CARDIAC_MUSCLE_CONTRACTION	70	-0.33303	-1.64561	0.00390355318687333	0.0322930309095885	0.0244672472478664	6210	tags=56%	list=35%	signal=36%	MYH6/ATP1A4/CACNA2D2/COX5A/CACNA2D4/TNNT2/ATP1B2/CYC1/CACNG5/COX7C/UQCR10/COX6B2/CACNG6/MYL3/UQCR11/COX7A2L/CACNG8/CACNG2/ATP1A3/CACNG3/ATP1B4/TNNI3/COX6A2/CACNA1F/CACNB3/UQCRQ/COX7A2/SLC9A1/CACNA1S/TNNC1/COX6B1/COX6A1/COX4I1/CACNG1/COX4I2/COX8A/COX5B/CACNG4/COX7A1
KEGG_DNA_REPLICATION	KEGG_DNA_REPLICATION	KEGG_DNA_REPLICATION	36	0.412606362439031	1.85914650898532	0.00412009516480891	0.0326024921737053	0.0247017147180763	4561	tags=50%	list=26%	signal=37%	RFC1/POLD3/POLA1/MCM6/RNASEH1/DNA2/RPA1/RFC3/RFC4/PRIM2/MCM3/FEN1/RPA4/MCM4/SSBP1/POLE3/PRIM1/PCNA
KEGG_CYSTEINE_AND_METHIONINE_METABOLISM	KEGG_CYSTEINE_AND_METHIONINE_METABOLISM	KEGG_CYSTEINE_AND_METHIONINE_METABOLISM	32	0.422673572243272	1.81566854294468	0.00431522512002062	0.0327237904934897	0.0247936180141536	5310	tags=59%	list=30%	signal=42%	LDHB/AMD1/AHCYL1/MTAP/LDHA/MTR/ENOPH1/AHCYL2/MAT2A/GOT1/SMS/LDHC/DNMT1/CTH/MAT2B/GOT2/TRDMT1/BHMT/AHCY
KEGG_ALZHEIMERS_DISEASE	KEGG_ALZHEIMERS_DISEASE	KEGG_ALZHEIMERS_DISEASE	141	-0.267517	-1.52324	0.00478794280918587	0.0348562236508732	0.0264092845475095	5312	tags=44%	list=30%	signal=31%	SDHC/CYC1/NDUFB3/NDUFA6/CALML6/COX7C/GRIN1/UQCR10/TNFRSF1A/COX6B2/NDUFB2/UQCR11/COX7A2L/FADD/BACE1/NDUFA1/ATP2A1/GRIN2C/COX6A2/CACNA1F/NDUFV3/NDUFC1/CHP2/NDUFV1/UQCRQ/CAPN1/NDUFS8/NDUFB1/COX7A2/NDUFB9/SDHD/CACNA1S/CASP9/PLCB3/COX6B1/COX6A1/NDUFB7/NDUFB4/NDUFB10/COX4I1/CDK5R1/ATP2A3/NOS1/NDUFA2/CDK5/NDUFA7/NDUFA3/NDUFB8/PSEN2/NDUFS7/NCSTN/NDUFA4L2/GRIN2D/COX4I2/PSENEN/APBB1/COX8A/APH1A/BAD/MAPK3/C…
KEGG_NUCLEOTIDE_EXCISION_REPAIR	KEGG_NUCLEOTIDE_EXCISION_REPAIR	KEGG_NUCLEOTIDE_EXCISION_REPAIR	41	0.373654317155128	1.74341601319917	0.00564307332352582	0.0366799766029179	0.0277910753902963	4874	tags=56%	list=27%	signal=41%	GTF2H1/CUL4A/RFC1/POLD3/MNAT1/XPA/RAD23B/ERCC4/ERCC8/GTF2H3/RPA1/RFC3/CUL4B/CDK7/CCNH/RFC4/DDB1/RPA4/XPC/POLE3/PCNA/ERCC3/CETN2
KEGG_APOPTOSIS	KEGG_APOPTOSIS	KEGG_APOPTOSIS	85	0.291955562208447	1.58480889549872	0.00562065345381048	0.0366799766029179	0.0277910753902963	4870	tags=46%	list=27%	signal=34%	CHUK/PIK3CB/BIRC2/IRAK4/CASP3/PPP3CA/PIK3CA/BIRC3/CYCS/AIFM1/CFLAR/CASP8/FAS/IL1R1/ATM/XIAP/IL1RAP/IRAK3/PRKACB/PIK3CG/PPP3R1/RIPK1/CAPN2/PRKAR1A/APAF1/NFKB1/CASP7/PIK3R1/ENDOD1/EXOG/PRKAR2A/CASP10/TNFRSF10B/IL1A/PRKAR2B/AKT3/CASP6/PIK3R3/NFKBIA
KEGG_HUNTINGTONS_DISEASE	KEGG_HUNTINGTONS_DISEASE	KEGG_HUNTINGTONS_DISEASE	154	-0.253725	-1.47424	0.00562909320199288	0.0366799766029179	0.0277910753902963	6665	tags=51%	list=37%	signal=32%	BDNF/CREB3L1/POLR2H/COX6C/CREB3L2/CREB3L3/NDUFA8/PLCB2/COX5A/NDUFAB1/AP2M1/GPX1/NDUFB6/NDUFA4/SDHC/CYC1/NDUFB3/NDUFA6/CREB3L4/TGM2/COX7C/GRIN1/UQCR10/COX6B2/CREB3/POLR2L/SLC25A4/AP2S1/NDUFB2/UQCR11/COX7A2L/BAX/DLG4/CREBBP/NDUFA1/POLR2G/CLTA/POLR2A/COX6A2/NDUFV3/NDUFC1/SLC25A6/NDUFV1/UQCRQ/NDUFS8/NDUFB1/COX7A2/AP2A2/NDUFB9/GRM5/POLR2E/POLR2I/POLR2J/CLTB/SDHD/BBC3/CASP9/PLCB3/COX6B1/COX6A1/NDUFB7/N…
KEGG_PROTEASOME	KEGG_PROTEASOME	KEGG_PROTEASOME	42	0.392062287115413	1.83582935188973	0.0065680273644223	0.0385606767846728	0.0292160130641535	4248	tags=43%	list=24%	signal=33%	PSMD1/PSMC6/PSMC1/PSMD14/PSME4/PSMD12/PSMD6/PSMC2/PSMD7/PSMA1/PSMA4/PSMC5/PSMA5/PSMA3/PSMD2/PSMA6/PSMC3/PSMD11
KEGG_GLYCOSAMINOGLYCAN_BIOSYNTHESIS_CHONDROITIN_SULFATE	KEGG_GLYCOSAMINOGLYCAN_BIOSYNTHESIS_CHONDROITIN_SULFATE	KEGG_GLYCOSAMINOGLYCAN_BIOSYNTHESIS_CHONDROITIN_SULFATE	22	-0.479314	-1.78459	0.00621782405064168	0.0385606767846728	0.0292160130641535	4290	tags=55%	list=24%	signal=41%	B3GAT2/CHPF2/B3GAT1/B4GALT7/CHST7/XYLT2/CHST13/CHST12/CHPF/B3GAT3/B3GALT6/CHST14
KEGG_MELANOGENESIS	KEGG_MELANOGENESIS	KEGG_MELANOGENESIS	99	-0.298748	-1.59768	0.00642574678908991	0.0385606767846728	0.0292160130641535	5061	tags=44%	list=28%	signal=32%	CALML6/CREB3L4/CAMK2B/PRKACG/ASIP/POMC/ADCY2/CREB3/MAP2K2/WNT5B/CREBBP/CAMK2G/WNT10A/FZD10/EDN1/TCF7L1/WNT4/TCF7L2/PLCB3/ADCY4/WNT11/ADCY1/ADCY6/FZD8/PRKACA/WNT1/FZD9/WNT10B/TCF7/WNT7B/WNT9B/WNT9A/DVL2/HRAS/ADCY9/WNT7A/WNT6/FZD2/DVL3/MAPK3/DVL1/FZD1/WNT3A/GNAI2
KEGG_LYSINE_DEGRADATION	KEGG_LYSINE_DEGRADATION	KEGG_LYSINE_DEGRADATION	42	0.384679193435274	1.80125805918654	0.00783924226049596	0.0445856903565708	0.0337809452672688	4411	tags=52%	list=25%	signal=40%	SETD2/PLOD2/ACAT1/ASH1L/SUV39H2/ACAT2/SETD7/AASDHPPT/AASDH/KMT5B/SETDB2/HADHA/ALDH7A1/AASS/NSD1/SETMAR/TMLHE/ALDH3A2/ALDH9A1/EHHADH/HADH/AADAT
