# Supplementary material for: Mitophagy-associated biomarkers and macrophage involvement in pulmonary arterial hypertension: identification and functional implications
Source: Front Physiol. 2025 Nov 5;16:1673181. doi: 10.3389/fphys.2025.1673181 (PMC12627872; doi:10.3389/fphys.2025.1673181)
Supplement: Supplementary file 3 [file DataSheet3.zip]

Archive with 13 entries (12 files):
- Original image of microscope-HE/
- Original image of microscope-HE/CK 1.tif
- Original image of microscope-HE/CK 2.tif
- Original image of microscope-HE/CK 3.tif
- Original image of microscope-HE/CK 4.tif
- Original image of microscope-HE/CK 5.tif
- Original image of microscope-HE/CK 6.tif
- Original image of microscope-HE/PAH 1.tif
- Original image of microscope-HE/PAH 2.tif
- Original image of microscope-HE/PAH 3.tif
- Original image of microscope-HE/PAH 4.tif
- Original image of microscope-HE/PAH 5.tif
- Original image of microscope-HE/PAH 6.tif
