# Supplementary material for: Mitophagy-associated biomarkers and macrophage involvement in pulmonary arterial hypertension: identification and functional implications
Source: Front Physiol. 2025 Nov 5;16:1673181. doi: 10.3389/fphys.2025.1673181 (PMC12627872; doi:10.3389/fphys.2025.1673181)
Supplement: Supplementary file 6 [file Table9.xlsx]

## Sheet: Table S8 Candidate Gene
	x
1	BECN1
2	EIF2AK3
3	HIF1A
4	KRAS
5	MFN1
6	NRAS
7	RRAS
8	TAX1BP1
9	TBC1D15
10	TBC1D17
11	TBK1
12	USP15
13	USP8
