# Supplementary material for: Mitophagy-associated biomarkers and macrophage involvement in pulmonary arterial hypertension: identification and functional implications
Source: Front Physiol. 2025 Nov 5;16:1673181. doi: 10.3389/fphys.2025.1673181 (PMC12627872; doi:10.3389/fphys.2025.1673181)
Supplement: Supplementary file 7 [file DataSheet4.zip]

Archive with 7 entries (6 files):
- Original image of microscope-IF/CK 1.tif
- Original image of microscope-IF/CK 2.tif
- Original image of microscope-IF/CK 3.tif
- Original image of microscope-IF/PAH 1.tif
- Original image of microscope-IF/PAH 2.tif
- Original image of microscope-IF/PAH 3.tif
- Original image of microscope-IF/
