# Supplementary material for: Mitophagy-associated biomarkers and macrophage involvement in pulmonary arterial hypertension: identification and functional implications
Source: Front Physiol. 2025 Nov 5;16:1673181. doi: 10.3389/fphys.2025.1673181 (PMC12627872; doi:10.3389/fphys.2025.1673181)
Supplement: Supplementary file 8 [file Table15.xlsx]

## Sheet: Table S14
Chromosome	chromStart	chromEnd	Gene
chr17	42810132	42824282	BECN1
chr14	61695513	61748258	HIF1A
chr3	179347709	179394936	MFN1
chr19	49635292	49640143	RRAS
chr7	27739373	27829767	TAX1BP1
