# Supplementary material for: Mitophagy-associated biomarkers and macrophage involvement in pulmonary arterial hypertension: identification and functional implications
Source: Front Physiol. 2025 Nov 5;16:1673181. doi: 10.3389/fphys.2025.1673181 (PMC12627872; doi:10.3389/fphys.2025.1673181)
Supplement: Supplementary file 9 [file Table6.xlsx]

## Sheet: Results of Parameters
Group	PAAT(s)	PAET(s)	PAAT/PAET	PAD(mm)	Shunt（mm）
CK1	29	67	0.432836	34
CK2	32	74	0.432432	30
CK3	32	81	0.395062	30
CK4	32	67	0.477612	31
CK5	36	81	0.444444	33
CK6	34	72	0.472222	33
PAH1	23	59	0.389831	35	23
PAH2	27	74	0.364865	36	14
PAH3	27	59	0.457627	37	23
PAH4	31	76	0.407895	38	18
PAH5	29	90	0.322222	39	21
PAH6	31	79	0.392405	41	20
Normality and Lognormality Tests of PAAT/PAET				Unpaired t test of PAAT/PAET
	CK	PAH		Table Analyzed	PAAT/PAET
Test for normal distribution
D'Agostino & Pearson test				Column B	PAH
K2	N too small	N too small		vs.	vs.
P value				Column A	CK
Passed normality test (alpha=0.05)?
P value summary				Unpaired t test
				P value	0.0402
Anderson-Darling test				P value summary	*
A2*	N too small	N too small		Significantly different (P < 0.05)?	Yes
P value				One- or two-tailed P value?	Two-tailed
Passed normality test (alpha=0.05)?				t	df	t=2.357	df=10
P value summary
				How big is the difference?
Shapiro-Wilk test				Mean of column A	0.4417
W	0.9428	0.9768		Mean of column B	0.3883
P value	0.682	0.9349		Difference between means (B - A) ± SEM	-0.05333 ± 0.02263
Passed normality test (alpha=0.05)?	Yes	Yes		95% confidence interval	-0.1038 to -0.002905
P value summary	ns	ns		R squared (eta squared)	0.357
Kolmogorov-Smirnov test				F test to compare variances
KS distance	0.1894	0.1808		F	DFn	Dfd	2.588	5	5
P value	>0.1000	>0.1000		P value	0.3201
Passed normality test (alpha=0.05)?	Yes	Yes		P value summary	ns
P value summary	ns	ns		Significantly different (P < 0.05)?	No
Number of values	6	6		Data analyzed
				Sample size	column A	6
				Sample size	column B	6

## Sheet: Unpaired t test of PAAT_PAET
Unpaired t test of PAAT/PAET
Table Analyzed	PAAT/PAET
Column B	PAH
vs.	vs.
Column A	CK
Unpaired t test
P value	0.0402
P value summary	*
Significantly different (P < 0.05)?	Yes
One- or two-tailed P value?	Two-tailed
t	df	t=2.357	df=10
How big is the difference?
Mean of column A	0.4417
Mean of column B	0.3883
Difference between means (B - A) ± SEM	-0.05333 ± 0.02263
95% confidence interval	-0.1038 to -0.002905
R squared (eta squared)	0.357
F test to compare variances
F	DFn	Dfd	2.588	5	5
P value	0.3201
P value summary	ns
Significantly different (P < 0.05)?	No
Data analyzed
Sample size	column A	6
Sample size	column B	6

## Sheet: Normality Test of PAAT_PAET
Normality and Lognormality Tests of PAAT/PAET
	CK	PAH
Test for normal distribution
D'Agostino & Pearson test
K2	N too small	N too small
P value
Passed normality test (alpha=0.05)?
P value summary
Anderson-Darling test
A2*	N too small	N too small
P value
Passed normality test (alpha=0.05)?
P value summary
Shapiro-Wilk test
W	0.9428	0.9768
P value	0.682	0.9349
Passed normality test (alpha=0.05)?	Yes	Yes
P value summary	ns	ns
Kolmogorov-Smirnov test
KS distance	0.1894	0.1808
P value	>0.1000	>0.1000
Passed normality test (alpha=0.05)?	Yes	Yes
P value summary	ns	ns
Number of values	6	6

## Sheet: Unpaired t test of PAD
Unpaired t test of PAD
Table Analyzed	PAD
Column B	PAH
vs.	vs.
Column A	CK
Unpaired t test
P value	0.0002
P value summary	***
Significantly different (P < 0.05)?	Yes
One- or two-tailed P value?	Two-tailed
t	df	t=5.764	df=10
How big is the difference?
Mean of column A	30.83
Mean of column B	37.67
Difference between means (B - A) ± SEM	6.833 ± 1.186
95% confidence interval	4.192 to 9.475
R squared (eta squared)	0.7686
F test to compare variances
F	DFn	Dfd	1.239	5	5
P value	0.8199
P value summary	ns
Significantly different (P < 0.05)?	No
Data analyzed
Sample size	column A	6
Sample size	column B	6

## Sheet: Normality Test of PAD
Normality Test of PAD
	CK	PAH
Test for normal distribution
D'Agostino & Pearson test
K2	N too small	N too small
P value
Passed normality test (alpha=0.05)?
P value summary
Anderson-Darling test
A2*	N too small	N too small
P value
Passed normality test (alpha=0.05)?
P value summary
Shapiro-Wilk test
W	0.9124	0.9826
P value	0.4522	0.9637
Passed normality test (alpha=0.05)?	Yes	Yes
P value summary	ns	ns
Kolmogorov-Smirnov test
KS distance	0.2012	0.1212
P value	>0.1000	>0.1000
Passed normality test (alpha=0.05)?	Yes	Yes
P value summary	ns	ns
Number of values	6	6
