# Supplementary material for: Mitophagy-associated biomarkers and macrophage involvement in pulmonary arterial hypertension: identification and functional implications
Source: Front Physiol. 2025 Nov 5;16:1673181. doi: 10.3389/fphys.2025.1673181 (PMC12627872; doi:10.3389/fphys.2025.1673181)
Supplement: Supplementary file 10 [file Table11.xlsx]

## Sheet: Input
	group	BECN1	EIF2AK3	HIF1A	KRAS	MFN1	NRAS	RRAS	TAX1BP1	TBC1D15	TBC1D17	TBK1	USP15	USP8
GSM3106341	0	9.35354	9.14188	11.6574	8.67043	8.76709	10.7448	11.5002	9.98967	10.2307	8.65214	8.83999	9.71453	9.68612
GSM3106342	0	9.16933	8.93222	12.2283	8.83222	9.00807	10.9612	11.6643	9.92289	10.0762	8.26933	8.86974	9.69061	9.32671
GSM3106343	0	9.55315	9.41985	11.7578	8.77229	8.89226	10.8494	11.526	9.90013	10.0182	8.4904	8.67528	9.67717	9.51807
GSM3106344	0	9.68561	9.06316	11.3425	8.58349	9.24669	10.6417	11.6887	9.97033	10.3586	8.36452	8.76285	9.64416	9.79954
GSM3106345	0	9.23038	9.35696	11.5337	8.88438	8.9203	10.9732	11.7491	9.9116	10.1847	8.52386	8.68032	9.61079	9.43408
GSM3106346	0	9.30954	10.088	12.1925	9.07044	8.68723	11.0352	11.3597	10.1715	10.6347	8.40203	9.31506	9.70225	9.67517
GSM3106347	0	9.23489	8.94548	10.9732	8.53077	8.6481	10.4108	11.7552	9.58698	10.2006	8.67616	8.5079	9.57009	9.40249
GSM3106348	0	9.42061	8.95875	11.6107	8.65856	8.75719	10.7632	11.8296	9.97074	10.0496	8.51823	8.6823	9.41836	9.6078
GSM3106349	0	9.32903	9.74414	12.4405	9.10682	8.90652	10.8825	10.9789	9.92105	10.2304	8.17086	9.12745	10.0975	9.5652
GSM3106350	0	9.46634	8.94739	12.1718	9.0433	8.79448	11.2675	10.9992	10.3227	9.91938	8.1755	8.85669	9.80788	9.50816
GSM3106351	0	9.37651	9.03933	11.6379	8.76519	8.71678	10.7555	11.7941	9.80889	10.2003	8.56832	8.61312	9.50954	9.64625
GSM3106326	1	9.06415	9.16747	11.2314	8.71504	8.5081	10.5631	11.8295	9.4066	10.1943	8.74665	8.52663	9.52753	9.8047
GSM3106327	1	9.1805	9.02579	10.97	8.4918	8.45986	10.7259	12.0576	9.15883	9.93608	8.66014	8.49684	9.4593	9.4487
GSM3106328	1	8.94419	8.85887	11.6784	8.57208	8.57673	10.5393	11.9884	9.68885	10.4709	8.60698	9.01386	9.7022	9.64949
GSM3106329	1	9.16322	9.02983	10.9527	8.55932	8.5981	10.6125	11.7042	9.38577	10.103	8.59759	8.38057	9.4948	9.62944
GSM3106330	1	8.48535	8.55586	11.0422	8.18071	8.09821	10.2736	12.5796	9.16194	9.76678	9.0945	8.15382	9.01399	8.44531
GSM3106331	1	8.2641	8.32521	10.3948	7.842	8.00657	10.1881	12.6687	8.46621	9.07655	9.23278	7.65316	8.80837	7.79965
GSM3106332	1	8.54542	8.0544	9.65927	7.82973	7.69378	9.80324	12.6389	8.24513	8.70884	9.29825	7.27563	7.94436	7.76276
GSM3106333	1	8.65397	8.07348	10.5138	7.88207	7.86489	10.4028	12.6793	8.38798	8.93087	8.95533	7.74007	8.06933	7.97336
GSM3106334	1	9.06187	8.71939	10.8835	8.51338	8.67702	10.5344	12.0969	9.28063	9.95671	8.76821	8.34001	9.17541	8.96273
GSM3106335	1	8.86799	8.37091	10.3434	8.24282	8.03257	10.386	12.2946	8.69116	9.3061	8.9325	7.73865	8.65358	8.06305
GSM3106336	1	8.28187	7.69368	10.2277	7.76636	7.44432	9.84806	12.9746	8.31247	8.76538	9.27875	7.47666	8.54395	7.57928
GSM3106337	1	8.93525	8.56475	11.0021	8.2064	8.18739	10.5402	11.9817	8.91973	9.51396	8.74914	8.03026	8.86042	8.32845
GSM3106338	1	8.39909	8.32594	11.0114	8.24595	7.82545	10.1645	12.3066	8.72575	9.15051	9.00348	7.8853	8.38072	7.78396
GSM3106339	1	9.05547	8.49584	10.5247	8.34899	8.22086	10.3292	12.424	8.5457	9.15826	8.97335	7.77094	8.52494	8.13873
GSM3106340	1	8.06095	7.69353	9.60723	8.15535	7.53874	9.92424	13.2384	8.25698	8.79708	9.37464	7.46518	8.49037	7.74445
