# Supplementary material for: Mitophagy-associated biomarkers and macrophage involvement in pulmonary arterial hypertension: identification and functional implications
Source: Front Physiol. 2025 Nov 5;16:1673181. doi: 10.3389/fphys.2025.1673181 (PMC12627872; doi:10.3389/fphys.2025.1673181)
Supplement: Supplementary file 11 [file Table4.xlsx]

## Sheet: Table S3-1 DEGs
	log2FoldChange	AveExpr	t	P.Value	padj	B	regulate
SCARNA4	2.42633933333333	8.09988115384615	11.7576777036564	3.65887463742457e-12	6.96503375980142e-08	17.6051097399641	Up
NPM1	-0.912528	9.41233538461538	-10.5687	4.00402876145711e-11	2.78309631256572e-07	15.3685649954136	Down
IRS1	0.646333696969697	7.69523846153846	10.5250528454815	4.38605218412332e-11	2.78309631256572e-07	15.2827652029625	Up
RPL7	-0.65706	11.7103358974359	-10.2435	7.9378932189371e-11	3.05831037077617e-07	14.7232153791683	Down
IGSF8	0.604094181818182	8.59766769230769	10.2025917513144	8.6588073716015e-11	3.05831037077617e-07	14.6410748007429	Up
EIF1AX	-0.975069	9.75852442307692	-10.1082	1.0592742391818e-10	3.05831037077617e-07	14.4504483279038	Down
DEK	-0.957964	9.16308384615385	-10.0803	1.12461507645688e-10	3.05831037077617e-07	14.3938103700675	Down
C18orf21	-0.578326	7.64446653846154	-9.69979	2.56699247276848e-10	5.82362990473277e-07	13.6112250784937	Down
SYAP1	-0.749508	8.81954	-9.64507	2.89490632358492e-10	5.82362990473277e-07	13.4969765110727	Down
RSL24D1	-0.821893	8.16595	-9.62	3.05927185581675e-10	5.82362990473277e-07	13.444473605966	Down
SSR1	-0.83031	10.5996934615385	-9.43122	4.64849457349201e-10	7.10604905707708e-07	13.0463061020135	Down
NUP54	-0.562931	8.35937	-9.42052	4.76066470070728e-10	7.10604905707708e-07	13.023591609071	Down
WNT3A	0.556857454545454	7.06431846153846	9.3829036853655	5.17766894639362e-10	7.10604905707708e-07	12.9435827915095	Up
FBXO28	-0.654955	8.74315692307692	-9.37874	5.22613399869085e-10	7.10604905707708e-07	12.9347034332545	Down
FAM84A	0.606619999999998	7.50501307692308	9.31945329027252	5.96801445580432e-10	7.1474341082821e-07	12.8081564886008	Up
ATP6V1D	-1.13725	7.98674	-9.31651	6.00750923158824e-10	7.1474341082821e-07	12.8018665684933	Down
SLC39A13	0.866203151515149	9.55396076923077	9.22865649004011	7.32004785141351e-10	8.1967312293828e-07	12.613348358602	Up
PCNP	-0.547275	10.2476373076923	-9.03487	1.13597734289152e-09	1.20135914996017e-06	12.1935594169406	Down
NUCB2	-1.12965	8.70345576923077	-9.00888	1.20539173081849e-09	1.20767563094004e-06	12.136847758987	Down
LRRC40	-0.770033	7.74004269230769	-8.92151	1.47233129398911e-09	1.40136492561883e-06	11.9454782266189	Down
CCDC47	-0.923196	9.32198807692308	-8.77463	2.06560395418596e-09	1.76065385877409e-06	11.6212562864459	Down
COPS2	-1.26543	10.1307623076923	-8.76615	2.1065431925096e-09	1.76065385877409e-06	11.602450384559	Down
PTMS	0.948183939393941	10.4693119230769	8.74784887429212	2.19781490936252e-09	1.76065385877409e-06	11.561802189518	Up
CD8B	0.577085393939393	7.31228115384615	8.74356042898569	2.21977792659057e-09	1.76065385877409e-06	11.5522720594152	Up
BRMS1L	-0.66953	5.85212423076923	-8.71461	2.3740440862485e-09	1.80769212903306e-06	11.4878687378838	Down
RPS3A	-0.479725	11.5398	-8.66341	2.67435088651158e-09	1.9580362875244e-06	11.3736556678455	Normal
FYTTD1	-0.678216	8.29701076923077	-8.6429	2.80528942395209e-09	1.97783294349452e-06	11.3278081961481	Down
RBM34	-0.553002	7.64438192307692	-8.6183	2.9710554830988e-09	2.0198932920096e-06	11.2727327660639	Down
PLOD2	-1.03448	8.45846192307692	-8.58191	3.23488814140417e-09	2.03586835896221e-06	11.191096221744	Down
GTF2F2	-0.571635	7.39661769230769	-8.58176	3.23601956072917e-09	2.03586835896221e-06	11.1907606205367	Down
SPOPL	-0.790949	8.35435961538461	-8.57141	3.31539814708072e-09	2.03586835896221e-06	11.1675026127994	Down
C6orf62	-0.617488	9.33161615384615	-8.51419	3.79160342934078e-09	2.25553009002909e-06	11.0386605138535	Down
EMD	0.753234303030299	9.54580461538461	8.49934005488546	3.92627269182825e-09	2.26486445338311e-06	11.0051457769047	Up
EIF3M	-0.938565	10.3506	-8.46771	4.22965223546177e-09	2.32931692635022e-06	10.9336611394877	Down
MRPL11	0.835856666666663	8.96509	8.46241939845374	4.28273231888304e-09	2.32931692635022e-06	10.9216814107092	Up
RNMT	-0.847907	7.42045576923077	-8.43794	4.53714662734558e-09	2.3430452364821e-06	10.8662431047988	Down
UTP3	-0.942362	7.53682346153846	-8.42589	4.66807856627131e-09	2.3430452364821e-06	10.8389085778026	Down
CACNG4	1.17510769696969	8.90169038461539	8.42506093394634	4.677228356079e-09	2.3430452364821e-06	10.8370270525253	Up
HAGH	0.572339272727268	9.96737846153846	8.40129793677555	4.94733761937635e-09	2.41480817749867e-06	10.7830753385549	Up
GDPD3	1.34332824242424	8.12373615384615	8.36422248046804	5.4010597243505e-09	2.5145196529866e-06	10.6987364632624	Up
MAPRE3	0.751219151515151	8.33609384615385	8.36307156142891	5.41580719544287e-09	2.5145196529866e-06	10.6961151981782	Up
PPP4R2	-0.922927	8.25484653846154	-8.3405	5.71350394319529e-09	2.58957764434918e-06	10.6446702899528	Down
SREK1	-0.953241	8.56525807692308	-8.31795	6.02764921842621e-09	2.59850791737043e-06	10.5932032652362	Down
JPX	-1.26658	6.56219576923077	-8.30979	6.14571889696683e-09	2.59850791737043e-06	10.5745482313789	Down
MORF4L1	-0.492985	9.91943115384615	-8.30386	6.23284269863353e-09	2.59850791737043e-06	10.5610103382106	Normal
VBP1	-0.669007	6.86383423076923	-8.30075	6.27922694888842e-09	2.59850791737043e-06	10.5538795907705	Down
TFAM	-0.715137	7.54891923076923	-8.22351	7.54790976625563e-09	3.02280414985475e-06	10.3768431612789	Down
SPCS3	-0.63121	10.2748315384615	-8.21941	7.62211594836246e-09	3.02280414985475e-06	10.3674285344992	Down
EIF3E	-0.711077	8.90968692307692	-8.19464	8.08686343199420e-09	3.14166392431513e-06	10.3104663813471	Down
TBXA2R	0.522276363636362	7.64423692307692	8.1681218909929	8.6168123332364e-09	3.17755247967346e-06	10.2493669422933	Up
PARP10	0.388730787878787	8.33745230769231	8.16783488089943	8.62273737233852e-09	3.17755247967346e-06	10.2487052198866	Normal
MDM4	-0.454145	9.02691307692308	-8.16507	8.68001307748581e-09	3.17755247967346e-06	10.2423318068794	Normal
AAMP	0.598313090909087	9.03978153846154	8.15259113648042	8.94349346026443e-09	3.19014696036085e-06	10.2135427977766	Up
RBCK1	0.608301212121207	9.60238846153846	8.14366910092847	9.13686594581888e-09	3.19014696036085e-06	10.1929471676516	Up
CSNK1G3	-0.500867	7.50264807692308	-8.14002	9.21717182285391e-09	3.19014696036085e-06	10.1845214204408	Down
DDX3X	-1.15239	10.4146496153846	-8.12474	9.56130911608244e-09	3.25016214881688e-06	10.1492243683356	Down
TSSK6	0.45212696969697	6.15852884615385	8.10339783320254	1.0064357821716e-08	3.36114237709099e-06	10.0998439976871	Normal
MED4	-0.606746	7.69832884615385	-8.04572	1.15634433751347e-08	3.70498926085101e-06	9.96609140964489	Down
DNAJC3	-1.21383	8.95951	-8.04466	1.15929519754877e-08	3.70498926085101e-06	9.96363582092177	Down
DENND4B	0.405426848484845	9.26569192307692	8.03987150589553	1.17276021552201e-08	3.70498926085101e-06	9.95250930501899	Normal
MBD6	0.487656484848484	9.03575846153846	8.03478165189423	1.18724703147674e-08	3.70498926085101e-06	9.94067982123167	Normal
ESF1	-1.10001	6.75599730769231	-8.01469	1.24622706385912e-08	3.82631909477777e-06	9.89396004619577	Down
MPHOSPH10	-0.948182	7.06243269230769	-7.99427	1.30928287965447e-08	3.86922619328561e-06	9.84639019193803	Down
FAM122C	0.650927454545453	8.86427961538462	7.99063404450387	1.32083766360839e-08	3.86922619328561e-06	9.83792143397441	Up
METAP2	-0.87289	8.84525884615385	-7.99053	1.32117935786701e-08	3.86922619328561e-06	9.83767	Down
CCDC85A	0.484042666666665	7.87264538461538	7.96170454292369	1.41662433724216e-08	4.08588801268813e-06	9.77043574024082	Normal
UFM1	-0.551714	7.77111403846154	-7.95094	1.45406434167185e-08	4.09209282921508e-06	9.74528745767352	Down
C19orf60	0.543270242424242	8.88865423076923	7.94875638533158	1.46176881900938e-08	4.09209282921508e-06	9.7401925798105	Up
FAM3D	0.425212545454544	7.64844038461538	7.92736312449006	1.53960506586161e-08	4.21866204468132e-06	9.69017246334532	Normal
BRICD5	0.320158545454541	8.23779230769231	7.92424339500544	1.55130459722469e-08	4.21866204468132e-06	9.68287277676349	Normal
VSIG2	1.00741466666666	9.89231076923077	7.91587279451947	1.58314686623685e-08	4.24461742896966e-06	9.66328011340471	Up
CCDC59	-1.13098	8.13636461538461	-7.90132	1.64010351496973e-08	4.33625145985609e-06	9.62919508420453	Down
EPB41	-0.698609	8.77422653846154	-7.87667	1.74139665795898e-08	4.45624370152195e-06	9.57139572145518	Down
ASPH	-0.845226	9.19170692307692	-7.87085	1.76623074045451e-08	4.45624370152195e-06	9.55773711442669	Down
BNIP2	-0.666881	9.00374846153846	-7.86812	1.77804092813011e-08	4.45624370152195e-06	9.5513086440905	Down
TSN	-0.517246	8.19152153846154	-7.86786	1.77912650407475e-08	4.45624370152195e-06	9.55071988685331	Down
TMEM9	0.43032703030303	8.19103923076923	7.84800446517015	1.86729255232555e-08	4.55917778062124e-06	9.50406175932182	Normal
RSL1D1	-1.1956	10.0790411538462	-7.84654	1.87396866135509e-08	4.55917778062124e-06	9.50061871363025	Down
RAB1B	0.766099999999998	11.3157807692308	7.84063124539596	1.90115046473892e-08	4.55917778062124e-06	9.48672552063437	Up
COPB1	-1.18393	9.71569038461539	-7.8347	1.92883683335703e-08	4.55917778062124e-06	9.47277664355964	Down
RAB1C	0.778400848484848	9.44208923076923	7.8307068818107	1.94771616699624e-08	4.55917778062124e-06	9.46337895986384	Up
FAP	-1.42908	6.93985115384615	-7.82731	1.96392402821465e-08	4.55917778062124e-06	9.45538327371872	Down
ENDOV	0.314955878787877	7.61186076923077	7.81157239107299	2.04081337100193e-08	4.63924718121651e-06	9.41832734491093	Normal
EIF2A	-0.813221	9.49729307692308	-7.8103	2.04715677254774e-08	4.63924718121651e-06	9.41533266843618	Down
TPRA1	0.565178363636363	9.73102807692308	7.79481017083848	2.12610040510523e-08	4.74399840168739e-06	9.3788193532163	Up
LEO1	-0.643095	7.02137	-7.79153	2.1432226441748e-08	4.74399840168739e-06	9.37107854323112	Down
SERBP1	-0.756666	8.95160307692308	-7.7515	2.36374198262389e-08	5.17197613577336e-06	9.27655296728258	Down
PPP2R3C	-0.748301	8.04630884615385	-7.74423	2.40620234578834e-08	5.20505316527579e-06	9.25936660872047	Down
ZNF12	-0.785297	8.25579153846154	-7.72249	2.53792238539229e-08	5.42830230655367e-06	9.20791428752259	Down
PLEKHG4B	0.423250787878787	7.21262769230769	7.7127306391414	2.59941728373972e-08	5.49805637925214e-06	9.18479885296497	Normal
TGS1	-0.828719	7.80385	-7.70278	2.66371638087746e-08	5.57214340949267e-06	9.16120559308483	Down
S1PR4	0.5353803030303	7.67980961538461	7.67729624848316	2.83580703689686e-08	5.6866650659279e-06	9.10075157081017	Up
HSPA4	-0.95249	8.74202923076923	-7.67617	2.84364749732543e-08	5.6866650659279e-06	9.09808520226863	Down
PLPPR2	0.534553939393938	8.72978923076923	7.67581144717801	2.84617862298269e-08	5.6866650659279e-06	9.09722598780195	Up
TCIRG1	0.49948666666667	10.0223153846154	7.67499580710719	2.85189248036212e-08	5.6866650659279e-06	9.09528916447118	Normal
PDCD10	-0.600092	7.63446961538462	-7.67273	2.86782856865454e-08	5.6866650659279e-06	9.08990770305442	Down
CCDC18	-1.03361	5.51219961538462	-7.65538	2.99292615489207e-08	5.87354044170366e-06	9.04867153264215	Down
HNRNPR	-0.688009	9.62883461538462	-7.64753	3.0513043431833e-08	5.92700300784054e-06	9.03001324786027	Down
PPOX	0.510779151515148	6.72701846153846	7.63765388731681	3.12643091426514e-08	5.98515087765631e-06	9.00651927628207	Up
ZFX	-1.01859	9.14969153846154	-7.63536	3.14412212526598e-08	5.98515087765631e-06	9.00106874580439	Down
TAX1BP1	-1.11016	9.31193115384615	-7.61623	3.29599223647556e-08	6.21212952609393e-06	8.95549951296673	Down
SBNO1	-0.926927	8.34584	-7.61165	3.33344240435997e-08	6.22111858915651e-06	8.94458451578316	Down
SMU1	-0.801202	10.4524861538462	-7.59465	3.47625951398291e-08	6.40257295707899e-06	8.90405382300878	Down
SSH3	0.656000303030302	8.40101807692308	7.5921323046091	3.49793857709716e-08	6.40257295707899e-06	8.89804707136449	Up
LXN	-0.921266	7.39059846153846	-7.58716	3.54112542743803e-08	6.41989177492479e-06	8.8861909339205	Down
ARL6IP5	-0.442311	11.6668115384615	-7.57296	3.6675805276725e-08	6.55012244985596e-06	8.85228716305756	Normal
TMEM141	0.711205878787878	8.99334653846154	7.57140115497347	3.68177717028046e-08	6.55012244985596e-06	8.8485539715351	Up
VPS26B	0.436491393939393	8.93190923076923	7.55552946292266	3.82916779155346e-08	6.73890669319031e-06	8.81062286906657	Normal
LCE3B	0.318960181818182	8.90266730769231	7.55242509183538	3.85869315800454e-08	6.73890669319031e-06	8.80319987523944	Normal
SLC39A4	0.453664727272727	8.75772692307692	7.54202449323652	3.95931642846358e-08	6.79789553882069e-06	8.77832107035919	Normal
AZIN1	-0.546624	9.40105269230769	-7.54156	3.96389159912322e-08	6.79789553882069e-06	8.77720492046091	Down
NOXA1	0.41672133333333	8.43693615384615	7.52917055030929	4.08738504213632e-08	6.88131205617625e-06	8.74755355542438	Normal
SNORD20	-1.78722	4.52252730769231	-7.52421	4.13792667846946e-08	6.88131205617625e-06	8.73567525274707	Down
NCL	-1.26639	10.1394357692308	-7.52378	4.14239264958638e-08	6.88131205617625e-06	8.73463262995334	Down
STEAP1	-1.53739	7.25864576923077	-7.52019	4.17939774873819e-08	6.88131205617625e-06	8.72603634611631	Down
SIKE1	-0.633751	8.25991461538461	-7.51885	4.19327694114544e-08	6.88131205617625e-06	8.72283177986441	Down
RINT1	-0.558882	7.82690153846154	-7.49994	4.39464301968187e-08	7.09680823529178e-06	8.6774929262251	Down
PDIA6	-0.847558	10.6735334615385	-7.49952	4.39915618703735e-08	7.09680823529178e-06	8.67650067855514	Down
ADAD2	0.346306121212123	8.09420653846154	7.4949239647145	4.44963419670941e-08	7.11791903937481e-06	8.66547147865304	Normal
ARID1A	0.38876412121212	9.80700153846154	7.48122301030237	4.60358568959439e-08	7.30282143225989e-06	8.63258897396356	Normal
SUCLA2	-1.02127	8.93750346153846	-7.47653	4.65753805443122e-08	7.3273466449713e-06	8.62132439084637	Down
MYNN	-0.606998	7.56862884615385	-7.46718	4.76696961842094e-08	7.34349867717753e-06	8.5988709455103	Down
HGSNAT	0.417039393939389	10.7419269230769	7.46625806849895	4.77796121517776e-08	7.34349867717753e-06	8.5966441542929	Normal
ANAPC2	0.362664606060605	8.27961230769231	7.45965394711626	4.85704350588943e-08	7.34349867717753e-06	8.5807719600323	Normal
TRIM35	0.403854242424238	8.41977192307692	7.45394505329032	4.92648140116014e-08	7.34349867717753e-06	8.56704664170265	Normal
BZW1	-1.1067	10.0255	-7.45374	4.92895553312502e-08	7.34349867717753e-06	8.56656116583514	Down
UBTD2	-0.430305	8.71885461538461	-7.44927	4.9840716287344e-08	7.34349867717753e-06	8.55580883575965	Normal
UBA2	-0.451658	9.87607192307692	-7.44039	5.095424395666e-08	7.34349867717753e-06	8.53444294782914	Normal
CTF1	0.526258666666664	9.16442076923077	7.43929640648645	5.10932523675228e-08	7.34349867717753e-06	8.53180848945989	Up
ANKRD50	-1.11612	8.60907269230769	-7.43846	5.12003123285469e-08	7.34349867717753e-06	8.52978438251352	Down
CHMP2B	-0.731902	8.30810269230769	-7.43383	5.17932465025464e-08	7.34349867717753e-06	8.51865010866735	Down
GPATCH11	-0.628618	7.23543038461538	-7.43162	5.20788263972633e-08	7.34349867717753e-06	8.51333272139028	Down
LINC01089	0.70518824242424	8.13686846153846	7.43105727878384	5.21519298287841e-08	7.34349867717753e-06	8.51197624129415	Up
SYP	0.405674969696967	6.85193961538462	7.43089062677494	5.21735729716016e-08	7.34349867717753e-06	8.51157500321384	Normal
IGBP1	-0.587674	8.80242730769231	-7.43036	5.22424573114452e-08	7.34349867717753e-06	8.51029907433835	Down
UTP11	-0.682202	8.27155653846154	-7.42643	5.27567391307367e-08	7.34349867717753e-06	8.50082587330694	Down
SUPT16H	-1.12299	9.17202346153846	-7.42571	5.28503529508994e-08	7.34349867717753e-06	8.49911140174859	Down
CALU	-1.08345	9.13976730769231	-7.42268	5.32518482346559e-08	7.34566799271673e-06	8.4917925051893	Down
SRPK3	0.316745090909089	7.43485846153846	7.4185881424949	5.37968714481347e-08	7.36746219342945e-06	8.48194485267081	Normal
FAM3C	-0.538101	8.75222673076923	-7.40354	5.58520516078308e-08	7.48173708593717e-06	8.44568607876455	Down
C14orf166	-0.463456	9.24351615384615	-7.40349	5.5859838029211e-08	7.48173708593717e-06	8.44555125328952	Normal
FRK	-1.10121	7.95145730769231	-7.40331	5.58851456324065e-08	7.48173708593717e-06	8.44511316998369	Down
LINC00319	0.338644848484847	6.34994384615385	7.40102944391185	5.62034252620832e-08	7.48173708593717e-06	8.43962047968386	Normal
THAP12	-0.667195	8.34210269230769	-7.3971	5.67567189042999e-08	7.50292292404342e-06	8.43014552380959	Down
SLU7	-1.12269	7.88146	-7.38209	5.89222812168008e-08	7.73547962236566e-06	8.39392697912233	Down
MORC3	-0.550867	8.74110730769231	-7.37357	6.01895581073524e-08	7.84772895980521e-06	8.37334330974488	Down
BAIAP2L2	0.290098606060604	7.49850730769231	7.35516106348282	6.30216411131433e-08	8.12007777958809e-06	8.32886468642472	Normal
RDX	-0.925667	9.69318884615385	-7.35207	6.35109702490083e-08	8.12007777958809e-06	8.32138225065988	Down
MLLT6	0.620076909090908	9.55987576923077	7.34200210743536	6.51293115811231e-08	8.12007777958809e-06	8.29703934641579	Up
FBXL14	0.40238339393939	8.23535153846154	7.33999521154818	6.54570163438811e-08	8.12007777958809e-06	8.29218360902532	Normal
DUSP8	0.688195454545452	8.86735038461538	7.33879695406195	6.56534802229744e-08	8.12007777958809e-06	8.28928414162486	Up
INPP5F	-0.543359	7.30890846153846	-7.3296	6.71822175879794e-08	8.12007777958809e-06	8.26701410320899	Down
FGF7	-1.36789	7.18139769230769	-7.32404	6.81236273073104e-08	8.12007777958809e-06	8.2535502772422	Down
AP1AR	-0.618986	7.80105384615385	-7.32343	6.82277214837416e-08	8.12007777958809e-06	8.25207296273752	Down
MOGS	0.403700181818181	9.01769576923077	7.32212333358893	6.84504974070638e-08	8.12007777958809e-06	8.24891884989469	Normal
SLC35E2B	0.647444363636362	9.05815923076923	7.32171926347387	6.85197684860102e-08	8.12007777958809e-06	8.24794018188869	Up
RPL5	-0.430024	11.6726779487179	-7.32035	6.87558534568482e-08	8.12007777958809e-06	8.24461215425303	Normal
MTDH	-0.777834	9.97231346153846	-7.32017	6.87867316505581e-08	8.12007777958809e-06	8.2441777161347	Down
NAP1L1	-0.749506	10.5341561538462	-7.31958	6.88869599695888e-08	8.12007777958809e-06	8.24276890239318	Down
EIF2S3	-0.489442	10.6230384615385	-7.31958	6.88870718266128e-08	8.12007777958809e-06	8.24276733126898	Normal
DDX1	-1.1049	9.38508961538462	-7.3194	6.89182983689123e-08	8.12007777958809e-06	8.24232882825674	Down
TOPORS	-0.877951	7.85454269230769	-7.31555	6.95866460412729e-08	8.12007777958809e-06	8.23299070508962	Down
SAR1B	-0.757406	9.77919576923077	-7.31051	7.04709375432884e-08	8.12007777958809e-06	8.22077206135299	Down
CUL5	-0.575146	8.20669423076923	-7.30997	7.05647405414235e-08	8.12007777958809e-06	8.2194849324462	Down
SEC24D	-0.854668	9.53385076923077	-7.30877	7.07772575571285e-08	8.12007777958809e-06	8.21657516102825	Down
NICN1	0.498912666666664	9.30657423076923	7.30799728255284	7.09150967923343e-08	8.12007777958809e-06	8.2146925321842	Normal
ABCB7	-0.859383	8.37502653846154	-7.30367	7.16878167263074e-08	8.12007777958809e-06	8.20420576965462	Down
YWHAZ	-0.506759	11.2966846153846	-7.30169	7.20449841266659e-08	8.12007777958809e-06	8.19939663577011	Down
AVEN	-0.534823	7.67072384615385	-7.30144	7.20893646118086e-08	8.12007777958809e-06	8.19880073089022	Down
EIF5B	-1.28792	8.93271038461539	-7.29148	7.3912093205685e-08	8.25364382942279e-06	8.1746377581017	Down
RSF1	-0.855457	7.96476230769231	-7.29024	7.41423142903602e-08	8.25364382942279e-06	8.17162822787395	Down
TMEM155	0.390449696969695	5.55000307692308	7.27552435168468	7.69295782871414e-08	8.51413635043038e-06	8.13591453276687	Normal
RABEP1	-0.913015	8.82153230769231	-7.27152	7.77063083077639e-08	8.55038893032713e-06	8.12619212681538	Down
VTI1A	-0.446953	8.64182961538462	-7.26912	7.81758933278125e-08	8.55262244475999e-06	8.12036122317869	Normal
DIRC2	0.424213636363634	10.2156	7.2600715360136	7.99718531970194e-08	8.69910969976264e-06	8.09837853436053	Normal
KRR1	-1.00953	8.64610730769231	-7.25567	8.08603126098096e-08	8.74577790250191e-06	8.0876852457681	Down
NCK1	-0.683978	8.52613576923077	-7.25107	8.17998649913772e-08	8.79741372867716e-06	8.07650385349421	Down
PLCH2	0.344839575757575	8.10578	7.24747620546876	8.25421210733603e-08	8.81752311550626e-06	8.06776070690588	Normal
CTNND2	0.650236787878787	7.22672115384615	7.24569062453346	8.29132505608122e-08	8.81752311550626e-06	8.06341850200043	Up
NEMF	-0.801557	8.60793346153846	-7.23251	8.57065276090887e-08	9.01619848100917e-06	8.03134656073098	Down
GORAB	-0.658665	7.42908923076923	-7.2322	8.57732286062519e-08	9.01619848100917e-06	8.03059352947362	Down
ZFYVE27	0.350833999999995	8.34536423076923	7.23021307783638	8.62023599255972e-08	9.01619848100917e-06	8.0257627177825	Normal
STK26	-0.879744	8.34936346153846	-7.21864	8.8749177406639e-08	9.23185432302066e-06	7.99757758927182	Down
OPA1	-1.179	8.80482653846154	-7.21645	8.9238210760673e-08	9.23227489152267e-06	7.99225805939972	Down
TWF1	-1.05394	9.48354826923077	-7.21312	8.99898540368912e-08	9.25971276457438e-06	7.98413842152675	Down
FANCM	-0.748172	5.69008307692308	-7.20789	9.11824512315517e-08	9.33198463249365e-06	7.97139326919534	Down
FAT1	-1.02967	9.42071346153846	-7.19859	9.33424286054983e-08	9.5019597376164e-06	7.94872777772292	Down
FOCAD	-0.564	8.42499730769231	-7.19286	9.46985091047007e-08	9.58859944464951e-06	7.93476389182083	Down
OLA1	-0.636539	8.84152115384615	-7.19076	9.52009505693821e-08	9.58859944464951e-06	7.92964075365324	Down
FGFR1OP2	-0.534826	8.28199769230769	-7.18148	9.74535274564246e-08	9.76381762452894e-06	7.90699928237926	Down
ZDHHC8P1	0.329853939393939	7.64874307692308	7.17480900022302	9.91063208651343e-08	9.79781888109941e-06	7.89071630850384	Normal
RARS	-0.819577	9.05185269230769	-7.17462	9.91527665186473e-08	9.79781888109941e-06	7.89026266123507	Down
ESCO1	-0.692312	7.56563076923077	-7.17389	9.93369953799215e-08	9.79781888109941e-06	7.88846533512374	Down
ZC3H11A	-0.880353	9.95843692307692	-7.16236	1.02268387587473e-07	1.00349537428616e-05	7.86030606753559	Down
PLA2G4A	-1.00907	6.96362423076923	-7.15249	1.04846251477656e-07	1.0131626633396e-05	7.83620085731089	Down
ANP32B	-0.570397	9.66144	-7.14765	1.06133804124183e-07	1.0131626633396e-05	7.82438181732541	Down
FKBP14	-0.981756	7.56036384615385	-7.14751	1.06172863269102e-07	1.0131626633396e-05	7.82402551634591	Down
RIOK1	-1.10123	7.86450307692308	-7.14152	1.07791093347413e-07	1.0131626633396e-05	7.80937774290668	Down
SMARCE1	-0.500984	9.23790538461538	-7.14151	1.07791701663266e-07	1.0131626633396e-05	7.8093722779799	Down
KTN1	-1.17925	8.37972769230769	-7.14081	1.07983469011392e-07	1.0131626633396e-05	7.80765103064095	Down
ACE	0.695401151515151	8.50360115384615	7.13981901911357	1.08254099790994e-07	1.0131626633396e-05	7.80522711317702	Up
GNL3	-1.37703	8.65835692307692	-7.13756	1.08873310256717e-07	1.0131626633396e-05	7.79970380318842	Down
NAA35	-0.632509	8.99598	-7.13594	1.09320847986572e-07	1.0131626633396e-05	7.79573128970287	Down
COL6A3	-0.98842	10.4486665384615	-7.1337	1.09940065297792e-07	1.0131626633396e-05	7.79026157259496	Down
ABHD16A	0.525102484848487	8.36429192307692	7.13082769951868	1.10740783858984e-07	1.0131626633396e-05	7.78323402560304	Up
MICU2	-0.658352	7.69073423076923	-7.12949	1.11116312364342e-07	1.0131626633396e-05	7.77995563630608	Down
LCE1D	0.338592545454546	9.32825730769231	7.12926222381322	1.11179651468075e-07	1.0131626633396e-05	7.7794037719714	Normal
PTGES3	-0.522271	10.2722807692308	-7.12899	1.1125697189648e-07	1.0131626633396e-05	7.7787305156799	Down
PI15	-2.15422	6.68953307692308	-7.12687	1.11853650573856e-07	1.0131626633396e-05	7.77355068011795	Down
ICAM2	0.949041212121211	10.5217692307692	7.12570647907094	1.12183068435214e-07	1.0131626633396e-05	7.77070277206208	Up
NPPC	0.30656745454545	8.73860038461538	7.1252885946732	1.12301598006228e-07	1.0131626633396e-05	7.76968009327074	Normal
GFPT1	-1.10847	10.3006080769231	-7.11644	1.14841968347466e-07	1.02716675540106e-05	7.74801690109944	Down
UBE2Q2	-0.501309	8.43715153846154	-7.11613	1.14933031571982e-07	1.02716675540106e-05	7.74724926307686	Down
RWDD2A	-0.602504	7.09302807692308	-7.10608	1.17889832834818e-07	1.04414442159915e-05	7.72264867003132	Down
DYNLT3	-0.446874	8.18419461538462	-7.10498	1.18219252889859e-07	1.04414442159915e-05	7.71994612121844	Normal
SNORD45A	0.599413333333333	11.1550153846154	7.10411212530427	1.1847824914132e-07	1.04414442159915e-05	7.71782660031724	Up
LRP12	-0.655103	7.26188884615385	-7.09641	1.20811141661194e-07	1.05379395911432e-05	7.69894	Down
RLIM	-0.730767	9.39242519230769	-7.09624	1.20861801311195e-07	1.05379395911432e-05	7.69853495233837	Down
FAXDC2	1.01517363636363	10.1188234615385	7.09502471127548	1.21233913136182e-07	1.05379395911432e-05	7.69555752853816	Up
EIF5	-1.11855	10.2687661538462	-7.09274	1.21937868831843e-07	1.05402008252499e-05	7.6899497548218	Down
NEPRO	-0.62012	8.97442115384615	-7.0908	1.22538042918633e-07	1.05402008252499e-05	7.68519418040973	Down
UTP6	-0.683291	7.94669076923077	-7.08956	1.22921022441977e-07	1.05402008252499e-05	7.68217171986143	Down
ADGRA3	-0.606885	7.75881038461538	-7.08511	1.24314970805781e-07	1.06119272836719e-05	7.67124955993204	Down
APOOL	-0.64462	8.55267538461538	-7.08255	1.2512342345592e-07	1.06332566469058e-05	7.66497088410332	Down
GALNT1	-1.32553	8.57486923076923	-7.07828	1.2648436596947e-07	1.06777093971499e-05	7.65449233098509	Down
ATP6V1F	0.758191818181821	10.5514865384615	7.07615963849828	1.27164879058783e-07	1.06777093971499e-05	7.64929487214851	Up
ZNF484	-0.558462	8.36827423076923	-7.07565	1.27329272596818e-07	1.06777093971499e-05	7.64804347127658	Down
RBMS2	0.613169090909091	11.2728423076923	7.07145851069166	1.28688326557268e-07	1.07443464225621e-05	7.63775941104225	Up
P2RX6	0.343155090909089	6.79113	7.06749	1.29988451484019e-07	1.08055028927939e-05	7.62802225307956	Normal
HOOK3	-0.90026	9.44046	-7.058	1.33152489777804e-07	1.10203947626533e-05	7.60472594598165	Down
PGGHG	0.731378666666662	8.23787923076923	7.05192796208575	1.35219071755669e-07	1.11002239754868e-05	7.58980654804479	Up
LTV1	-1.274	8.10573192307692	-7.05097	1.35548395850706e-07	1.11002239754868e-05	7.58745008852802	Down
LEFTY2	0.484505030303026	9.07188576923077	7.05004476483923	1.35866368264784e-07	1.11002239754868e-05	7.58518027296281	Normal
RAB5A	-0.460139	10.3774169230769	-7.04814	1.36524190580396e-07	1.11020538576778e-05	7.58050125979746	Normal
MFAP1	-0.67045	6.85439384615385	-7.04506	1.37593597004764e-07	1.11020538576778e-05	7.57294252689867	Down
ADCK5	0.336649575757577	7.60346	7.04403068849904	1.37954747140266e-07	1.11020538576778e-05	7.57040310397014	Normal
TAF7	-0.686985	7.63939153846154	-7.04257	1.38467060716662e-07	1.11020538576778e-05	7.56681214002856	Down
FH	-0.716888	7.31300076923077	-7.04161	1.38804833900364e-07	1.11020538576778e-05	7.56445183231609	Down
SNORA22	0.839480606060606	11.5478884615385	7.0365972702793	1.40581229445359e-07	1.11415025797926e-05	7.5521322758562	Up
PLLP	0.934577272727271	10.9334019230769	7.03608756882164	1.40763179263144e-07	1.11415025797926e-05	7.55087921411862	Up
SHROOM1	0.460655393939394	8.4604	7.03508801904147	1.4112068839175e-07	1.11415025797926e-05	7.54842180465978	Normal
METTL26	0.595363212121205	8.59788423076923	7.03364292659385	1.41639190182277e-07	1.11415025797926e-05	7.54486880263616	Up
ARRDC1	0.65534290909091	8.77614153846154	7.03039527609591	1.42811543283391e-07	1.11874919256898e-05	7.5368829666576	Up
SNW1	-0.807098	8.5556	-7.0182	1.47303084587785e-07	1.14920554025126e-05	7.5068816507293	Down
FAM167A	1.1046296969697	7.78584	7.01517774409357	1.48437875179274e-07	1.15303959437166e-05	7.49944633812944	Up
C11orf21	0.360922484848484	7.18224269230769	7.01367401773835	1.49005957247021e-07	1.15303959437166e-05	7.49574547224263	Normal
TOMM70	-0.720521	8.06384038461538	-7.01174	1.49738756017211e-07	1.15401901196098e-05	7.49099228413202	Down
BAZ1B	-0.677673	9.22734192307692	-7.01015	1.50346797293617e-07	1.15403291664568e-05	7.48706591442445	Down
MVD	0.403833818181814	8.52665923076923	7.00159653470068	1.53649664964446e-07	1.16964570429078e-05	7.4660111229575	Normal
SLC4A1AP	-1.14941	8.92785615384615	-7.00068	1.54007387659192e-07	1.16964570429078e-05	7.46375792674967	Down
UTP14A	-0.815023	7.46418	-7.00013	1.54224139407956e-07	1.16964570429078e-05	7.46239520854852	Down
CBX1	-0.528275	9.10190038461539	-6.99779	1.55145395744166e-07	1.17196339420077e-05	7.45662452719249	Down
HSPA13	-1.07134	8.57612692307692	-6.99175	1.57543975020094e-07	1.1773626486073e-05	7.44175903242085	Down
NUDT9	-0.489608	7.61298038461538	-6.99075	1.57945153992334e-07	1.1773626486073e-05	7.43929475401938	Normal
EMC2	-0.670151	9.05305192307692	-6.99022	1.58157363736341e-07	1.1773626486073e-05	7.43799376245329	Down
MAP2K4	-0.418111	8.95935692307692	-6.98978	1.58334123788332e-07	1.1773626486073e-05	7.43691143172557	Normal
EMC3	-0.643492	9.79614538461538	-6.98746	1.59271370556721e-07	1.17972366144659e-05	7.43119259942416	Down
TRMT10C	-0.752078	7.66815038461538	-6.97985	1.62387592842358e-07	1.19814349509578e-05	7.41241695845225	Down
SMIM15	-0.613405	8.10502269230769	-6.97282	1.65317426571743e-07	1.2150511707412e-05	7.39508961535574	Down
SCD5	0.620800666666664	8.41358423076923	6.97087508593307	1.66137362160275e-07	1.21603484599608e-05	7.39029532613677	Up
CWC27	-0.787764	7.63025461538462	-6.96783	1.67429607959518e-07	1.21603484599608e-05	7.3827871188013	Down
PNN	-0.930768	8.78133192307692	-6.96635	1.6806301561421e-07	1.21603484599608e-05	7.3791279996719	Down
KCNK3	0.949363818181814	9.12763807692308	6.96625546552119	1.6810258375705e-07	1.21603484599608e-05	7.3788998765064	Up
HAUS3	-0.55623	6.91591076923077	-6.96499	1.68645303290063e-07	1.21603484599608e-05	7.37577632229075	Down
MRPL1	-0.65487	7.24272153846154	-6.96238	1.69767544046396e-07	1.21950753527064e-05	7.36934911888481	Down
POLR3F	-0.516279	7.44631115384615	-6.95976	1.70907618245412e-07	1.22308173718784e-05	7.36286307643681	Down
ARHGAP45	0.550711454545452	8.59093269230769	6.9535764431468	1.73618826468534e-07	1.2376725675063e-05	7.3476105444442	Up
ZNF592	0.409033333333328	10.0522707692308	6.95215907653229	1.7424682080883e-07	1.2376725675063e-05	7.34411154820974	Normal
OXCT1	-0.825526	8.01349423076923	-6.94785	1.76168050774442e-07	1.2466672916514e-05	7.33348469687972	Down
GGNBP2	-0.837867	8.96773269230769	-6.94279	1.78456148591241e-07	1.2581819424381e-05	7.32097855916852	Down
PHAX	-0.768709	8.06875653846154	-6.93971	1.79862131171556e-07	1.2634153243475e-05	7.31337300808696	Down
PLPPR3	0.388231515151517	7.61546153846154	6.93451633971624	1.82260116327317e-07	1.27555278470839e-05	7.30053724432252	Normal
TBPL1	-0.347509	8.37462846153846	-6.92955	1.84581909153457e-07	1.28707004492499e-05	7.28826900221046	Normal
LRRC57	0.297224242424235	8.42114461538462	6.91968394660887	1.89286673503295e-07	1.31399962695353e-05	7.26387485156414	Normal
TMEM175	0.582157757575754	9.30892115384615	6.91857185345342	1.89824489079754e-07	1.31399962695353e-05	7.2611249344994	Up
NSA2	-0.817211	10.0328065384615	-6.91416	1.91971141415631e-07	1.32404443767679e-05	7.2502257964347	Down
CCT2	-0.93969	8.90723730769231	-6.90783	1.95101293713817e-07	1.34077553326217e-05	7.23454934059208	Down
GPX8	-1.17065	6.77082807692308	-6.90581	1.96108750858203e-07	1.34285114436574e-05	7.22955717224704	Down
RBAK	-0.936468	7.50525730769231	-6.90302	1.97511045295718e-07	1.34760582732949e-05	7.22265096646384	Down
THUMPD1	-0.806576	7.69696576923077	-6.90063	1.98717578935572e-07	1.35099565450627e-05	7.21674794551212	Down
NOL8	-1.19774	8.13068692307692	-6.89702	2.0055934023318e-07	1.35866462657609e-05	7.20780570744444	Down
FAM109A	0.352655333333333	7.98759	6.89557167976382	2.01303019823989e-07	1.35886676786151e-05	7.20421816600153	Normal
KMT2B	0.349393939393938	8.27181615384615	6.89285380595671	2.02705284808772e-07	1.36349745640275e-05	7.19748944328389	Normal
MAP9	-0.66158	5.75045538461538	-6.88835	2.05053324571936e-07	1.3738519066081e-05	7.18632585735249	Down
PRPF40A	-1.1867	8.48171192307692	-6.88714	2.05688061243596e-07	1.3738519066081e-05	7.18332996337314	Down
ZNF639	-0.462642	7.30475269230769	-6.88171	2.08561542154443e-07	1.38817395680139e-05	7.16988191725268	Normal
C9orf142	0.719736363636363	8.79395615384615	6.87800493853862	2.10543841432955e-07	1.39648521446611e-05	7.16071206917973	Up
RNF6	-1.08192	7.09281076923077	-6.87272	2.1340872945659e-07	1.41057242150544e-05	7.14761070020133	Down
RSRC1	-1.06005	8.13627153846154	-6.87024	2.14765069427308e-07	1.41462555765337e-05	7.1414691862846	Down
SYF2	-0.716436	7.516	-6.86772	2.16153833357529e-07	1.41886357648066e-05	7.13522086086004	Down
FAM98C	0.613799393939393	8.10026230769231	6.86543391290286	2.17420693955796e-07	1.42227502754039e-05	7.1295558708905	Up
CCDC61	0.397927030303029	8.28730692307692	6.86216179413939	2.19247868955981e-07	1.42931451416142e-05	7.1214431277239	Normal
RECQL	-0.95834	7.79286538461538	-6.86083	2.1999850422846e-07	1.42931451416142e-05	7.11812982129624	Down
ABHD17A	0.631621369696965	9.36582130769231	6.85390889834616	2.23926052488132e-07	1.44988310719867e-05	7.10097563220906	Up
MGAT3	0.735691757575756	8.72218846153846	6.84501931867528	2.2907885184069e-07	1.47821865208114e-05	7.07892011818982	Up
CYSTM1	0.661786363636361	10.4792334615385	6.84345029186514	2.30000777988036e-07	1.47915365195279e-05	7.07502631080652	Up
CBX3	-0.41373	8.84134346153846	-6.84152	2.31141854972244e-07	1.48148698695341e-05	7.07022843637313	Normal
AMDHD2	0.416551939393937	8.33972115384615	6.83929558831353	2.32460264006329e-07	1.48493744484043e-05	7.06471430297502	Normal
VRK1	-0.724815	7.31131461538462	-6.83422	2.35498943310564e-07	1.49931701834779e-05	7.05212332111279	Down
ME1	-1.01812	8.55381384615385	-6.83273	2.36398937533894e-07	1.5000300582984e-05	7.04842526426858	Down
EBNA1BP2	-0.96981	8.80943307692308	-6.82878	2.3880397145058e-07	1.51025661147284e-05	7.03861160218607	Down
BRAT1	0.327342909090906	7.94051076923077	6.82620290170142	2.40387242578735e-07	1.51090920255232e-05	7.03220484905669	Normal
ATP6V0E1	0.348803030303026	12.4328961538462	6.8247520733861	2.41282406131171e-07	1.51090920255232e-05	7.02860116707783	Normal
HARS	-0.755529	9.89307153846154	-6.82474	2.41288294587049e-07	1.51090920255232e-05	7.02857750600858	Down
PIBF1	-0.874533	7.59278884615385	-6.82123	2.4346997938917e-07	1.51499874295195e-05	7.01985048316718	Down
ACAP2	-0.645018	9.08981076923077	-6.8191	2.44804216545328e-07	1.51499874295195e-05	7.01455176570861	Down
EIF4G3	-0.51411	9.43697692307692	-6.81887	2.44947652627026e-07	1.51499874295195e-05	7.01398384928924	Down
SHQ1	-0.565517	8.66429115384615	-6.81859	2.45124822877286e-07	1.51499874295195e-05	7.01328282515373	Down
PWWP2B	0.360984666666663	7.39630038461538	6.8098324552253	2.50686924727189e-07	1.54436126184685e-05	6.99152832035496	Normal
LOC401357	0.318670909090909	7.67497769230769	6.80631772500917	2.52956168650123e-07	1.55331407303992e-05	6.98279099039519	Normal
GABARAP	0.381655151515151	12.3203038461538	6.79667512581632	2.59289680946054e-07	1.5867810973359e-05	6.95881287764349	Normal
PGAP2	0.92976945454545	9.32289	6.79367526586875	2.61292779989751e-07	1.5867810973359e-05	6.95135095889956	Up
LOC650293	0.364294999999995	7.91912019230769	6.79132911924506	2.62870336661421e-07	1.5867810973359e-05	6.94551437143229	Normal
CROCC	0.344725757575755	6.77490115384615	6.79132658145326	2.62872048315032e-07	1.5867810973359e-05	6.94550805773603	Normal
PBDC1	-0.96634	7.34214730769231	-6.791	2.63095726452947e-07	1.5867810973359e-05	6.94468333977298	Down
CEP128	-0.732745	6.85357	-6.78958	2.64055089608325e-07	1.5867810973359e-05	6.94115402119453	Down
SLC35A4	0.517764848484846	10.3820523076923	6.78930191993479	2.64241231275206e-07	1.5867810973359e-05	6.94047072433249	Up
SMC3	-1.27967	8.36019538461538	-6.7847	2.67382138603869e-07	1.59613775086265e-05	6.92901288157389	Down
LARP1B	-0.683481	7.18181038461538	-6.78456	2.67476330387258e-07	1.59613775086265e-05	6.92867135528217	Down
FASTKD2	-0.859898	7.61457884615385	-6.78019	2.70495147064413e-07	1.60910800609943e-05	6.91778869370476	Down
LRRC56	0.340491454545454	7.22187192307692	6.77668298907752	2.72939838256032e-07	1.61859276044917e-05	6.90906424923246	Normal
TMEM219	0.600972303030302	8.63568115384615	6.7742655746546	2.74639187873497e-07	1.62000788361077e-05	6.90304558959514	Up
ARRDC2	1.08611078787879	9.57283692307692	6.77392350948463	2.74880513976822e-07	1.62000788361077e-05	6.90219389207055	Up
PARP3	0.493482727272722	9.00236884615385	6.77234105829239	2.75999738590578e-07	1.62158364932415e-05	6.89825361945539	Normal
USP14	-0.612165	9.51591	-6.77029	2.77457969560597e-07	1.62513535647862e-05	6.8931437364233	Down
PRKAR1A	-0.375367	11.1692423076923	-6.76814	2.78995668706936e-07	1.62555705635676e-05	6.88778435829649	Normal
DHX36	-1.07848	8.41101	-6.7678	2.79237842734114e-07	1.62555705635676e-05	6.88694299363479	Down
ZNF92	-0.749183	6.89722269230769	-6.76148	2.83804568989892e-07	1.64638367428547e-05	6.87121220737941	Down
LMAN1	-0.833563	10.1527711538462	-6.75988	2.84978480398559e-07	1.64638367428547e-05	6.86720933613536	Down
MSANTD4	-0.905162	7.28533384615385	-6.75907	2.85570198758676e-07	1.64638367428547e-05	6.86519789916137	Down
TADA3	0.535600424242423	9.07276115384615	6.75468157692778	2.88808756044574e-07	1.64638367428547e-05	6.85426223792074	Up
VPS54	-0.765483	7.49910769230769	-6.7541	2.89238332092127e-07	1.64638367428547e-05	6.85282089409852	Down
RMND1	-0.621136	6.54216423076923	-6.75397	2.8933598818916e-07	1.64638367428547e-05	6.85249352977068	Down
GPSM3	0.520082686868685	8.88520012820513	6.75365253213302	2.89573534025628e-07	1.64638367428547e-05	6.85169768532065	Up
EEA1	-1.31771	8.29330538461539	-6.75344	2.89734466739669e-07	1.64638367428547e-05	6.8511588865306	Down
CCT4	-0.648379	9.03081230769231	-6.74719	2.94420785093099e-07	1.66543762395853e-05	6.83559891254491	Down
TMEM200B	0.340609818181816	8.36550384615385	6.74664384156232	2.94837402434348e-07	1.66543762395853e-05	6.83422761310203	Normal
DND1	0.445613272727272	8.05393730769231	6.73882681939533	3.00823249921639e-07	1.69385673774401e-05	6.81473602028037	Normal
AP4E1	-0.637704	7.19146	-6.73776	3.01648158276539e-07	1.69385673774401e-05	6.81208030636275	Down
GALNT13	0.78691515151515	6.12935769230769	6.73600232905856	3.03016352762294e-07	1.69567397508063e-05	6.80769148721533	Up
AIMP1	-0.570093	7.68121192307692	-6.73506	3.03753322915788e-07	1.69567397508063e-05	6.80533567004341	Down
MATR3	-0.653704	9.41579307692308	-6.73084	3.07070260897885e-07	1.70917821241291e-05	6.79480285407605	Down
C19orf25	0.422533333333332	8.26390923076923	6.72923434073674	3.08337802945492e-07	1.71122985914589e-05	6.7908078040004	Normal
VPS26A	-0.659136	9.06488807692308	-6.72732	3.09860487681403e-07	1.71198480207798e-05	6.78603022640251	Down
NOL7	-0.521252	8.54223884615385	-6.72608	3.10850130606065e-07	1.71198480207798e-05	6.78293767865004	Down
ROGDI	0.596277030303028	9.08805961538462	6.72567820624364	3.11171854128483e-07	1.71198480207798e-05	6.78193443858928	Up
DNAJC21	-1.04986	8.48314576923077	-6.72114	3.14830220019752e-07	1.71340246137873e-05	6.77059876812584	Down
PPP1R13L	0.571348545454544	8.85089961538462	6.72098400498392	3.14953481513261e-07	1.71340246137873e-05	6.77021912992788	Up
CPN2	0.369106424242422	7.18969692307692	6.72078029221818	3.15118645346185e-07	1.71340246137873e-05	6.76971066756605	Normal
SNORD78	-1.45068	7.90942	-6.72032	3.15492702463282e-07	1.71340246137873e-05	6.76856010370394	Down
AAGAB	-0.713233	7.82567576923077	-6.71978	3.15929955843631e-07	1.71340246137873e-05	6.76721688028674	Down
CPAMD8	0.772564424242423	8.67770115384615	6.71671109913627	3.18436326678436e-07	1.72012590405831e-05	6.75955306629992	Up
P2RY2	0.497439272727268	8.81321692307692	6.71455289657364	3.20210334081836e-07	1.72012590405831e-05	6.75416495369251	Normal
SNORA80B	0.318113393939393	8.04823423076923	6.71439870509794	3.20337460845446e-07	1.72012590405831e-05	6.7537799829902	Normal
CH17-340M24.3	0.360148060606058	8.55325	6.71385741832666	3.20784143696523e-07	1.72012590405831e-05	6.75242852795943	Normal
MED25	0.384657575757576	8.82769692307692	6.70953877642766	3.24370745559191e-07	1.72773863404531e-05	6.74164478894218	Normal
RABGGTB	-0.694803	8.68827230769231	-6.70931	3.24558004933322e-07	1.72773863404531e-05	6.74108503761458	Down
CFI	-1.13449	8.95159384615385	-6.70887	3.24926681544558e-07	1.72773863404531e-05	6.7399839403016	Down
ZDHHC24	0.442996060606056	8.99695192307692	6.70709210315795	3.26420752681281e-07	1.73084831421751e-05	6.73553445571855	Normal
ZDHHC17	-0.520935	8.75228538461538	-6.70237	3.3041150679245e-07	1.74714262313919e-05	6.72374862308115	Down
ZNF579	0.373160303030302	8.22816115384615	6.69506379369763	3.36692155768108e-07	1.77542157263205e-05	6.70548504274477	Normal
PPP3R1	-0.386971	9.50637192307692	-6.692	3.39362272701329e-07	1.7845580726913e-05	6.6978234482558	Normal
SSR3	-0.623644	10.0571873076923	-6.68885	3.4213037268335e-07	1.79415806457307e-05	6.6899440131571	Down
EPN2	0.532362484848479	9.04138038461539	6.68636352848365	3.44325872219288e-07	1.80071079768307e-05	6.68373964578885	Up
GOLT1B	-0.69899	8.36980384615385	-6.68466	3.45842983059367e-07	1.80368959603236e-05	6.67947541465248	Down
WFIKKN2	0.390003393939392	7.22831923076923	6.67800945515497	3.51821398832588e-07	1.8194903500581e-05	6.66285149856679	Normal
PORCN	0.541292060606061	8.55672115384615	6.67704309607818	3.52699079984977e-07	1.8194903500581e-05	6.66043475198688	Up
C12orf29	-0.504452	8.10813192307692	-6.67703	3.52715210464885e-07	1.8194903500581e-05	6.66039039200458	Down
EHMT1-IT1	0.427276969696969	8.62428230769231	6.67657969818293	3.53120743259253e-07	1.8194903500581e-05	6.65927581299762	Normal
ERP44	-0.51976	10.7240384615385	-6.676	3.53651728052898e-07	1.8194903500581e-05	6.65781836937126	Down
CEP290	-1.02485	6.43581269230769	-6.67365	3.5579907390594e-07	1.82560408918422e-05	6.65194655898594	Down
NPW	0.319478424242424	7.35046538461538	6.67107319303603	3.58170713513651e-07	1.83247413900563e-05	6.64550242760527	Normal
GMPS	-0.755721	9.69833692307692	-6.66873	3.60346115140229e-07	1.83247413900563e-05	6.63962887724875	Down
YTHDC1	-0.639508	9.29525461538461	-6.66762	3.61372363469157e-07	1.83247413900563e-05	6.63687030827136	Down
FRS2	-0.913009	9.10287576923077	-6.66719	3.61779373613991e-07	1.83247413900563e-05	6.63577842634496	Down
ADRA1D	0.440605939393941	7.93026846153846	6.66700235272412	3.61951185262721e-07	1.83247413900563e-05	6.63531787728316	Normal
DLD	-1.01289	8.78333615384615	-6.66166	3.66978471015606e-07	1.84478114493636e-05	6.62193780961653	Down
FIBIN	1.34999684848484	9.28230615384615	6.66162130184264	3.67010724982811e-07	1.84478114493636e-05	6.62185255849106	Up
ZFAND1	-0.823784	9.07374153846154	-6.66043	3.68137685376941e-07	1.84478114493636e-05	6.61887855592564	Down
RIF1	-0.814957	8.89285538461538	-6.65941	3.69113864799494e-07	1.84478114493636e-05	6.61630979978294	Down
FLYWCH1	0.444083454545451	8.85141653846154	6.65774351222393	3.70701332128993e-07	1.84478114493636e-05	6.61214693348319	Normal
KIF17	0.319735999999998	7.30914307692308	6.65640360501593	3.71985310340656e-07	1.84478114493636e-05	6.60879292249396	Normal
TRIT1	-0.518049	8.41444	-6.65507	3.73266991335113e-07	1.84478114493636e-05	6.60545642643077	Down
ZNF146	-1.20265	8.57662	-6.65398	3.74317714866202e-07	1.84478114493636e-05	6.60272968899813	Down
KCNK12	0.307705090909091	7.93353307692308	6.65304873048699	3.75220009658487e-07	1.84478114493636e-05	6.6003942349479	Normal
BLOC1S3	0.397530242424239	8.73288346153846	6.65260565450389	3.75649345763041e-07	1.84478114493636e-05	6.5992849323194	Normal
VSIG10L	0.313734181818178	7.93359230769231	6.65239243911269	3.75856127182555e-07	1.84478114493636e-05	6.59875111000883	Normal
TPR	-1.29405	8.46164769230769	-6.65223	3.76011286108063e-07	1.84478114493636e-05	6.59835074780679	Down
LAMTOR3	-0.399465	8.87499192307692	-6.65067	3.77531526269579e-07	1.84747818356496e-05	6.59443672436574	Normal
ADAMTS7	0.361292969696969	8.94215461538461	6.64824989975893	3.79896696963472e-07	1.84853230786344e-05	6.5883785287845	Normal
PABPC1	-0.510781	11.4537461538462	-6.64723	3.80900175418135e-07	1.84853230786344e-05	6.5858195749585	Down
SSX2IP	-0.896575	6.45660692307692	-6.64678	3.81340656873469e-07	1.84853230786344e-05	6.58469843668134	Down
CACYBP	-0.547687	8.29951326923077	-6.64649	3.81631223466239e-07	1.84853230786344e-05	6.58395957811845	Down
LINC01530	0.393794303030302	5.90384538461538	6.64501989512661	3.83077800371227e-07	1.85082969742809e-05	6.5802895365249	Normal
CUL4A	-0.53039	8.84446961538462	-6.64392	3.8416246286561e-07	1.8513713020531e-05	6.5775467616831	Down
GPSM1	0.479384787878787	8.03382269230769	6.64112073961107	3.86954009648526e-07	1.85640008290911e-05	6.57052322756087	Normal
MYRF	0.83866503030303	8.78029884615385	6.64091829017391	3.8715635265545e-07	1.85640008290911e-05	6.57001610150923	Up
MATN3	0.869631272727268	7.31839307692308	6.63831096208898	3.89771939388823e-07	1.86424588899639e-05	6.56348446467909	Up
ZDHHC8	0.379790303030303	8.27233615384615	6.63163809165561	3.96548029533935e-07	1.8919018271198e-05	6.54676477924468	Normal
EIF3A	-1.25979	10.3891969230769	-6.62588	4.02487051900282e-07	1.91543587999344e-05	6.53234357206592	Down
NOL11	-0.646871	7.97593538461538	-6.62344	4.05037384986347e-07	1.92276600014965e-05	6.52621595268728	Down
USHBP1	0.392738121212121	7.62578423076923	6.62195847424597	4.06590750696321e-07	1.9253386891182e-05	6.52250258076873	Normal
RNF166	0.408182666666663	8.29293	6.61999409827848	4.0866015291712e-07	1.93033614663283e-05	6.51757756333348	Normal
MAP3K5	-0.53347	9.25918884615385	-6.61817	4.10586278866914e-07	1.93463376349271e-05	6.51301586834063	Down
KIF20B	-1.1282	5.40725269230769	-6.61425	4.14771906063805e-07	1.94936739423384e-05	6.50317620354665	Down
CIB1	0.501818727272724	9.11786807692308	6.61332939155498	4.15761274458362e-07	1.94936739423384e-05	6.50086487106453	Up
PTH2	0.318106363636359	8.30317653846154	6.6112689670761	4.1798189079186e-07	1.95496394916802e-05	6.4956970783899	Normal
BRD7	-0.608005	8.33308153846154	-6.60305	4.26960971750056e-07	1.98784108297669e-05	6.47507704669722	Down
WDR3	-1.10879	7.02876	-6.60292	4.27099707363661e-07	1.98784108297669e-05	6.47476185685753	Down
SHC2	0.603935212121214	7.96406961538462	6.60091451838169	4.29325165762122e-07	1.99332533059701e-05	6.46971982813974	Up
HSPA5	-0.962009	11.4717038461538	-6.59767	4.32943516316252e-07	2.00089719180467e-05	6.4615775198515	Down
TELO2	0.367129272727271	7.77352807692308	6.59756757281459	4.33058228106495e-07	2.00089719180467e-05	6.46132049917618	Normal
GNAI3	-0.703896	8.86504269230769	-6.59577	4.35077333878177e-07	2.0053588686937e-05	6.45680763675355	Down
POLL	0.47032103030303	7.57693269230769	6.59479097534538	4.36180160130354e-07	2.00558587638681e-05	6.45435155919316	Normal
EIF4A2	-0.555057	8.44788557692308	-6.5932	4.37977411709749e-07	2.00899711067633e-05	6.45036220669489	Down
NKX2-5	0.261356727272723	8.61545	6.58973048645153	4.41928970755512e-07	2.02224997290912e-05	6.44164815209971	Normal
NKD1	0.745450363636362	9.01345115384615	6.5861221473264	4.46075067402557e-07	2.03074765963218e-05	6.43258839101926	Up
CDH5	0.757495151515148	10.8742346153846	6.58561362490348	4.46662544201461e-07	2.03074765963218e-05	6.43131	Up
POSTN	-2.40466	9.99312538461538	-6.58533	4.46986378118241e-07	2.03074765963218e-05	6.43060833845105	Down
UCKL1	0.373223333333337	8.74081115384615	6.58196062320756	4.50905885534965e-07	2.04367724691514e-05	6.42213794380539	Normal
DCAF13	-0.58648	7.81168961538462	-6.57955	4.5373124056044e-07	2.05159807489514e-05	6.4160776079116	Down
GTF2I	-0.640018	9.58219884615385	-6.57655	4.57260720931981e-07	2.06265760276332e-05	6.40855968467399	Down
ZNF33A	-0.921098	7.89734615384615	-6.57371	4.60637101762278e-07	2.07297585559024e-05	6.40142193080168	Down
PRSS57	0.338021878787876	7.85186807692308	6.57190780891145	4.62795910743242e-07	2.07777899927084e-05	6.39688549737011	Normal
GOLGA4	-1.14551	8.81049846153846	-6.56792	4.67602640570627e-07	2.09115567578272e-05	6.38686031061151	Down
ZNF444	0.438057878787877	7.97677115384615	6.5666847726577	4.69098708525398e-07	2.09115567578272e-05	6.38376102821604	Normal
ENHO	0.350815212121208	7.12036884615385	6.56664893413883	4.69142255800709e-07	2.09115567578272e-05	6.38367096284297	Normal
CPSF2	-0.607409	9.09172153846154	-6.5658	4.70169483733454e-07	2.09115567578272e-05	6.38154884767488	Down
TPT1-AS1	0.508273818181816	8.81821307692308	6.56296559462912	4.73639837930404e-07	2.10168017595412e-05	6.37441366517752	Up
ADK	-0.805014	9.19477423076923	-6.56146	4.75487095834722e-07	2.10497031542088e-05	6.37063690347116	Down
PITPNB	-0.786561	9.26703769230769	-6.56052	4.76645866110434e-07	2.10520434043578e-05	6.36827524549968	Down
LIG4	-0.736793	8.05255461538462	-6.55959	4.77805802328008e-07	2.10544241970277e-05	6.36591694917686	Down
C2CD2L	0.4227636969697	8.53096576923077	6.55585241448987	4.82449808933623e-07	2.11988577732914e-05	6.35653204775708	Normal
KRTAP1-4	0.316660727272726	8.70357615384615	6.55373128139444	4.85109000961913e-07	2.11988577732914e-05	6.35119873902697	Normal
KLRG2	0.398708121212119	7.56920846153846	6.55065066821189	4.88997594024791e-07	2.11988577732914e-05	6.34345208375797	Normal
SLC12A5	0.317647212121212	5.41660346153846	6.55062777333334	4.89026611947324e-07	2.11988577732914e-05	6.34339450740209	Normal
SLK	-1.12399	9.99528153846154	-6.55056	4.89110669848595e-07	2.11988577732914e-05	6.34322774189195	Down
CTDSP2	0.368553939393939	11.219	6.55002318996299	4.89793519246541e-07	2.11988577732914e-05	6.34187407246317	Normal
SENP6	-0.72271	9.35107346153846	-6.54997	4.89865303315267e-07	2.11988577732914e-05	6.34173187844706	Down
FAM171B	-1.0651	8.25216038461538	-6.54987	4.89992509994128e-07	2.11988577732914e-05	6.3414799512598	Down
PCSK9	0.297570606060606	7.65712807692308	6.5476999015653	4.92751967685575e-07	2.1269901262727e-05	6.33603099177762	Normal
CLN3	0.690676666666665	9.10485730769231	6.54678968352896	4.93915970695986e-07	2.12719104483457e-05	6.33374163158529	Up
DNAJC10	-1.01593	9.03594923076923	-6.54203	5.00043590420319e-07	2.13544313649886e-05	6.32177802197967	Down
CASP12	0.920502424242423	6.61882	6.54168812933631	5.00491809336356e-07	2.13544313649886e-05	6.32090867348377	Up
MRS2	-0.649801	8.38894192307692	-6.54158	5.00637304637057e-07	2.13544313649886e-05	6.32062664351514	Down
DHX15	-0.866063	9.42689192307692	-6.54125	5.01062654454484e-07	2.13544313649886e-05	6.31980260935101	Down
ADGRB1	0.304231090909088	7.28145884615385	6.54095737366946	5.01440997066081e-07	2.13544313649886e-05	6.31907022979014	Normal
DDX52	-1.01122	8.50463615384615	-6.5396	5.03203450250113e-07	2.13549806916931e-05	6.31566580805611	Down
GJD3	0.364405090909088	8.12552461538461	6.53852767331488	5.04610129558794e-07	2.13549806916931e-05	6.31295715068434	Normal
ANKRD26	-0.764462	6.91016076923077	-6.53837	5.04819358650025e-07	2.13549806916931e-05	6.3125549103752	Down
STAG1	-0.788243	8.36305615384615	-6.53582	5.08171357199583e-07	2.14204035593034e-05	6.30613334707343	Down
GOLGA5	-0.931743	9.16907692307692	-6.53548	5.08616432486086e-07	2.14204035593034e-05	6.30528388221089	Down
FGFR4	1.18633642424242	8.71651576923077	6.53370896885867	5.10955617223007e-07	2.14714152968149e-05	6.30083151864992	Up
FAM69B	0.806574848484848	8.75150346153846	6.53061780142762	5.1506881097388e-07	2.15965856513189e-05	6.29305170122249	Up
PDE1A	-1.36043	7.05765576923077	-6.5292	5.16968461427446e-07	2.16143109986604e-05	6.28947957666979	Down
BCAS2	-0.521048	8.92568653846154	-6.52808	5.18466943140563e-07	2.16143109986604e-05	6.28667105519382	Down
ADAMTS13	0.295012969696971	7.40120615384615	6.52776260430766	5.18897884344809e-07	2.16143109986604e-05	6.28586486738554	Normal
RXRB	0.490712181818182	9.25953833333333	6.52686029630815	5.20113960621129e-07	2.16176623458162e-05	6.28359348213427	Normal
CCT6A	-0.965608	8.99673692307692	-6.5235	5.24668884156502e-07	2.17306448131489e-05	6.27513270735261	Down
LDHB	-0.985816	11.3695961538462	-6.52255	5.25967175231777e-07	2.17306448131489e-05	6.27273456823615	Down
TRPM7	-0.75632	9.30384038461538	-6.52179	5.26994687422519e-07	2.17306448131489e-05	6.27084078759547	Down
SSB	-0.814406	9.82026692307692	-6.5215	5.27398503029775e-07	2.17306448131489e-05	6.27009753536748	Down
PPIG	-0.859626	7.58169115384615	-6.5199	5.29590501276821e-07	2.17339854292053e-05	6.26607289624516	Down
SH3GLB1	-0.637219	10.1100284615385	-6.51978	5.29763040510151e-07	2.17339854292053e-05	6.26575681090767	Down
VTA1	-0.635815	8.92325269230769	-6.51567	5.3544345164178e-07	2.18601828283053e-05	6.25540754640075	Down
FBXO45	-0.602899	7.26298807692308	-6.51496	5.36428595198761e-07	2.18601828283053e-05	6.25362386053465	Down
WNT9B	0.306317757575755	7.17107269230769	6.5144774231181	5.37098245527252e-07	2.18601828283053e-05	6.25241326946564	Normal
SLMAP	-0.797195	8.99221	-6.5135	5.38468469672248e-07	2.18601828283053e-05	6.24994087699311	Down
SUMF2	0.438861818181815	11.0614076923077	6.51341539540925	5.38580886030425e-07	2.18601828283053e-05	6.24973831529878	Normal
KIN	-0.579866	7.73483653846154	-6.50902	5.44762165414827e-07	2.20640267677375e-05	6.2386648745512	Down
FGF4	0.291372727272725	7.77400692307692	6.50738476131884	5.47079083039986e-07	2.20695836868797e-05	6.23454655488834	Normal
POU5F2	0.307641515151515	7.95234730769231	6.5072869116278	5.47218086793824e-07	2.20695836868797e-05	6.23430003023139	Normal
ACADSB	-0.837863	7.91434846153846	-6.50548	5.49797930059093e-07	2.21267513670294e-05	6.22973597233803	Down
FOXJ2	0.425197393939394	9.28155346153846	6.50001049470312	5.57655979378953e-07	2.2395652370164e-05	6.21596483791976	Normal
PTGER1	0.436969818181817	8.10995615384615	6.49836952681318	5.60037719802075e-07	2.24439537561101e-05	6.21182913939302	Normal
POLM	0.468901151515151	8.19481807692308	6.49390246607277	5.66573777692835e-07	2.26581899835311e-05	6.20056946193777	Normal
DHX29	-0.94283	8.64359576923077	-6.49204	5.69321354876499e-07	2.27203381790965e-05	6.19587490362841	Down
DNAJC2	-0.936197	7.73747615384615	-6.49108	5.707405187846e-07	2.27293232543591e-05	6.19345895409934	Down
TCEAL9	-0.580249	7.65078	-6.48975	5.72722908950933e-07	2.27606540601043e-05	6.19009421172407	Down
DEGS2	0.349302242424239	9.00359961538462	6.4877725192002	5.75669176280433e-07	2.28300800826549e-05	6.18511490453111	Normal
KMT2D	0.350611999999998	9.16077615384615	6.48599704025701	5.78331152544366e-07	2.28879663614024e-05	6.18063790861486	Normal
MORF4L2	-0.899052	9.24010076923077	-6.48035	5.8687662981143e-07	2.31779741184448e-05	6.16640375310565	Down
CAB39	-0.605793	10.4454	-6.47874	5.89341143171896e-07	2.32271180153628e-05	6.16233708950656	Down
PRKD2	0.577328666666665	8.71574423076923	6.46817439054824	6.05755031939886e-07	2.38246958429911e-05	6.13567860711631	Up
ZNF271P	-0.984895	7.20915769230769	-6.46665	6.08153514678575e-07	2.38697119699409e-05	6.13184369074114	Down
LRPPRC	-1.09532	9.15235	-6.46167	6.16092350926986e-07	2.41315514243747e-05	6.11925728377768	Down
NGLY1	-0.538541	8.52236153846154	-6.46005	6.18698448826266e-07	2.41838679093569e-05	6.1151608279273	Down
TMX3	-0.600374	7.64987423076923	-6.45509	6.26723942871514e-07	2.4447370853488e-05	6.10265322216547	Down
DCUN1D1	-0.49677	8.72176730769231	-6.45177	6.3216505928503e-07	2.46091903242328e-05	6.09426403635536	Normal
ZNF785	0.399128303030298	7.97445269230769	6.45014549066023	6.3484047792427e-07	2.46629047709518e-05	6.09016546530062	Normal
ZNF718	-0.579248	8.15262692307692	-6.44864	6.37335621956173e-07	2.47094112007285e-05	6.0863585884449	Down
RASD2	0.434278727272724	7.02355269230769	6.4461659660063	6.41449218132777e-07	2.48183482040153e-05	6.0801148140915	Normal
HSP90AA2P	-1.33968	7.91851961538462	-6.44416	6.44801286173327e-07	2.48685949316606e-05	6.07505643220938	Down
PRPF18	-0.858319	8.57949346153846	-6.44383	6.45360679567152e-07	2.48685949316606e-05	6.07421484825894	Down
NPEPPS	-0.459857	9.98501615384615	-6.4408	6.50467884987166e-07	2.50081040640147e-05	6.06656480809257	Normal
TBC1D23	-0.739056	8.71077423076923	-6.44013	6.51608511018663e-07	2.50081040640147e-05	6.06486447456524	Down
GFM2	-0.610336	7.59434307692308	-6.43932	6.52984930103726e-07	2.5010505290653e-05	6.06281659952883	Down
ECT2	-1.28814	7.15282192307692	-6.43807	6.55104153681293e-07	2.50252903445636e-05	6.05967197742492	Down
ZNF431	-0.778039	8.05748384615385	-6.43755	6.560002039261e-07	2.50252903445636e-05	6.05834542471443	Down
ENY2	-0.326701	9.41205346153846	-6.43182	6.65862152525178e-07	2.53455109672094e-05	6.04386382924357	Normal
PAK1IP1	-1.06459	8.09974653846154	-6.43072	6.67776551583082e-07	2.53455109672094e-05	6.0410775209788	Down
GATA5	0.282459878787876	8.42184307692308	6.43036354577506	6.68388658622565e-07	2.53455109672094e-05	6.04018831493388	Normal
KIFC2	0.324316363636361	8.03760923076923	6.42928951434026	6.70260779725375e-07	2.53659725702828e-05	6.03747373215831	Normal
UQCRC2	-0.663782	10.8711034615385	-6.42826	6.72054486508384e-07	2.53700182241833e-05	6.03487994856753	Down
PYROXD1	-1.19875	8.09997192307692	-6.4277	6.7303315839528e-07	2.53700182241833e-05	6.03346765886869	Down
TRIM37	-0.447696	8.33940307692308	-6.42485	6.78047242112001e-07	2.5508512452261e-05	6.02626403698757	Normal
ZNF468	-0.860988	7.22768692307692	-6.41831	6.89701482432404e-07	2.57628651323564e-05	6.00972423287393	Down
PAQR6	0.291825696969696	7.48735461538462	6.41826935129392	6.89779964238415e-07	2.57628651323564e-05	6.00961380012523	Normal
FUK	0.318399696969696	7.71220576923077	6.41820506109561	6.8989551314457e-07	2.57628651323564e-05	6.00945123263795	Normal
CLIC2	-0.802867	8.81160230769231	-6.41784	6.9054869347818e-07	2.57628651323564e-05	6.00853	Down
LINC00665	0.643591393939392	6.77685	6.41655191274609	6.92873475728934e-07	2.57628651323564e-05	6.0052708528576	Up
KIAA1429	-0.723451	8.53040423076923	-6.41652	6.92928501143437e-07	2.57628651323564e-05	6.00519377879411	Down
ST6GALNAC6	0.783771212121206	10.3989811538462	6.4134650397659	6.98469098634136e-07	2.59079724638686e-05	5.99746421578484	Up
DNTTIP2	-1.48211	8.65641269230769	-6.41287	6.99553364489832e-07	2.59079724638686e-05	5.99595875165444	Down
RUSC1-AS1	0.48808521212121	7.33426307692308	6.41179587787278	7.01513893786998e-07	2.59301329750083e-05	5.99324253776412	Normal
TCEA1	-0.668485	9.66372076923077	-6.40977	7.05220821263449e-07	2.59689208788455e-05	5.98812744637668	Down
WDR36	-0.909024	8.49186692307692	-6.40941	7.05886264107574e-07	2.59689208788455e-05	5.98721206466587	Down
UTP18	-0.629523	8.27811615384615	-6.40899	7.06655863376863e-07	2.59689208788455e-05	5.98615448038286	Down
PPP2R5B	0.588862787878787	8.55247307692308	6.40768560442753	7.09069178470403e-07	2.60074005421244e-05	5.98284554797753	Up
VPS50	-0.796791	7.02057	-6.40528	7.13532467721248e-07	2.60788205857972e-05	5.97675541310595	Down
ZNF791	-0.915366	8.93473038461538	-6.40516	7.13756331435193e-07	2.60788205857972e-05	5.97645095568827	Down
SCFD1	-0.791509	8.46284923076923	-6.40047	7.22535924764815e-07	2.63490303904656e-05	5.96458525208554	Down
DOK1	0.47438448484848	8.47578153846154	6.39949480970582	7.2437219970597e-07	2.63654860298333e-05	5.96212173489696	Normal
RASGRP3	-0.926008	7.73262653846154	-6.39538	7.32192234523738e-07	2.65186716760594e-05	5.9516999129777	Down
LMTK3	0.319957757575757	7.38609192307692	6.3945232444757	7.33823675278774e-07	2.65186716760594e-05	5.94953970722464	Normal
SEPT7	-0.528475	9.30201423076923	-6.39451	7.33850967441532e-07	2.65186716760594e-05	5.94950361025082	Down
PRSS21	0.41166909090909	7.61498230769231	6.39391364712069	7.34991164424687e-07	2.65186716760594e-05	5.94799676827776	Normal
CCL25	0.292094606060604	7.16054884615385	6.39349540291743	7.35793267565954e-07	2.65186716760594e-05	5.94693813763378	Normal
CHST14	0.447562969696968	8.37533576923077	6.39289860215469	7.36939342122053e-07	2.65186716760594e-05	5.94542752660632	Normal
MLXIP	0.376641878787876	9.92739884615385	6.39143757466055	7.39752696669348e-07	2.65696836486749e-05	5.94172924989537	Normal
ZNF26	-0.541749	7.50530076923077	-6.38943	7.43631953531536e-07	2.66587153812172e-05	5.93665278546753	Down
CTR9	-0.96111	8.63377153846154	-6.38869	7.45072737356394e-07	2.66601590757825e-05	5.93477408736523	Down
ABCA7	0.326241939393939	7.77665923076923	6.38528767551376	7.517149205222e-07	2.68473644034908e-05	5.92616	Normal
ARMCX3	-0.455917	7.65392846153846	-6.38415	7.53940406838109e-07	2.68764224430154e-05	5.92329049911201	Normal
FAM160A2	0.401097818181814	8.91289076923077	6.37769807856247	7.66748461766699e-07	2.72803142210513e-05	5.90694020819323	Normal
HTATSF1	-0.709705	7.08465	-6.377	7.68136605509745e-07	2.72803142210513e-05	5.90518457567571	Down
PGM3	-1.35325	8.59872384615385	-6.373	7.76202745947515e-07	2.74932636087894e-05	5.89504537898071	Down
AMH	0.273487878787877	8.19021692307692	6.37259826694061	7.77021213570536e-07	2.74932636087894e-05	5.89402244983673	Normal
LRRC39	-0.823971	5.42759115384615	-6.36995	7.82402479155709e-07	2.76323072230206e-05	5.88732358578998	Down
STK11IP	0.328086666666663	7.46392076923077	6.36896071917087	7.84433684119592e-07	2.76527400201862e-05	5.88480700545005	Normal
HNRNPH1	-0.554	10.0786030769231	-6.36659	7.89300262665236e-07	2.77728646951856e-05	5.87880390855071	Down
LOC151174	0.369530181818181	6.12773230769231	6.36310739980991	7.9651227934685e-07	2.79749220473185e-05	5.86997531738848	Normal
GPM6A	0.885917393939391	8.11951346153846	6.36173875427139	7.99363653384207e-07	2.79925212660478e-05	5.86650682531432	Up
FCN2	0.36380418181818	7.50513884615385	6.36145582793282	7.99954379529838e-07	2.79925212660478e-05	5.86578979566609	Normal
N4BP2	-0.889498	7.32398730769231	-6.35876	8.05608789356443e-07	2.81138440009685e-05	5.85895306587839	Down
GDI2	-0.806733	10.8886	-6.35795	8.07305496875391e-07	2.81138440009685e-05	5.85691093411117	Down
KCNH3	0.30132933333333	7.40737384615385	6.35769346396711	8.07852104881791e-07	2.81138440009685e-05	5.85625395833068	Normal
IPO5	-1.03413	9.39940192307692	-6.35662	8.10114103276412e-07	2.81411169160032e-05	5.85353994591204	Down
GNL2	-1.14042	9.07558	-6.35583	8.11795183476241e-07	2.81481477461817e-05	5.85152783762871	Down
WDR44	-0.505885	8.24007076923077	-6.35506	8.13423503669655e-07	2.81533269379192e-05	5.8495828448888	Down
YME1L1	-0.766014	10.4917961538462	-6.3518	8.20387184796859e-07	2.8338907272136e-05	5.84130855104602	Down
TMEM132A	0.337282848484848	7.79191807692308	6.35115644161337	8.21762808059416e-07	2.8338907272136e-05	5.83968233126787	Normal
SELO	0.400545151515148	9.08384192307692	6.34632626646778	8.32197245040195e-07	2.86468476610943e-05	5.82743492861174	Normal
ASPDH	0.300159878787878	6.94604461538462	6.34262429174664	8.40285365818235e-07	2.88730545554439e-05	5.81804664096488	Normal
MAP3K2	-0.760994	9.13811884615385	-6.33718	8.5233072832597e-07	2.91939219411412e-05	5.80423107627565	Down
GDI1	0.500556969696966	11.6806192307692	6.33701594251799	8.5269072280282e-07	2.91939219411412e-05	5.80382118594928	Up
HAUS6	-0.750995	7.04237711538462	-6.33621	8.54497514762134e-07	2.92032579730915e-05	5.80176657840508	Down
GOLGA2P9	0.380123757575756	6.67479307692308	6.3340058474415	8.59425323251194e-07	2.93190330706268e-05	5.79618487608354	Normal
INSM2	0.311867575757577	6.80208269230769	6.32980814402124	8.68907179570614e-07	2.95894759755031e-05	5.78553424510619	Normal
MYO5A	-1.02632	8.46919923076923	-6.32798	8.73061919196674e-07	2.96778690961212e-05	5.78090392566667	Down
SEC63	-0.727618	11.2575115384615	-6.32168	8.87579107814438e-07	3.01175684427017e-05	5.76489615750652	Down
AGL	-0.989535	7.53404923076923	-6.32091	8.89366688974008e-07	3.01245272087353e-05	5.76294315359627	Down
SBK1	0.349987939393938	7.61841884615385	6.31819907995677	8.95686161270256e-07	3.02846923018483e-05	5.75607019120743	Normal
INTS7	-0.82952	8.53503	-6.31296	9.08039735464297e-07	3.0647951071451e-05	5.74277349796785	Down
ARID4B	-0.683446	8.07436769230769	-6.31048	9.13963359178553e-07	3.06689073758486e-05	5.73646164435049	Down
KLK1	0.304772303030302	7.50520653846154	6.30984892737901	9.15463906413206e-07	3.06689073758486e-05	5.73486924291441	Normal
FXR1	-0.953329	8.91395884615385	-6.30969	9.15841297661033e-07	3.06689073758486e-05	5.73446916067933	Down
CCDC22	0.284724909090908	8.04568346153846	6.30946524251923	9.16383251786254e-07	3.06689073758486e-05	5.73389490920449	Normal
FUOM	0.532131575757575	8.25534807692308	6.30932641245145	9.16716132425817e-07	3.06689073758486e-05	5.73354235904619	Up
VWA5B1	0.309840424242424	6.6207	6.30850661714675	9.18684302923974e-07	3.06808322639663e-05	5.73146050291362	Normal
GOLM1	-0.861143	8.86642192307692	-6.30635	9.23888367799609e-07	3.08005936417397e-05	5.72597724405253	Down
SMARCA5	-0.794321	9.52661807692308	-6.30433	9.2878953916656e-07	3.09098560621934e-05	5.72084128334047	Down
UBE2Q2P2	-0.575936	7.89816846153846	-6.30346	9.30901451230493e-07	3.09260733431478e-05	5.71863654645303	Down
HAPLN4	0.290030090909088	8.09928096153846	6.30271405329148	9.32713782077644e-07	3.09322988774042e-05	5.71674854048679	Normal
NUDT18	0.311557757575759	7.81443576923077	6.29605373520599	9.49113706786455e-07	3.13822980714576e-05	5.69982866677872	Normal
GPN1	-0.574154	7.95744615384615	-6.29587	9.49579937442717e-07	3.13822980714576e-05	5.69935193739223	Down
CAPZA2	-0.623672	9.76586115384615	-6.29421	9.53703219724006e-07	3.1463941924898e-05	5.69514596094214	Down
ZNF143	-0.773066	7.50734653846154	-6.28907	9.66626870050166e-07	3.18351368482266e-05	5.68207991366765	Down
ADAM9	-0.677715	10.6144015384615	-6.28502	9.76925334343889e-07	3.21187403533165e-05	5.6717923824556	Down
PEX11B	0.509073515151517	10.0060180769231	6.28390354019058	9.79788645856869e-07	3.21197030352738e-05	5.66895136574983	Up
CA4	1.08739945454546	8.54264038461539	6.28369	9.8032924267147e-07	3.21197030352738e-05	5.66841590963777	Up
TOR1AIP2	-0.732969	9.51141596153846	-6.28196	9.8478097271599e-07	3.22101213000371e-05	5.66401770184682	Down
KIF18A	-1.13219	5.85331461538462	-6.28025	9.89206372429496e-07	3.22889186636269e-05	5.65966516087259	Down
PUS7	-0.813765	7.35897923076923	-6.27972	9.90594457633234e-07	3.22889186636269e-05	5.65830393785061	Down
TMF1	-1.17004	8.32110923076923	-6.27849	9.93766845051679e-07	3.22889186636269e-05	5.65520008666774	Down
ZFP1	-0.569298	7.15691346153846	-6.27841	9.93974907379985e-07	3.22889186636269e-05	5.65499686552656	Down
ANLN	-1.68384	6.30442038461538	-6.27589	1.0005646077002e-06	3.24476113665775e-05	5.6485823971801	Down
ZNF446	0.331455939393939	7.70475730769231	6.27507284262625	1.00271215394103e-06	3.24619533374516e-05	5.64650107808942	Normal
GPR137	0.466943333333331	8.15628038461539	6.27329357013099	1.00739636544569e-06	3.25582295630291e-05	5.64198	Normal
NSMCE2	-0.551104	7.78184461538462	-6.27133	1.01259655988504e-06	3.26495485007204e-05	5.63697858701568	Down
CLTC	-1.02388	10.4050976923077	-6.27093	1.01365219394441e-06	3.26495485007204e-05	5.63596710112294	Down
RRP15	-0.814805	6.86561115384615	-6.26995	1.01625791613083e-06	3.26781852896394e-05	5.63347485431003	Down
SYNPO	0.569282969696969	8.77350884615385	6.26496666908546	1.02961482697058e-06	3.30178317491163e-05	5.62079907739906	Up
RANBP6	-0.970386	7.96456538461538	-6.26448	1.03092582785322e-06	3.30178317491163e-05	5.61956380076937	Down
LRRC4B	0.51421921212121	7.86878038461538	6.26347232035308	1.03365442734437e-06	3.30178317491163e-05	5.61699783406479	Up
LACC1	-0.678372	6.95262423076923	-6.26343	1.03375854814422e-06	3.30178317491163e-05	5.61690005333898	Down
BCAP29	-0.384567	8.54158346153846	-6.26275	1.03560507897177e-06	3.30214041596427e-05	5.61516759403356	Normal
PKNOX2	0.796494060606054	8.73036307692308	6.26176961681965	1.03827685028858e-06	3.30512343178821e-05	5.61266633263555	Up
IFI27L1	0.326059333333331	7.85770115384615	6.25994776797364	1.04324593222985e-06	3.31539725641526e-05	5.60803143564948	Normal
FGFBP3	0.369288787878786	7.05869576923077	6.25620138719091	1.05354005474565e-06	3.34253141368971e-05	5.59849942893916	Normal
RAB5B	0.524654545454542	10.6684307692308	6.25425887228146	1.05891807637413e-06	3.35400407684825e-05	5.59355652280586	Up
ATN1	0.4504023030303	9.82604384615385	6.24946639372935	1.07230580211863e-06	3.39076632045352e-05	5.58136011229484	Normal
TMEM246	0.45442593939394	7.01545153846154	6.24757004338535	1.07765049070039e-06	3.40201571160409e-05	5.57653348433522	Normal
C8orf82	0.390329636363633	8.25880653846154	6.24522963468166	1.08428396021996e-06	3.41728964681243e-05	5.57057616726632	Normal
NAA15	-1.2521	8.59543961538462	-6.24419	1.08724314911063e-06	3.42051171459425e-05	5.56793035140822	Down
TMEM53	0.646211515151512	9.01694615384615	6.24360954845752	1.08890003101708e-06	3.42051171459425e-05	5.56645207223912	Up
NRG2	0.288155393939391	7.85707076923077	6.24269468352727	1.09151552732404e-06	3.42307900793086e-05	5.56412308197833	Normal
SLC6A16	0.731935393939395	7.79957769230769	6.24010431468854	1.09895569301036e-06	3.44074351515547e-05	5.55752830451247	Up
G3BP1	-0.690048	10.5577769230769	-6.23887	1.10251116245472e-06	3.4452564800189e-05	5.55439256876379	Down
ZW10	-0.682459	7.06192846153846	-6.23835	1.10401683799723e-06	3.4452564800189e-05	5.55306768831081	Down
ZNF562	-0.588506	7.67568730769231	-6.23702	1.10789491503726e-06	3.45170009863326e-05	5.5496635737514	Down
XRN2	-0.813189	9.02245423076923	-6.23625	1.11013568909859e-06	3.45302989831385e-05	5.54770208313031	Down
UCHL3	-0.732892	9.10453153846154	-6.23175	1.12329990397822e-06	3.48827683068996e-05	5.53625794027198	Down
SPATS2	-0.537741	8.20360769230769	-6.22736	1.13632248237303e-06	3.52036911200258e-05	5.52506808269493	Down
PPP1R14A	0.991784909090908	9.16254269230769	6.22578554570367	1.14101994412831e-06	3.52036911200258e-05	5.52106314794614	Up
UGP2	-0.948909	9.19986076923077	-6.22532	1.14242712040361e-06	3.52036911200258e-05	5.51986663347366	Down
C11orf71	0.595592787878787	7.91080576923077	6.22520515464848	1.14275896282027e-06	3.52036911200258e-05	5.51958468431879	Up
ITGAV	-0.946529	10.4483980769231	-6.22417	1.14587174592715e-06	3.52036911200258e-05	5.51694389280228	Down
CLIP1	-0.817183	9.26400846153846	-6.224	1.14636564511545e-06	3.52036911200258e-05	5.5165255428852	Down
TPT1	-0.395362	9.56004057692308	-6.22254	1.15078521722875e-06	3.52036911200258e-05	5.51279001017137	Normal
SIPA1L3	0.565895818181819	9.09716653846154	6.22221039774491	1.15177489695234e-06	3.52036911200258e-05	5.51195547355356	Up
ADSS	-0.626835	8.41014615384615	-6.22218	1.1518532202804e-06	3.52036911200258e-05	5.51188945887526	Down
HSD17B12	-0.460851	10.0100696153846	-6.22209	1.15212752509855e-06	3.52036911200258e-05	5.51165829691644	Normal
TARS	-1.07935	8.27347807692308	-6.22122	1.1547620431538e-06	3.52276446369803e-05	5.50944093524876	Down
C12orf10	0.498227515151513	9.34122076923077	6.22025785361549	1.15769196249311e-06	3.52533469610363e-05	5.50698087838657	Normal
ARF5	0.774522545454547	9.63390538461539	6.21949062692328	1.16002541809784e-06	3.52533469610363e-05	5.50502608022918	Up
IGFALS	0.302771151515152	7.84222384615385	6.21911803092889	1.16116035640732e-06	3.52533469610363e-05	5.50407673246204	Normal
CLDN5	0.854534484848481	9.14285884615385	6.21748948153501	1.16613418828958e-06	3.53479783571345e-05	5.49992715607234	Up
BMS1	-0.684347	8.36036730769231	-6.21678	1.16831603209101e-06	3.53578123797846e-05	5.49811246378239	Down
TANK	-0.839072	8.75136653846154	-6.21548	1.17228848434892e-06	3.54217199810572e-05	5.49481716119287	Down
ZC3H8	-0.393704	7.15155692307692	-6.21396	1.17698570471444e-06	3.5507289817661e-05	5.49093500853943	Normal
LINC01560	0.36119703030303	6.64245653846154	6.21093047572084	1.18638593518851e-06	3.57342447187477e-05	5.48321221397055	Normal
IL17C	0.281280909090908	8.16658653846154	6.20994	1.18948522554582e-06	3.57709964510113e-05	5.48067938344686	Normal
SMIM10L2B	0.40524921212121	7.24736307692308	6.20849184558886	1.1940060799745e-06	3.58503150447863e-05	5.4769966146444	Normal
RGP1	0.34717727272727	8.81762730769231	6.2048106723392	1.20560293137708e-06	3.61269346358023e-05	5.46761298264503	Normal
RIOK2	-0.984565	7.90301692307692	-6.20437	1.20701462641155e-06	3.61269346358023e-05	5.46647687044305	Down
UNCX	0.302624606060606	9.23829384615385	6.20335832283204	1.21020962672663e-06	3.61328608008167e-05	5.46391047684284	Normal
URM1	0.532624424242423	8.36826423076923	6.20296554309147	1.21145854289841e-06	3.61328608008167e-05	5.46290912198601	Up
NOTCH4	0.782996787878787	9.39043346153846	6.20251	1.21290702099821e-06	3.61328608008167e-05	5.4617490542365	Up
LOC692247	0.791439757575756	7.89784076923077	6.19996822372468	1.22103218610899e-06	3.63121177628559e-05	5.4552672767026	Up
CCDC186	-1.38467	8.45726769230769	-6.19944	1.22273941405708e-06	3.63121177628559e-05	5.45391083359233	Down
ZNF708	-0.627488	7.86711769230769	-6.19822	1.22664340061565e-06	3.6339680188883e-05	5.45081610224138	Down
ITCH	-0.530153	9.58290230769231	-6.19796	1.22748552014351e-06	3.6339680188883e-05	5.45014983632871	Down
PABPC4	-0.369045	9.67270307692308	-6.19729	1.22963928930343e-06	3.63469153900311e-05	5.44844789951568	Normal
DDX27	-0.443288	8.29135307692308	-6.19609	1.23351838783423e-06	3.64050481097868e-05	5.44539	Normal
NAPRT	0.494059818181817	8.80093269230769	6.19370825012173	1.24127496561787e-06	3.65772604419532e-05	5.4393044656212	Normal
ADCK2	0.502408242424242	7.61728	6.19253269793463	1.24511408772383e-06	3.66336812579766e-05	5.43630643398467	Up
WRN	-0.888196	8.27026461538462	-6.18721	1.26264948823254e-06	3.70372004037114e-05	5.42272922942843	Down
CCDC88A	-1.20356	8.33246423076923	-6.18719	1.26272027012023e-06	3.70372004037114e-05	5.42267480770519	Down
PSMC1	-0.74639	9.22396019230769	-6.18497	1.27011603431302e-06	3.7164204363368e-05	5.41700520429537	Down
SYT5	0.302490181818178	7.30446538461538	6.18471444736395	1.27095487710404e-06	3.7164204363368e-05	5.4163642312766	Normal
RNF167	0.673789090909088	9.38737538461539	6.18373067955929	1.27424467496432e-06	3.7203254037762e-05	5.41385451995112	Up
CTU2	0.291806545454546	7.86649538461538	6.17866923635271	1.29130742785349e-06	3.76436878968131e-05	5.40094078572667	Normal
TMEM120B	0.459442969696967	8.14463461538462	6.1776671298919	1.29471300896163e-06	3.76852551048833e-05	5.39838374456162	Normal
C12orf4	-0.92654	8.18453307692308	-6.17688	1.29739187899786e-06	3.77055752803102e-05	5.39637706643455	Down
ZC3H15	-0.837025	7.52110846153846	-6.17628	1.29944740911958e-06	3.77077452439028e-05	5.39484012407644	Down
SNORD44	-0.927816	8.25853076923077	-6.17512	1.30340344931857e-06	3.7735128458204e-05	5.39188897769993	Down
KPNA4	-0.890627	8.95058846153846	-6.17484	1.30435566954708e-06	3.7735128458204e-05	5.39117997287929	Down
STRN3	-0.488539	9.41549	-6.17356	1.30877763295e-06	3.78056009420883e-05	5.38789423067896	Normal
UTF1	0.276292484848483	8.63910769230769	6.17258413585061	1.3121278197495e-06	3.78449472375023e-05	5.38541225362858	Normal
RFC4	-0.866957	7.85583961538462	-6.17137	1.31631019410965e-06	3.79081404766586e-05	5.38232262887348	Down
C11orf58	-0.546646	10.6279363461538	-6.17018	1.32045985641896e-06	3.79702021552738e-05	5.37926685336278	Down
IFT74	-0.784992	6.75218269230769	-6.16948	1.32286692446846e-06	3.79820433999723e-05	5.37749870574858	Down
TPCN1	0.628613515151509	9.72910346153846	6.16780926003769	1.32870312597386e-06	3.80587313289539e-05	5.37322495556031	Up
PRR13	0.435143939393937	10.3225873076923	6.16757079164753	1.32953647477171e-06	3.80587313289539e-05	5.37261624020032	Normal
RPL7L1	-0.633599	9.49254365384615	-6.16408	1.34180496311472e-06	3.83290385614444e-05	5.36369866378871	Down
PPP1CC	-0.46733	11.1303	-6.16374	1.34300634169381e-06	3.83290385614444e-05	5.36282980566966	Normal
CCDC187	0.28115521212121	8.21141038461538	6.16254513609632	1.34722276280798e-06	3.83559550495153e-05	5.35978655295205	Normal
DDX6	-0.436688	10.1456830769231	-6.16178	1.34992796474296e-06	3.83559550495153e-05	5.35783905117622	Normal
SNORD13P3	0.487244848484846	12.7032846153846	6.16176367449695	1.34999421533806e-06	3.83559550495153e-05	5.35779140567512	Normal
IMPA1	-0.915884	8.66270884615385	-6.16097	1.35280409552975e-06	3.83785078427785e-05	5.3557727706565	Down
SOCS7	0.324687272727271	8.17830230769231	6.15956751577243	1.3578138511707e-06	3.84415598228511e-05	5.35218410881252	Normal
SDAD1	-0.556702	6.59460961538462	-6.15922	1.35906544236073e-06	3.84415598228511e-05	5.3512896172404	Down
XKR6	0.332906545454543	6.66844692307692	6.1578400146476	1.36399701445373e-06	3.85145460940964e-05	5.34777310137722	Normal
TRPT1	0.386990242424241	7.96539269230769	6.15736775795863	1.36569229951224e-06	3.85145460940964e-05	5.34656719341386	Normal
BTF3L4	-0.4098	9.73109884615385	-6.15462	1.37561419005529e-06	3.8704204413409e-05	5.33953932222893	Normal
ZNF524	0.322272727272724	7.92580384615385	6.15403463522838	1.37771823586847e-06	3.8704204413409e-05	5.33805549900713	Normal
LAMC3	0.6439683030303	8.35601653846154	6.15355186990968	1.37946892891712e-06	3.8704204413409e-05	5.33682259431515	Up
ZBTB4	0.68851521212121	9.43219576923077	6.15325399488494	1.38055026248712e-06	3.8704204413409e-05	5.33606185930328	Up
AGPS	-0.865278	8.69472384615385	-6.15253	1.38317617471302e-06	3.8720796561525e-05	5.33421696612341	Down
NDUFA4L2	0.426762606060605	7.79218192307692	6.15168625412035	1.38625557706112e-06	3.87500163949127e-05	5.33205791905026	Normal
RNVU1-1	0.936101454545451	9.93780307692308	6.14878152697816	1.39688964266045e-06	3.89354493861908e-05	5.32463880127564	Up
EFR3B	0.595076363636362	8.06721692307692	6.14847531936342	1.39801545735087e-06	3.89354493861908e-05	5.32385665677587	Up
ILVBL	0.42179103030303	7.86770461538462	6.14820084187313	1.39902539294781e-06	3.89354493861908e-05	5.32315555333935	Normal
NXPH2	0.303326303030304	7.13213230769231	6.14613972775766	1.40663287754089e-06	3.90900196450634e-05	5.31789059551664	Normal
EVI5	-0.603744	8.40282	-6.14523	1.41001135348915e-06	3.91267873542557e-05	5.31556	Down
JOSD2	0.417895575757576	8.07458269230769	6.14344909711349	1.41662697035275e-06	3.92217074934847e-05	5.31101702327558	Normal
SRP72	-1.03555	10.2587303846154	-6.1432	1.4175527818616e-06	3.92217074934847e-05	5.31038273928503	Down
LOC441268	0.338735696969698	9.53621807692308	6.14160334143444	1.42352441787161e-06	3.93297689674949e-05	5.30630142795315	Normal
TDO2	-2.21572	6.46962423076923	-6.13731	1.43970683907186e-06	3.97192165051768e-05	5.29532701619171	Down
C12orf45	-0.416093	6.54653	-6.1314	1.46226847037028e-06	4.02832743877984e-05	5.28023051297372	Normal
TMC8	0.476263939393936	8.34206038461538	6.1254478896726	1.48536682040873e-06	4.08604664643073e-05	5.26501423790322	Normal
PSMC6	-0.637609	8.33064269230769	-6.12426	1.49002288924244e-06	4.08714018179738e-05	5.26198	Down
GPR25	0.348374606060605	8.00911807692308	6.12425	1.49005846089902e-06	4.08714018179738e-05	5.26195249223068	Normal
MED6	-0.574443	8.32968692307692	-6.12129	1.5017071767074e-06	4.11316515335281e-05	5.25439206710409	Down
ELMSAN1	0.552400606060607	8.72758538461538	6.11811991882817	1.51430829330279e-06	4.1360086646287e-05	5.24627924025711	Up
DENND6B	0.302763272727272	8.00165384615385	6.11805141608537	1.51458151878327e-06	4.1360086646287e-05	5.24610408132499	Normal
RIIAD1	0.547967333333333	6.7729	6.11755437486729	1.51656548009605e-06	4.1360086646287e-05	5.24483315350411	Up
FZD9	0.282667757575755	8.10907846153846	6.11536458071777	1.52533752293308e-06	4.15319882487417e-05	5.23923362456427	Normal
ADRB1	1.00392545454545	8.97708230769231	6.11489328608552	1.52723217977092e-06	4.15319882487417e-05	5.2380284215383	Up
CTC1	0.406480363636364	8.83135153846154	6.11029888041991	1.54582752073879e-06	4.19381026063258e-05	5.22627852203592	Normal
SIVA1	0.468645515151515	8.50197423076923	6.11011606250418	1.54657218058629e-06	4.19381026063258e-05	5.22581093926014	Normal
TTC22	0.446614242424241	6.86716115384615	6.10876482500189	1.55208736089774e-06	4.20277880541242e-05	5.22235486834338	Normal
C20orf27	0.376378787878787	7.17031615384615	6.10745087008367	1.55746946810682e-06	4.21136204472747e-05	5.21899400485847	Normal
BLOC1S6	-0.640658	9.07285884615385	-6.1066	1.56094573191944e-06	4.21477488692462e-05	5.21682941425519	Down
PSMD12	-0.652747	8.17425961538462	-6.1045	1.56962246631522e-06	4.23220017971339e-05	5.21144756751711	Down
SF3A3	-0.810207	9.93766384615385	-6.10253	1.57779971820004e-06	4.24823132046054e-05	5.2064026878659	Down
CEBPZ	-0.638546	6.75171692307692	-6.10188	1.58051583807791e-06	4.24953382678687e-05	5.20473278495779	Down
TSR1	-0.808994	8.11402461538461	-6.09935	1.59105319144336e-06	4.27183195378221e-05	5.19828134056186	Down
GAS2L1	0.432072545454545	8.41091807692308	6.09312626292236	1.61738523015524e-06	4.3202233754602e-05	5.18234460851188	Normal
TTC3	-1.00735	8.83606461538461	-6.0921	1.6217779699955e-06	4.3202233754602e-05	5.17971129681735	Down
LPGAT1	-0.473842	8.50083423076923	-6.09175	1.6232455140285e-06	4.3202233754602e-05	5.17883313856715	Normal
PDXP	0.37950612121212	8.58888038461538	6.09170329619706	1.62346310422913e-06	4.3202233754602e-05	5.17870300314941	Normal
ICE1	-0.961089	8.31067115384615	-6.09148	1.62440087895957e-06	4.3202233754602e-05	5.17814234231693	Down
ACPT	0.282456787878785	7.55606038461538	6.09147547744656	1.62443832473405e-06	4.3202233754602e-05	5.17811996159294	Normal
SMC2	-1.26581	6.84289307692308	-6.09135	1.62496319438406e-06	4.3202233754602e-05	5.1778063099065	Down
UHRF1BP1L	-0.772541	8.21297692307692	-6.08782	1.64016588784414e-06	4.35456036834045e-05	5.1687651708025	Down
ARL4A	-0.480172	7.56667326923077	-6.08355	1.65872612924514e-06	4.39770342566999e-05	5.1578401939421	Normal
SOAT1	-0.520502	9.10986692307692	-6.0815	1.66774051421059e-06	4.41545318894476e-05	5.15257814510887	Down
ZNF844	-0.871703	7.01201692307692	-6.07988	1.67485958806492e-06	4.4187779359278e-05	5.14844252276386	Down
WNT7A	0.799693090909087	8.19224230769231	6.07978505030853	1.67528575002887e-06	4.4187779359278e-05	5.14819551403694	Up
ASNSD1	-0.557084	8.11045653846154	-6.07932	1.67733876325119e-06	4.4187779359278e-05	5.14700644195942	Down
ERLEC1	-0.55397	9.62082269230769	-6.07911	1.67828138667567e-06	4.4187779359278e-05	5.14646097708648	Down
C1orf27	-0.749212	8.35389	-6.07815	1.68252661342087e-06	4.42383654876791e-05	5.14400819570261	Down
PRDM13	0.277044363636364	7.61928692307692	6.07738783319563	1.68590992039549e-06	4.42661810271014e-05	5.14205783599346	Normal
CAND1	-0.924303	9.10107	-6.07604	1.69191132978552e-06	4.43335537787136e-05	5.13860783896649	Down
POGLUT1	-0.670891	7.35625269230769	-6.07577	1.69313372542156e-06	4.43335537787136e-05	5.13790662729678	Down
EPS8	-1.0696	10.1604838461538	-6.07401	1.70099074983909e-06	4.44781042773859e-05	5.13341159288083	Down
RPF2	-0.792784	8.41539403846154	-6.07313	1.70496784560742e-06	4.45209436337213e-05	5.13114418863386	Down
AGRN	0.676366606060604	8.73425423076923	6.07173111076915	1.71125100375191e-06	4.45693244847734e-05	5.1275728172922	Up
TOP2B	-0.974777	8.80139115384615	-6.07168	1.71150326740751e-06	4.45693244847734e-05	5.12742970357381	Down
SLITRK2	0.534072787878785	7.02620346153846	6.07060551750052	1.71633927407235e-06	4.46342000290181e-05	5.12469022011278	Up
ITPR2	-1.10056	8.57650269230769	-6.06938	1.72190632139468e-06	4.47178836754012e-05	5.12154615956702	Down
ATP6V1C1	-0.921119	8.54138	-6.06687	1.73333594488846e-06	4.49533828976794e-05	5.11512286672542	Down
LCE1F	0.242073757575755	7.71422884615385	6.06527518571135	1.7406439545579e-06	4.50814943115158e-05	5.11103802346054	Normal
DSG2	-1.38752	8.29108846153846	-6.06246	1.75362693016119e-06	4.53560356556364e-05	5.10382324751346	Down
MYADML2	0.255324787878789	7.69758730769231	6.05994674126507	1.76528829685778e-06	4.54784611874025e-05	5.09738828996025	Normal
MSH6	-0.770303	7.77437423076923	-6.05992	1.76540807647095e-06	4.54784611874025e-05	5.09732241412904	Down
ARHGAP11A	-1.34321	5.74658230769231	-6.05907	1.76939136725597e-06	4.54784611874025e-05	5.09513424426451	Down
LYPD2	0.336355878787878	7.55994692307692	6.05848772944558	1.77209769472594e-06	4.54784611874025e-05	5.09365036622212	Normal
BTNL9	1.13672503030303	9.63288653846154	6.05843968406732	1.77232238037544e-06	4.54784611874025e-05	5.09352727307925	Up
GTF3C3	-0.905619	8.07611769230769	-6.05836	1.77269479938289e-06	4.54784611874025e-05	5.09332327916378	Down
ASB7	-0.306706	8.12834769230769	-6.05638	1.7820008043405e-06	4.56556760584466e-05	5.08823974592755	Normal
NDUFAF3	0.481780606060601	9.84327307692308	6.05313938764132	1.79728727365862e-06	4.59119699749159e-05	5.07994663989966	Normal
SNORD33	0.395487878787872	12.7344115384615	6.05276010233679	1.79908733148553e-06	4.59119699749159e-05	5.07897473053796	Normal
UGGT2	-0.678919	8.15109961538461	-6.05273	1.79923984037021e-06	4.59119699749159e-05	5.07889243075154	Down
DLX4	0.308710424242424	7.73585307692308	6.05152228055043	1.80497464025419e-06	4.59966496009087e-05	5.07580275952663	Normal
MTHFD2	-1.39615	9.32201596153846	-6.04929	1.8156317470703e-06	4.61703595727857e-05	5.07008713547474	Down
MEGF6	0.526430424242424	8.67493076923077	6.04908119238382	1.81664211599162e-06	4.61703595727857e-05	5.06954699603168	Up
FNIP1	-0.799523	9.35098384615385	-6.04828	1.8204741377559e-06	4.62060609150951e-05	5.06750113811093	Down
ELOVL6	-0.93596	6.88651115384615	-6.04714	1.82597106287566e-06	4.62838683793622e-05	5.06457392020336	Down
GALR3	0.326622787878785	8.16717076923077	6.04573547009695	1.83275751987702e-06	4.63941118994401e-05	5.06097213267346	Normal
TWSG1	-0.363357	9.26678	-6.04311	1.84552412366901e-06	4.65884306267907e-05	5.05423248860314	Normal
RRM1	-1.06211	8.26241423076923	-6.04298	1.84615751976085e-06	4.65884306267907e-05	5.05389932615408	Down
KIF3B	-0.341913	8.15917	-6.04264	1.84777606236746e-06	4.65884306267907e-05	5.0530485016288	Normal
TMEM94	0.439257090909088	9.60477846153846	6.04140090072818	1.85385129404573e-06	4.66797794093313e-05	5.04986154976458	Normal
PPP6R2	0.362384303030298	8.95736423076923	6.03820616852893	1.86955530231466e-06	4.70130181438069e-05	5.04167166637257	Normal
SH2B3	0.335278484848484	9.24465807692308	6.03078405374599	1.90656117308658e-06	4.78803410169869e-05	5.02264141611565	Normal
RPL13AP20	0.40805333333333	11.4392153846154	6.02924093957358	1.91434758482943e-06	4.80125436427049e-05	5.01868431790149	Normal
HRH3	0.278066787878786	6.86068769230769	6.02850801973906	1.91805709518788e-06	4.80341211477425e-05	5.01680478068279	Normal
POLR3C	-0.651128	9.13870076923077	-6.02807	1.92025458044926e-06	4.80341211477425e-05	5.01569307105224	Down
INTS1	0.333686666666662	8.51865153846154	6.02654550358108	1.92802579021593e-06	4.81049325815882e-05	5.01177178853942	Normal
BCCIP	-0.689077	7.97057846153846	-6.02652	1.92813950198318e-06	4.81049325815882e-05	5.01171452800384	Down
WNT10B	0.341375030303025	7.41629076923077	6.02556326212245	1.93303480425378e-06	4.81639404892343e-05	5.00925265305271	Normal
SNORA50A	0.515852727272726	10.2389146153846	6.02472923589638	1.93729832076814e-06	4.81930706617046e-05	5.00711358081066	Up
LRRC24	0.362146909090909	7.91306	6.02416523657405	1.94018686021695e-06	4.81930706617046e-05	5.00566702921993	Normal
NUCKS1	-0.377918	8.52976557692308	-6.02385	1.94179897024204e-06	4.81930706617046e-05	5.0048606367601	Normal
PTPN11	-0.812245	9.82019730769231	-6.02191	1.95180485188598e-06	4.83783296360697e-05	4.99987052489193	Down
CRTC2	0.608671939393934	9.21139961538461	6.02084235283354	1.95729381083464e-06	4.84512938661224e-05	4.99714393771578	Up
IMMT	-0.639884	9.31575153846154	-6.018	1.97206134474453e-06	4.86966675580597e-05	4.98984609470727	Down
KIAA1524	-0.861453	6.28527230769231	-6.0179	1.97255259699261e-06	4.86966675580597e-05	4.98960426711934	Down
SH2B1	0.54568606060606	7.45503615384615	6.01745675896584	1.97488061330227e-06	4.86966675580597e-05	4.98845907835813	Up
GMFB	-0.537951	9.00001615384615	-6.01507	1.98735047855028e-06	4.89407551224879e-05	4.98234784029849	Down
SLC16A1	-1.1512	7.20956076923077	-6.01134	2.00707778646218e-06	4.93627038024471e-05	4.97275775334186	Down
CWC22	-0.909976	7.94806846153846	-6.0102	2.01311148991624e-06	4.94472133187685e-05	4.96984339065484	Down
GLS	-0.48413	10.1237034615385	-6.0092	2.01844970593951e-06	4.9514444075083e-05	4.9672722315846	Normal
ARHGEF4	0.445557696969694	7.20470615384615	6.00862635510543	2.0215072302025e-06	4.95256262987577e-05	4.96580263187767	Normal
ZNF670	-0.803487	6.38680230769231	-6.00751	2.02748150877286e-06	4.95741842443983e-05	4.96293749744344	Down
HLTF	-1.0348	7.63673461538461	-6.00728	2.02869770573578e-06	4.95741842443983e-05	4.96235527013249	Down
B3GALT4	0.461213878787874	7.87279038461539	6.00640410381111	2.03341567499696e-06	4.96002310132067e-05	4.96009994564757	Normal
VAMP5	0.693802787878784	9.87129538461538	6.00611412741405	2.03497480675113e-06	4.96002310132067e-05	4.95935578624442	Up
RBM25	-0.768493	9.80404769230769	-6.00468	2.04272170947482e-06	4.9684269339518e-05	4.95566669432344	Down
BCLAF1	-1.12342	9.57980730769231	-6.00449	2.04370751970483e-06	4.9684269339518e-05	4.95519825312357	Down
SNORA60	1.13578678787879	10.4204261538462	6.00402326171363	2.04625274018608e-06	4.9684269339518e-05	4.95398984925013	Up
ALX4	0.34361412121212	7.51047346153846	6.00299910646756	2.05179999146752e-06	4.97212167226408e-05	4.95136135955543	Normal
LOC375196	0.32513212121212	6.85907076923077	6.00277823120629	2.05299833704537e-06	4.97212167226408e-05	4.95079447324616	Normal
ZNF799	-0.89973	7.42754230769231	-6.00111	2.0620921091875e-06	4.98609098647066e-05	4.94650334917614	Down
TUBA3FP	0.442613575757575	7.16438307692308	6.00062317213733	2.06472770742466e-06	4.98609098647066e-05	4.94526321289037	Normal
AZI2	-0.858478	9.29307038461539	-6.00028	2.06662417962038e-06	4.98609098647066e-05	4.94437183888131	Down
MIS12	-0.947518	8.14769153846154	-5.9979	2.0796704641623e-06	5.01110086973419e-05	4.93826194421167	Down
CLPX	-0.610723	8.61673346153846	-5.99743	2.08225508928333e-06	5.01110086973419e-05	4.93705605094655	Down
TRAPPC8	-0.646614	7.80937884615385	-5.99506	2.0953466920391e-06	5.03623985222934e-05	4.93097088099926	Down
IREB2	-0.810737	9.39478	-5.99418	2.10021307033515e-06	5.04157074488019e-05	4.92871860504661	Down
KIAA2013	0.280557212121208	8.95271538461538	5.99284835304435	2.10761026678701e-06	5.052955798307e-05	4.92530498242629	Normal
SLC16A7	-1.02907	8.27711230769231	-5.99185	2.11317470822997e-06	5.05992374161832e-05	4.92274501784842	Down
CCT8	-0.573056	7.56324076923077	-5.99028	2.12198410841438e-06	5.06928787738234e-05	4.91870593685462	Down
PEX16	0.297372848484844	8.26579307692308	5.98989699931909	2.12412363893096e-06	5.06928787738234e-05	4.91773	Normal
WNT6	0.331299333333331	7.78818423076923	5.98972777268649	2.12507445164483e-06	5.06928787738234e-05	4.91729299662292	Normal
WDR41	-0.607256	9.51211346153846	-5.98655	2.14300935036126e-06	5.10258887425601e-05	4.90913330591065	Down
DNAJC7	-0.663067	8.74072692307692	-5.98631	2.14439540838664e-06	5.10258887425601e-05	4.90850554828171	Down
GTF2F1	-0.31871	9.14761	-5.98564	2.14820132727913e-06	5.10526347891206e-05	4.90678389940504	Normal
REXO1L1P	0.344580424242422	7.64699564102564	5.98457465846445	2.15423472967611e-06	5.11321849303173e-05	4.9040608649732	Normal
RNF8	-0.382252	6.94119884615385	-5.98391	2.1580180915283e-06	5.1155214389726e-05	4.90235722152921	Normal
LCOR	-0.382639	8.53373	-5.98346	2.16057955291762e-06	5.1155214389726e-05	4.90120549328774	Normal
LOXL4	0.34308896969697	7.60236230769231	5.98145818944157	2.17206620676495e-06	5.128877723461e-05	4.89605740263674	Normal
UTP23	-0.673315	8.0769	-5.98136	2.17264161018461e-06	5.128877723461e-05	4.8958002348227	Down
CCDC112	-0.688409	5.76552730769231	-5.98107	2.17430359468009e-06	5.128877723461e-05	4.89505781842123	Down
SYTL1	0.35135527272727	7.63215769230769	5.97918278087532	2.18517963819765e-06	5.14815341494189e-05	4.89021340180226	Normal
STRAP	-0.484287	9.38516846153846	-5.97731	2.19604857019542e-06	5.16736471968356e-05	4.88539618257129	Normal
RBBP8	-1.02182	8.44368269230769	-5.9763	2.20189988517627e-06	5.17473656965623e-05	4.88281268525888	Down
GRIK5	0.246562181818178	6.78450923076923	5.97572102719805	2.20528388963244e-06	5.17629890543073e-05	4.88132169706277	Normal
ADPRHL1	0.266677575757575	6.64755153846154	5.97343162692211	2.21868234822701e-06	5.20133462818341e-05	4.87544073197646	Normal
MMEL1	0.311739939393937	6.23752269230769	5.97186502559738	2.22789813131738e-06	5.21022423962143e-05	4.87141624258782	Normal
MFN1	-0.734013	8.42605	-5.97186	2.22794837731238e-06	5.21022423962143e-05	4.87139434606075	Down
CPSF3	-0.729775	7.93950423076923	-5.97072	2.2346697827298e-06	5.21808126577545e-05	4.86846969100848	Down
GBE1	-0.805569	8.54260038461539	-5.97036	2.23679045643663e-06	5.21808126577545e-05	4.86754875722851	Down
TTF1	-0.505797	6.55972230769231	-5.96988	2.2396015710553e-06	5.21824424805492e-05	4.86632933431454	Down
RASSF7	0.396861333333337	8.65809846153846	5.96779491326374	2.25202261841909e-06	5.24077048462418e-05	4.8609595153016	Normal
OGFOD3	0.382340424242421	7.75485192307692	5.96685008062749	2.25766054509289e-06	5.24747571872873e-05	4.85853191485033	Normal
WDR43	-1.2577	9.16753423076923	-5.96627	2.26111634987603e-06	5.24909888246831e-05	4.85704689621725	Down
EPRS	-1.29926	8.47618961538462	-5.96523	2.26737090243031e-06	5.25720736889931e-05	4.85436497010827	Down
SMC6	-1.14124	7.68817615384615	-5.96427	2.27310518666607e-06	5.26409128143251e-05	4.8519126261199	Down
SAC3D1	0.379169393939392	8.66959884615385	5.96332004075382	2.27885131718775e-06	5.27098586561191e-05	4.84946141426057	Normal
FBXO5	-0.753124	7.46823076923077	-5.96268	2.28272715243752e-06	5.27354297012144e-05	4.84781153024962	Down
ACTL9	0.288843939393935	7.52544346153846	5.9610907402511	2.29233730437483e-06	5.28932520316113e-05	4.84373268990066	Normal
MYO15B	0.580403939393936	8.63983115384615	5.96025182122754	2.29743316188889e-06	5.29466557744757e-05	4.84157678606373	Up
EIF2B3	-0.671379	7.82718307692308	-5.95826	2.30960461925528e-06	5.31627974995689e-05	4.83644670111557	Down
IQSEC3	0.248191232323228	8.59617512820513	5.95587987426073	2.32417578011511e-06	5.34259623257697e-05	4.83034061930811	Normal
SNORD116-20	0.531186060606053	12.2960807692308	5.95539413324746	2.32716636116601e-06	5.34259623257697e-05	4.8290921448512	Up
NUFIP1	-0.727731	8.44806807692308	-5.95502	2.32945727728456e-06	5.34259623257697e-05	4.8281368436087	Down
RNGTT	-0.552841	8.39500307692308	-5.9541	2.33515623324212e-06	5.345116664701e-05	4.82576447576386	Down
CRACR2B	0.313660727272727	8.14996538461538	5.95393520486329	2.33617202407608e-06	5.345116664701e-05	4.82534222930107	Normal
TIMM17B	0.618738848484846	8.14270653846154	5.95311497866642	2.34125058103636e-06	5.35030564953279e-05	4.82323391217631	Up
ZC3H12C	-0.744619	8.07537961538462	-5.95198	2.34827510981571e-06	5.35684064056183e-05	4.82032526847477	Down
UBA7	0.596409454545453	9.89768692307692	5.95174814595094	2.34973835620358e-06	5.35684064056183e-05	4.81972047784679	Up
UBA3	-0.487775	9.58455384615385	-5.94989	2.36130892867238e-06	5.3681932558512e-05	4.81495133913363	Normal
PHF14	-0.735942	8.39044346153846	-5.94987	2.36145576290265e-06	5.3681932558512e-05	4.81489096754891	Down
ULK3	0.392275030303029	8.21062615384615	5.94959404118985	2.36317816159031e-06	5.3681932558512e-05	4.81418307540336	Normal
SNORD77	-1.16363	3.92847692307692	-5.94838	2.37078283748459e-06	5.37904911732499e-05	4.81106377027766	Down
PSMD1	-1.10472	9.35257807692308	-5.94378	2.39983734142027e-06	5.43641181430469e-05	4.79923757521389	Down
LENG8	0.386304242424242	10.4888769230769	5.94347573463429	2.40177681016508e-06	5.43641181430469e-05	4.79845324988396	Normal
TMEM63A	0.348032121212119	10.1338423076923	5.9430058585389	2.40476735761099e-06	5.43671632060365e-05	4.79724510658818	Normal
FLJ26850	0.366935818181819	6.20376192307692	5.9415482778536	2.41406817595761e-06	5.45126948962384e-05	4.7934972748417	Normal
GNPAT	-0.578636	8.73931769230769	-5.93799	2.43690026589486e-06	5.49630728217707e-05	4.78435781504434	Down
EPC2	-0.831944	8.95363961538462	-5.93631	2.44777530720141e-06	5.51430186365515e-05	4.7800347119174	Down
PRDM12	0.351235333333331	7.42203576923077	5.93439157588871	2.46026563240996e-06	5.52107073179722e-05	4.77509313113658	Normal
MPHOSPH9	-0.768628	7.91423192307692	-5.93419	2.46156422641848e-06	5.52107073179722e-05	4.77458080557617	Down
TAOK3	-0.886996	9.03619807692308	-5.93406	2.46242372732937e-06	5.52107073179722e-05	4.77424186110694	Down
LY6H	0.268133939393937	7.56875538461538	5.93369239421542	2.46482661062996e-06	5.52107073179722e-05	4.77329491070829	Normal
AGER	0.918119999999993	12.3712846153846	5.93362271225804	2.46528163586239e-06	5.52107073179722e-05	4.77311569414905	Up
PRX	0.470477454545454	7.98340384615385	5.92840544725147	2.49959292696587e-06	5.59133383757019e-05	4.75969625564046	Normal
TSPO	0.687702303030303	9.41353769230769	5.92776039471781	2.50386851749221e-06	5.59432407265044e-05	4.75803695995192	Up
ARHGAP4	0.403781636363632	8.74982730769231	5.92715220941028	2.50790651484813e-06	5.59677707111947e-05	4.75647247074168	Normal
MAP3K10	0.376959333333331	7.70602653846154	5.9258935138064	2.51628445177901e-06	5.60889822295847e-05	4.75323452776995	Normal
HES4	0.368146727272725	8.53271961538462	5.9242468524038	2.52728745233697e-06	5.6220777193348e-05	4.74899837922353	Normal
LCNL1	0.302084545454544	7.73982	5.92412495984604	2.52810387043002e-06	5.6220777193348e-05	4.74868479424365	Normal
CWC15	-0.479572	7.80041192307692	-5.92188	2.54319590950599e-06	5.64904052897971e-05	4.74290613482068	Normal
C2orf27B	0.310673030303029	8.82097807692308	5.92074644189069	2.55083912234706e-06	5.65941416468514e-05	4.73999266043637	Normal
PROSC	-0.381634	9.54389730769231	-5.91938	2.56009175998908e-06	5.6717198522058e-05	4.73647735855976	Normal
NASP	-0.676751	8.17259692307692	-5.91905	2.56234454344242e-06	5.6717198522058e-05	4.73562339498938	Down
MCM8	-1.02633	7.69389307692308	-5.91855	2.56573107911392e-06	5.67261983995499e-05	4.7343410713497	Down
JPH4	0.30211103030303	7.95200846153846	5.9161034476622	2.58242117790946e-06	5.69806221855117e-05	4.72804593562095	Normal
NAPG	-0.939079	8.85026115384615	-5.91558	2.58597912181458e-06	5.69806221855117e-05	4.72670922078385	Down
HS2ST1	-0.489083	8.15837961538462	-5.91511	2.58923336948057e-06	5.69806221855117e-05	4.72548821389135	Normal
SAMD1	0.341211878787876	7.99529846153846	5.91468557454179	2.59214425857536e-06	5.69806221855117e-05	4.72439733633274	Normal
ZBTB12	0.318081999999998	7.31690884615385	5.91398812605079	2.59694059261831e-06	5.69806221855117e-05	4.72260254400768	Normal
RB1CC1	-0.899352	8.18850192307692	-5.91391	2.59747115543894e-06	5.69806221855117e-05	4.72240421063783	Down
ARHGAP33	0.305613090909089	7.51870615384615	5.91358699800546	2.59970320255992e-06	5.69806221855117e-05	4.72157027716901	Normal
DRD4	0.386406969696967	7.77039346153846	5.91337199712273	2.60118515860526e-06	5.69806221855117e-05	4.72101698687592	Normal
PPAT	-0.744533	6.81669653846154	-5.91255	2.60687273713882e-06	5.70395740507754e-05	4.71889644471003	Down
FAM155B	0.260338848484845	7.14900730769231	5.90969107158421	2.62668991269524e-06	5.74071976786069e-05	4.7115438412724	Normal
NKG7	1.32097503030303	8.99403461538462	5.90450240854047	2.66307164658727e-06	5.81132336248374e-05	4.69818871543664	Up
SPTY2D1	-0.649285	7.08050730769231	-5.90422	2.66510049141012e-06	5.81132336248374e-05	4.69744934204621	Down
SLTM	-0.881676	9.01034961538462	-5.90047	2.69169200143471e-06	5.8625914118205e-05	4.68781028657625	Down
MINK1	0.444503575757574	9.60446346153846	5.89774703329582	2.71120343516315e-06	5.89833926763036e-05	4.68079805153796	Normal
IDH1	-1.16253	9.93707807692308	-5.89571	2.72590957260279e-06	5.92288774407758e-05	4.67554607609488	Down
SLC25A24	-0.532115	8.84683769230769	-5.89532	2.72871010272959e-06	5.92288774407758e-05	4.6745491410229	Down
IBTK	-0.914946	9.39021576923077	-5.89347	2.74213771655988e-06	5.93938609642349e-05	4.66978334052642	Down
PIK3CB	-0.754335	8.87930115384615	-5.89311	2.74477575660197e-06	5.93938609642349e-05	4.66884977716429	Down
OTULIN	-0.370916	8.31254076923077	-5.89277	2.74720012079473e-06	5.93938609642349e-05	4.66799262155279	Normal
AOC3	0.810464909090907	9.78205	5.89255529286943	2.74879131695162e-06	5.93938609642349e-05	4.66743045109567	Up
LGR5	1.04020096969697	6.48747230769231	5.89113341645963	2.75917720979898e-06	5.94104996068757e-05	4.66376908612516	Up
MAP7D3	-1.01944	8.36793538461538	-5.89065	2.7627458739839e-06	5.94104996068757e-05	4.66251419727715	Down
ZNF43	-0.829705	7.69809115384615	-5.89033	2.76505428572361e-06	5.94104996068757e-05	4.66170332821664	Down
ZNF426	-0.640864	8.39573	-5.89021	2.76590854592654e-06	5.94104996068757e-05	4.66140342636622	Down
CBFA2T3	0.333698727272726	7.95643576923077	5.89014712980502	2.76640469281216e-06	5.94104996068757e-05	4.66122928851065	Normal
CTDSP1	0.563502787878784	9.83318230769231	5.88984845211317	2.76859716824143e-06	5.94104996068757e-05	4.66046014634446	Up
SHBG	0.293022060606061	6.67154846153846	5.88946587933515	2.7714080505834e-06	5.94104996068757e-05	4.65947495162611	Normal
GRK3	-0.727205	9.31085961538462	-5.88885	2.77595011490014e-06	5.94409295694477e-05	4.65788510005365	Down
SDC3	0.603177818181813	9.12265538461538	5.88821068715139	2.78065061719079e-06	5.94448795063253e-05	4.65624252802229	Up
MRPL47	-0.536755	8.86549192307692	-5.88798	2.78238010296994e-06	5.94448795063253e-05	4.65563886485614	Down
SULF1	-1.29595	8.76701	-5.88706	2.78918733028769e-06	5.95170982778516e-05	4.65326649690431	Down
PPP2R3A	-0.674864	7.69648461538462	-5.88667	2.7920134882392e-06	5.95170982778516e-05	4.65228326126511	Down
EME2	0.276529515151513	8.53335807692308	5.8828672963946	2.82034645377344e-06	6.0046999978034e-05	4.6424807257441	Normal
GRIA1	1.15219509090909	7.98414884615385	5.88248871556124	2.82318055160435e-06	6.0046999978034e-05	4.64150561957791	Up
SALL3	0.338510363636361	7.56321807692308	5.88200626785185	2.82679638049798e-06	6.00568034588834e-05	4.6402629697319	Normal
KCNK15	0.385773090909092	8.43729230769231	5.88106556874693	2.83386016070193e-06	6.01397569889876e-05	4.63783994464142	Normal
FAM208B	-1.12969	9.11642576923077	-5.87985	2.84303203134958e-06	6.02196919605559e-05	4.63470279916526	Down
ENAH	-0.489829	9.38496115384615	-5.87973	2.84395372307942e-06	6.02196919605559e-05	4.63438810378457	Normal
CACNA2D1	-0.697772	7.79466846153846	-5.87888	2.85037541390777e-06	6.02886070879425e-05	4.6321983580727	Down
C2orf81	0.383291272727271	7.52921230769231	5.87753591112222	2.86052407101646e-06	6.04361112273799e-05	4.6287477877995	Normal
HSP90B1	-1.01441	11.5671461538462	-5.87668	2.86703563834873e-06	6.04722233532936e-05	4.62654028057781	Down
NKX1-2	0.262541575757574	7.62434538461538	5.87647515107921	2.86858676654886e-06	6.04722233532936e-05	4.62601516726199	Normal
LYAR	-0.789464	6.84995	-5.87555	2.87565556663993e-06	6.05541807152187e-05	4.62362571213931	Down
KRTAP10-12	0.378162484848483	7.97185884615385	5.87479251953151	2.88142336912816e-06	6.06085914416835e-05	4.6216803798116	Normal
PPP2CA	-0.5807	10.3464534615385	-5.87352	2.891152601293e-06	6.06105390683478e-05	4.61840776809511	Down
E4F1	0.26943393939394	8.21550538461539	5.87345746252266	2.89164966324799e-06	6.06105390683478e-05	4.6182408677858	Normal
STK38L	-0.976799	9.86796230769231	-5.87343	2.89186095198085e-06	6.06105390683478e-05	4.61816993128735	Down
IQSEC2	0.373201212121211	7.90473384615385	5.87311849275449	2.8942519443753e-06	6.06105390683478e-05	4.61736755846427	Normal
RARS2	-0.559098	8.81810730769231	-5.87113	2.90955546041133e-06	6.080053034351e-05	4.61224763130387	Down
TIGD5	0.344925636363639	8.27187192307692	5.87111097800585	2.90971228950082e-06	6.080053034351e-05	4.61219530229369	Normal
NLRC5	0.444265030303027	8.69770038461538	5.86997244578641	2.91851746128869e-06	6.09176517468109e-05	4.60926180588536	Normal
ZNF440	-0.636268	7.03161692307692	-5.8688	2.92758229586238e-06	6.10399305411132e-05	4.60625103496518	Down
USP16	-1.10912	9.01593153846154	-5.86777	2.9356590906077e-06	6.11413637295493e-05	4.60357627443333	Down
C1orf198	0.890554242424241	10.9811403846154	5.86726557714325	2.93956010624905e-06	6.11557007459639e-05	4.60228702544533	Up
RPL17	-0.566338	7.16355923076923	-5.86601	2.94939587691775e-06	6.12933405163825e-05	4.59904397779539	Down
TCF24	0.297862787878787	9.03407846153846	5.86458204659431	2.96057269635285e-06	6.13957423572205e-05	4.59537186516018	Normal
CASK	-0.745444	9.25833423076923	-5.86438	2.96214200573066e-06	6.13957423572205e-05	4.59485738347457	Down
RAD18	-0.575915	8.03302153846154	-5.86415	2.96399911884249e-06	6.13957423572205e-05	4.59424890045497	Down
TTLL10	0.453477999999997	8.10728192307692	5.86351186194763	2.96899474239956e-06	6.14323738220848e-05	4.59261397539636	Normal
EFCC1	0.651932424242423	9.05451576923077	5.86221595824743	2.97922555314177e-06	6.15433314488789e-05	4.58927429379991	Up
MIA3	-0.864851	8.48109730769231	-5.86201	2.98082326097218e-06	6.15433314488789e-05	4.58875378396233	Down
NKX6-3	0.238137393939391	8.20085423076923	5.86154605108071	2.98452825223693e-06	6.15530658825375e-05	4.58754782513911	Normal
CCNG1	-0.563822	10.716	-5.85898	3.00496486401672e-06	6.19074796011064e-05	4.58092259018914	Down
SMARCAD1	-0.890703	8.04932653846154	-5.85791	3.01347819274356e-06	6.1928351579233e-05	4.57817598835501	Down
ZNF322	-0.736777	6.37450615384615	-5.85778	3.01450506761341e-06	6.1928351579233e-05	4.57784521885209	Down
TFB2M	-0.576712	8.75570153846154	-5.85744	3.01724358243942e-06	6.1928351579233e-05	4.57696365904804	Down
SNORD116-24	0.535258181818179	12.0061846153846	5.85722137274661	3.01899087337299e-06	6.1928351579233e-05	4.57640160389989	Up
CYP26C1	0.272042787878786	7.60116230769231	5.85606569611322	3.02826817024843e-06	6.20517899772326e-05	4.57342279402876	Normal
C19orf57	0.258072787878787	7.42129269230769	5.85343347537924	3.04950624414507e-06	6.2381713577389e-05	4.56663777244419	Normal
PITPNM1	0.447130303030301	8.47728615384615	5.85298534032829	3.05313698824357e-06	6.2381713577389e-05	4.56548257533401	Normal
UBXN4	-0.878398	9.64252307692308	-5.85285	3.05420030752924e-06	6.2381713577389e-05	4.56514451822544	Down
ATP6V1H	-0.375017	7.98065153846154	-5.85224	3.05916000721265e-06	6.23889575357539e-05	4.56356925318073	Normal
TRIM56	0.314028181818182	8.61473192307692	5.85200315868401	3.06110980974964e-06	6.23889575357539e-05	4.56295067003526	Normal
EIF3D	-0.624196	10.7867961538462	-5.85135	3.066449951795e-06	6.2430953243176e-05	4.56125850307058	Down
ETFA	-0.435973	9.16616807692308	-5.84895	3.08600906518907e-06	6.27090202933194e-05	4.55508574566486	Normal
SH2D3C	0.844195515151513	9.77335769230769	5.84862237936106	3.08871435896743e-06	6.27090202933194e-05	4.55423505086244	Up
SYN3	0.264707333333335	7.01671576923077	5.84846681531325	3.08999059860966e-06	6.27090202933194e-05	4.55383398885815	Normal
ZDBF2	-0.722937	6.91972538461538	-5.84761	3.09704346955569e-06	6.27852177704601e-05	4.55162058747506	Down
TMEM204	0.888789696969697	11.2686269230769	5.8468383600976	3.10338239228904e-06	6.28467949144831e-05	4.54963554247372	Up
B4GALT4	-0.524109	7.07144	-5.84548	3.11457114882599e-06	6.30016320702518e-05	4.54614164061475	Down
HSBP1	-0.310592	8.98193615384615	-5.84509	3.11782918248128e-06	6.30016320702518e-05	4.54512661774442	Normal
NFXL1	-0.715221	7.90634961538462	-5.84471	3.12095708353895e-06	6.30016320702518e-05	4.54415313477305	Down
U2SURP	-0.889583	9.32589538461538	-5.84101	3.15181656531726e-06	6.35571823489187e-05	4.53460085163856	Down
OLIG1	0.291303575757575	7.52680884615385	5.83911250768459	3.16772047257805e-06	6.38102930327998e-05	4.52971440552394	Normal
LOC646813	-0.892099	7.30425653846154	-5.83727	3.18329493747825e-06	6.40562393550063e-05	4.52495290588367	Down
ZNF442	-0.566794	7.20970269230769	-5.83578	3.19588216967988e-06	6.42142123214687e-05	4.52112167409395	Down
CPNE7	0.272699393939393	7.06561384615385	5.83554388954471	3.19789206139695e-06	6.42142123214687e-05	4.5205113123211	Normal
TRIM11	0.353815575757578	8.18052346153846	5.83219174387231	3.22649789856538e-06	6.47203519463546e-05	4.51186567750833	Normal
MORN1	0.2759433030303	7.28731442307692	5.83015039859283	3.24404442622214e-06	6.50038207342786e-05	4.50660039405916	Normal
SLC6A8	0.406111636363629	8.97330153846154	5.82952708034997	3.24942139296572e-06	6.50173717828154e-05	4.50499259952173	Normal
AFG3L2	-0.310703	8.25132	-5.82924	3.25187725551656e-06	6.50173717828154e-05	4.5042591445834	Normal
CHEK1	-1.13091	6.48693192307692	-5.82889	3.25496718370577e-06	6.50173717828154e-05	4.50333710972029	Down
CRAMP1	0.215313272727269	7.60697192307692	5.82755811433376	3.26646562077666e-06	6.51254054635965e-05	4.49991364980408	Normal
ZNF205	0.32382909090909	8.29015538461539	5.82747143589796	3.26721801942292e-06	6.51254054635965e-05	4.49969005658539	Normal
NIN	-0.806513	8.36540961538462	-5.82573	3.2823292900812e-06	6.53411389452313e-05	4.49521025454344	Down
PMPCB	-0.759586	9.13422076923077	-5.82519	3.28707145262156e-06	6.53411389452313e-05	4.49380867212088	Down
ZNF517	0.341183636363633	7.36976307692308	5.82504649431762	3.28833846971694e-06	6.53411389452313e-05	4.49343453793514	Normal
WBSCR28	0.337423454545453	6.64861192307692	5.82110446723773	3.3229670454055e-06	6.59603760962868e-05	4.48326460067531	Normal
SAR1A	-0.422589	11.1042076923077	-5.82021	3.33091586108876e-06	6.60492857621725e-05	4.48094510605884	Normal
GRIK4	0.626946606060606	7.60654269230769	5.81917637992532	3.34003818730197e-06	6.61612559141315e-05	4.47828999065153	Up
RBM28	-0.525622	7.98521807692308	-5.8186	3.34519481737569e-06	6.61945203155548e-05	4.47679232573514	Down
GTPBP6	0.402652969696965	7.88264615384615	5.81687670838955	3.36051521339277e-06	6.64286267935045e-05	4.47235633501562	Normal
NVL	-0.447	7.87442692307692	-5.81595	3.36884334261573e-06	6.65241720643497e-05	4.46995342177262	Normal
MTHFD1	-0.783421	8.38500615384615	-5.81517	3.37580185353304e-06	6.65659849695549e-05	4.46795023670899	Down
RFWD2	-0.36063	8.77896423076923	-5.81466	3.38036418933476e-06	6.65659849695549e-05	4.46663909257712	Normal
PELI3	0.360589939393938	7.48228538461538	5.81454006915804	3.3814513272515e-06	6.65659849695549e-05	4.46632692727461	Normal
ALX3	0.319761636363635	7.79753423076923	5.81404713251197	3.38588480708203e-06	6.65844041194354e-05	4.46505491817812	Normal
WHRN	0.413330545454543	7.53257538461538	5.81357866633153	3.39010364140115e-06	6.65985685425307e-05	4.46384603919785	Normal
VEZT	-0.650601	8.88685769230769	-5.81054	3.41760488167545e-06	6.70696149768804e-05	4.45600243126714	Down
HDAC7	0.401360181818182	9.09314576923077	5.80944053691628	3.42760152127606e-06	6.71965216879621e-05	4.45316693508204	Normal
TEX261	0.53599545454545	10.3558726923077	5.80690466757103	3.45078721311354e-06	6.75814664494129e-05	4.44662214915853	Up
PRR14L	-0.570845	8.43756115384615	-5.80589	3.46015030234954e-06	6.76072317278862e-05	4.44399162607186	Down
PIN1	0.598242181818177	8.99473153846154	5.80572380400846	3.46163796330645e-06	6.76072317278862e-05	4.44357432927661	Up
ROCK1	-1.12998	8.94452230769231	-5.8056	3.46275745611941e-06	6.76072317278862e-05	4.44326042388404	Down
KPNA2	-0.992153	9.55125096153846	-5.80175	3.49843052948796e-06	6.82320556795831e-05	4.43331050869109	Down
CLPSL2	0.30476224242424	6.52632346153846	5.80108542864575	3.50459382005006e-06	6.82320556795831e-05	4.43160173524042	Normal
IPO7	-0.967786	10.1304073076923	-5.80099	3.50551326195799e-06	6.82320556795831e-05	4.43134707752547	Down
TGFBR1	-0.650005	9.35905076923077	-5.8	3.51469688276366e-06	6.83409293772104e-05	4.42880715179163	Down
MFSD7	0.378507090909089	8.91854038461539	5.79945294846527	3.51983993990493e-06	6.83710949959492e-05	4.42738762857285	Normal
SET	-0.441064	10.8541307692308	-5.79843	3.52941997104463e-06	6.83859508556144e-05	4.42474899018661	Normal
ZC3H13	-1.00844	8.48299346153846	-5.79827	3.53095740692028e-06	6.83859508556144e-05	4.42432619986665	Down
RBM18	-0.463369	8.48586076923077	-5.79813	3.53227911513005e-06	6.83859508556144e-05	4.4239628812068	Normal
CCDC93	-0.694733	8.96917	-5.79784	3.53497455568001e-06	6.83859508556144e-05	4.42322236450562	Down
CCT5	-1.07021	9.43601115384615	-5.7973	3.54009218990118e-06	6.84154263217856e-05	4.42181795312923	Down
PSENEN	0.628538181818175	11.005	5.79520600109398	3.55981780554926e-06	6.87268678969937e-05	4.41642366950903	Up
PAX1	0.345787757575757	7.17486384615385	5.79435029003485	3.56792823723897e-06	6.88136086615472e-05	4.41421441285223	Normal
POLR3B	-0.835579	7.81418423076923	-5.79397	3.57154052099226e-06	6.88136086615472e-05	4.41323205452303	Down
CELP	0.345650363636361	7.79217730769231	5.79237574209816	3.58671430442455e-06	6.90360904944649e-05	4.40911638178119	Normal
GNAI2	0.279941030303029	9.96256807692308	5.79024947530216	3.6070555804024e-06	6.93574848773132e-05	4.40362634364994	Normal
TAPT1-AS1	0.327451575757573	7.77970346153846	5.7881027825007	3.62771047691416e-06	6.96842549329344e-05	4.39808326277674	Normal
DNPH1	0.548177878787877	9.03979192307692	5.78603033270788	3.64776435993715e-06	6.99988330199231e-05	4.3927316005808	Up
NT5M	0.309422303030302	7.81692923076923	5.78412042983804	3.66634449981023e-06	7.02845255774296e-05	4.38779943151541	Normal
SRRM3	0.209966787878786	7.32836923076923	5.78265398527456	3.6806753842281e-06	7.04366920204196e-05	4.3840122951927	Normal
KIRREL3-AS3	0.301815818181817	7.02130269230769	5.78255114390238	3.68168252575738e-06	7.04366920204196e-05	4.38374669903239	Normal
EBF4	0.485022848484848	7.96700269230769	5.78158740678867	3.69113408879735e-06	7.05466149742433e-05	4.38125773637306	Normal
WDR12	-0.825202	7.50123115384615	-5.78058	3.70107983717885e-06	7.06425247651383e-05	4.37864551103198	Down
FAM3A	0.486533515151514	9.24433423076923	5.78032272510569	3.7035742653713e-06	7.06425247651383e-05	4.3779914574061	Normal
MAP4K5	-0.526938	9.57402807692308	-5.77982	3.70857471030382e-06	7.06670952806241e-05	4.37668163778891	Down
MRFAP1L1	-0.587286	8.45003038461538	-5.77845	3.72206531726749e-06	7.08164358576374e-05	4.37315669415535	Down
FAM151B	-0.541492	7.02150884615385	-5.77812	3.72537383552971e-06	7.08164358576374e-05	4.37229416736332	Down
MAPRE1	-0.683732	9.88424730769231	-5.7779	3.72757242747177e-06	7.08164358576374e-05	4.37172142078489	Down
SRCAP	0.284327696969694	9.22704884615385	5.77615166200593	3.74490429932059e-06	7.10130378181249e-05	4.36721816086894	Normal
TPSG1	0.309458666666666	7.32025384615385	5.77606788289388	3.74573920066232e-06	7.10130378181249e-05	4.36700175905726	Normal
ZNF837	0.307182606060604	7.55061346153846	5.77572959069692	3.74911236642233e-06	7.10130378181249e-05	4.36612794419806	Normal
RSRC2	-0.687588	9.07691653846154	-5.77522	3.75419924783959e-06	7.10387046539508e-05	4.36481167953021	Down
CKAP5	-0.992148	8.47848230769231	-5.77213	3.78524083823748e-06	7.15549598775459e-05	4.35681792332157	Down
RPS6KC1	-0.590501	7.93526884615385	-5.76933	3.81353193017302e-06	7.20182478400531e-05	4.3495893887157	Down
WDR90	0.309203272727269	8.01246923076923	5.76867664851466	3.82014134390963e-06	7.20715665239481e-05	4.34790837770868	Normal
CAPRIN1	-0.636739	10.9146961538462	-5.76822	3.82475927960967e-06	7.20872451947026e-05	4.34673559685025	Down
TASP1	-0.541314	7.80126692307692	-5.76751	3.83206273889057e-06	7.21534582566971e-05	4.34488368353884	Down
ZNF37A	-0.769022	7.73709153846154	-5.76522	3.85542833840917e-06	7.24629985917281e-05	4.33898257931774	Down
NOS2	0.485792545454543	7.08408038461539	5.76515487855999	3.85611565315301e-06	7.24629985917281e-05	4.33880953660258	Normal
RTN4R	0.27634696969697	8.02087730769231	5.7639867461145	3.86812333614385e-06	7.24944856573292e-05	4.33579137478057	Normal
FLJ20712	0.729619212121211	6.79080961538462	5.76382102058939	3.86982994830253e-06	7.24944856573292e-05	4.33536317441739	Up
STAM	-0.418546	10.0931496153846	-5.76361	3.87201673583607e-06	7.24944856573292e-05	4.33481477091174	Normal
MTIF2	-0.700219	7.30636384615385	-5.76315	3.87673621641158e-06	7.24944856573292e-05	4.33363227283131	Down
NUP107	-0.665657	7.64483884615385	-5.76314	3.87683265387482e-06	7.24944856573292e-05	4.33360812478487	Down
NRIP1	-1.1311	9.14468269230769	-5.76212	3.88739775097975e-06	7.25909649809091e-05	4.33097	Down
RPL18A	0.438926464646455	11.7179358974359	5.76190473398051	3.88961884222144e-06	7.25909649809091e-05	4.33041175966429	Normal
MIR130B	0.302455757575758	5.88360461538462	5.76119013566525	3.89702440635812e-06	7.26579398623244e-05	4.32856527806137	Normal
NCOA4	-0.695298	10.3014392307692	-5.76071	3.9020347562718e-06	7.26801698829647e-05	4.32731800210129	Down
RADIL	0.403190363636361	7.14013346153846	5.75919984557714	3.91772542623974e-06	7.28904193911837e-05	4.32342230907405	Normal
RAB3GAP1	-0.59407	9.19231615384615	-5.75889	3.92098074472432e-06	7.28904193911837e-05	4.32261603127117	Down
GRIK3	0.353024303030301	6.61516423076923	5.75639259654486	3.9471125488903e-06	7.32294139220614e-05	4.31616786427238	Normal
FOXF1	1.10354957575757	8.94297230769231	5.75611820809346	3.94999684397537e-06	7.32294139220614e-05	4.31545876742612	Up
UBE3A	-0.444431	8.60970730769231	-5.75583	3.95302817141413e-06	7.32294139220614e-05	4.3147140811446	Normal
ATP11C	-0.759761	8.20065192307692	-5.75568	3.95460377767804e-06	7.32294139220614e-05	4.31432723794201	Down
USP1	-0.653337	7.72871576923077	-5.74978	4.01719154431293e-06	7.43160915816725e-05	4.29908410599014	Down
TMEM178A	0.907271454545452	8.95549038461538	5.74738874472223	4.04287792972706e-06	7.47186643400818e-05	4.29289689062181	Up
PUS3	-0.772773	6.96588115384615	-5.74569	4.06118868094589e-06	7.4919206118641e-05	4.28851024809689	Down
ATR	-0.865348	7.92453461538462	-5.74552	4.06303892085949e-06	7.4919206118641e-05	4.28806809388999	Down
FUBP1	-0.544927	9.89449153846154	-5.74529	4.06553582268104e-06	7.4919206118641e-05	4.28747172532008	Down
FAM114A2	-0.455175	7.78998615384615	-5.74464	4.072586140773e-06	7.49765471719098e-05	4.28578977937641	Normal
TFAP2A-AS1	0.32629284848485	6.02272769230769	5.74425359891746	4.07677132998497e-06	7.49810811957429e-05	4.28479272495233	Normal
LRRCC1	-0.86424	7.31232653846154	-5.74342	4.08581843372805e-06	7.50749417996595e-05	4.28264089221184	Down
BOD1L1	-0.988162	8.30333115384615	-5.74276	4.09302014655593e-06	7.51347459111271e-05	4.28093138648716	Down
PSIP1	-0.551567	8.25214576923077	-5.74128	4.10917074877306e-06	7.53585494929132e-05	4.27710855593171	Down
MIB2	0.404879636363636	7.97442076923077	5.73931561959626	4.1307375448798e-06	7.56811548646121e-05	4.27202709207089	Normal
ZNF510	-0.768617	7.32302730769231	-5.738	4.14518362510112e-06	7.58371752769015e-05	4.26863820018492	Down
ZMIZ2	0.437144969696966	9.24575538461538	5.73782033802962	4.14722102664712e-06	7.58371752769015e-05	4.26816119918294	Normal
RAB1A	-0.677244	10.3609823076923	-5.73457	4.18328754904017e-06	7.64232838613519e-05	4.25975581544835	Down
ZNF724	-1.04096	5.93809153846154	-5.73356	4.19455858180536e-06	7.65557211536403e-05	4.25714394066632	Down
ZNF341	0.314348848484848	7.30048692307692	5.73266292832206	4.20458580794418e-06	7.66652255172657e-05	4.25482619311336	Normal
MIR326	0.300015393939397	9.54549307692308	5.73116151291733	4.2214357998617e-06	7.6898805632696e-05	4.25094382136088	Normal
TRMT11	-0.522056	7.73652461538462	-5.73074	4.22622087529759e-06	7.69123714934656e-05	4.24984412855209	Down
MTMR12	-0.369972	9.97045538461538	-5.73008	4.2336202344049e-06	7.69734429628765e-05	4.24814607855584	Normal
SNORA14A	1.00653696969697	8.46544076923077	5.72852226099631	4.25122084673892e-06	7.71955304994744e-05	4.24411888549015	Up
PPHLN1	-0.486326	8.91837384615385	-5.72828	4.25394576034612e-06	7.71955304994744e-05	4.24349689016779	Normal
FAM49B	-0.610659	9.45532038461539	-5.72709	4.26743967734663e-06	7.73666492361623e-05	4.24042259952125	Down
PACS1	0.447383333333327	9.58488576923077	5.72539182120607	4.2868243380813e-06	7.76441371072461e-05	4.23602321311255	Normal
HHIPL1	0.344028424242423	7.45627884615385	5.72460653522608	4.29580277398051e-06	7.77327962029401e-05	4.23399228003917	Normal
PKD1	0.339565393939394	8.08911038461538	5.72404079371766	4.30228284665844e-06	7.7776121812906e-05	4.23252911684189	Normal
ARNTL2	-1.0124	6.72244346153846	-5.72202	4.32551624842325e-06	7.81126862196081e-05	4.2273012133047	Down
HIF3A	1.17443884848485	9.01960269230769	5.72170801613361	4.32910716335819e-06	7.81126862196081e-05	4.22649570514302	Up
GSKIP	-0.716593	7.38504615384615	-5.7208	4.33958888320276e-06	7.82276647544014e-05	4.22414828101553	Down
BPIFB3	0.263823454545454	7.07915038461538	5.72024692179524	4.34599402554318e-06	7.82690087703311e-05	4.22271661407705	Normal
RANBP2	-0.851553	9.08456038461538	-5.71985	4.35059849121737e-06	7.82778760669319e-05	4.22168873518227	Down
HK2	-0.672255	9.36273153846154	-5.71897	4.36081911444151e-06	7.83876795679968e-05	4.21941101633992	Down
DNAJB14	-0.499256	8.33284769230769	-5.71846	4.36673619812069e-06	7.8419990818326e-05	4.21809	Normal
THUMPD3	-0.793207	8.24256538461538	-5.71801	4.37199435216859e-06	7.844041893297e-05	4.21692666172432	Down
NCKAP1	-0.704443	10.1286634615385	-5.71609	4.39441879685065e-06	7.8735036053158e-05	4.21196061822925	Down
TIGAR	-0.873982	7.29163961538462	-5.71568	4.39922049875582e-06	7.8735036053158e-05	4.21090054558957	Down
GNA11	0.557950060606057	10.0410015384615	5.71554213061824	4.40082361633537e-06	7.8735036053158e-05	4.21054688278664	Up
POMT1	0.328889515151509	8.53018576923077	5.71445686551408	4.41357007966904e-06	7.88889390014834e-05	4.20773947174575	Normal
NUPR2	0.281111939393936	8.47392269230769	5.71302666635641	4.43042473304142e-06	7.91159148388146e-05	4.20403966130951	Normal
COL3A1	-1.0516	9.71779269230769	-5.7126	4.43541037224141e-06	7.91307140074859e-05	4.2029479489663	Down
RNF219	-0.632959	7.01626692307692	-5.71203	4.44219607779336e-06	7.91511793583291e-05	4.20146404481799	Down
WNT1	0.283098484848482	8.29628423076923	5.71180498880434	4.44487343633399e-06	7.91511793583291e-05	4.20087918155615	Normal
SLC7A4	0.353322242424242	7.29591884615385	5.71108703179741	4.45338684754009e-06	7.91596502335907e-05	4.19902178476594	Normal
TBX21	0.464975454545454	7.63243961538462	5.71106351619214	4.45366596975077e-06	7.91596502335907e-05	4.19896094799285	Normal
TBC1D17	0.514090545454543	8.73398615384615	5.70974730921953	4.46931708369054e-06	7.9363731348072e-05	4.19555576091468	Up
PSAPL1	0.264676484848485	6.69828615384615	5.70934197665851	4.47414809447834e-06	7.93754735568403e-05	4.19450709539252	Normal
DLL4	1.05253836363636	9.37916730769231	5.70882276488661	4.48034409073636e-06	7.94113874406494e-05	4.19316379018216	Up
DYNC1LI2	-0.482185	9.47029115384615	-5.70717	4.50012417103077e-06	7.96877802044109e-05	4.18888783177921	Normal
PLAA	-0.597974	8.92764038461539	-5.70584	4.51609831118751e-06	7.98963266280347e-05	4.18544832632972	Down
SLC51B	0.717879818181815	7.96562961538462	5.70432028668495	4.53443875667323e-06	8.01463102804379e-05	4.18151429498966	Up
RHBDD2	0.700029090909092	11.0677538461538	5.69994617960947	4.58762237696518e-06	8.10111127717154e-05	4.17019577929074	Up
MLF2	0.449376969696969	10.8584923076923	5.69863717029647	4.60366034216844e-06	8.12189789374592e-05	4.16680834231327	Normal
ZSCAN12	-0.604377	6.51820615384615	-5.69786	4.61317401635563e-06	8.12623808487666e-05	4.16480449996871	Down
SPOCK2	0.85970818181818	10.5548373076923	5.69774218809738	4.61465821062811e-06	8.12623808487666e-05	4.16449226060628	Up
RRAS	0.83283636363636	12.0118461538462	5.69577	4.63900071617208e-06	8.16155430989388e-05	4.15938546316532	Up
HTR1A	0.287042060606058	6.28930846153846	5.69451001468561	4.65459760332765e-06	8.17686315369444e-05	4.15612747782573	Normal
TRIM44	-0.580245	8.75694769230769	-5.6942	4.65847828955534e-06	8.17686315369444e-05	4.15531855044755	Down
RBM39	-0.644621	10.7587484615385	-5.69403	4.66058863298932e-06	8.17686315369444e-05	4.15487893326068	Down
OR51Q1	0.366768121212121	4.96095153846154	5.69272610522265	4.67679027305479e-06	8.196829850845e-05	4.15151050074167	Normal
MRPS22	-0.452653	6.96505038461538	-5.69242	4.680581029559e-06	8.196829850845e-05	4.15072406201949	Normal
TMEM167A	-0.542224	8.88417192307692	-5.69176	4.68887412959567e-06	8.20380587600949e-05	4.14900577713649	Down
MPP5	-0.774072	8.10094538461538	-5.69115	4.69649805938101e-06	8.20621541295549e-05	4.14742882137249	Down
ALPK3	0.457774484848482	7.93580884615385	5.69095948599018	4.69887308264419e-06	8.20621541295549e-05	4.14693808790913	Normal
TNPO1	-0.858803	9.98707307692308	-5.68833	4.73199372987552e-06	8.25648328523469e-05	4.14012035949691	Down
RABGEF1	-0.647682	8.52877884615385	-5.6879	4.73736351878635e-06	8.25828314501986e-05	4.13901951405738	Down
HNRNPM	-0.374578	9.70728653846154	-5.68623	4.75854546953637e-06	8.2855548510913e-05	4.13468920445711	Normal
SLC39A7	-0.456924	9.34922384615385	-5.68598	4.76171307369924e-06	8.2855548510913e-05	4.13404329701775	Normal
NARS	-0.922889	9.96417307692308	-5.68534	4.76985663465687e-06	8.29214528742722e-05	4.13238471173273	Down
TNFRSF13B	0.241283151515152	8.50209	5.68476851559373	4.77709432649116e-06	8.29715032838374e-05	4.13091299980217	Normal
PANK4	0.365131818181816	8.11017115384615	5.68325280311764	4.7964443589736e-06	8.32316452301015e-05	4.12698929478058	Normal
ORC4	-0.561056	8.00097038461539	-5.68212	4.81090624398407e-06	8.32417637676467e-05	4.12406711343808	Down
SLC30A3	0.317253757575756	7.18929192307692	5.68202511163273	4.8121753928719e-06	8.32417637676467e-05	4.12381108776405	Normal
TSPAN32	0.328748424242423	7.65561346153846	5.68185671528594	4.81433719721581e-06	8.32417637676467e-05	4.12337514204079	Normal
HIF1A	-1.10743	11.1380346153846	-5.68184	4.81451890671249e-06	8.32417637676467e-05	4.12333850774289	Down
CCDC183	0.302914848484848	6.92286038461538	5.67948781981772	4.84485218496038e-06	8.36902052567203e-05	4.11724235304205	Normal
UPF3B	-0.804126	6.92061230769231	-5.67853	4.85725607947876e-06	8.38284013861811e-05	4.11476050612994	Down
LKAAEAR1	0.303897939393938	7.67135846153846	5.67771837524563	4.86777260296417e-06	8.39338036866178e-05	4.11266125880061	Normal
GDF7	0.277539575757575	7.72801807692308	5.67702144607978	4.87683024880318e-06	8.4013882910604e-05	4.11085685854839	Normal
ZMYND15	0.417039030303028	7.32194307692308	5.67648004295547	4.8838783345999e-06	8.40177107830159e-05	4.10945510713636	Normal
ROBO3	0.291871030303027	7.08895076923077	5.67618438446135	4.88773160946646e-06	8.40177107830159e-05	4.10868960807644	Normal
INTS12	-0.575236	7.55818307692308	-5.67599	4.89029331517029e-06	8.40177107830159e-05	4.10818102876473	Down
SNX4	-0.54585	7.97311769230769	-5.67487	4.90485296374508e-06	8.41918674642483e-05	4.10529553347435	Down
PGD	-0.640971	10.7346092307692	-5.67422	4.91339355628591e-06	8.42109772163712e-05	4.10360690702745	Down
TMCO6	0.502705333333333	8.45188230769231	5.6741130019691	4.914813810012e-06	8.42109772163712e-05	4.10332638256157	Up
SNX2	-1.12359	10.3368596153846	-5.67322	4.92651397916921e-06	8.42958610940151e-05	4.10101848048142	Down
ZFYVE16	-0.749184	8.54690230769231	-5.67306	4.92862436423823e-06	8.42958610940151e-05	4.10060278307708	Down
LBH	1.16673769696969	10.3401115384615	5.67258624480368	4.93487221566964e-06	8.4326954665608e-05	4.09937314321296	Up
GRIN2D	0.29436509090909	7.43849692307692	5.67159448402292	4.94794611875754e-06	8.44745312257117e-05	4.09680510065493	Normal
NUP205	-0.733697	8.30005692307692	-5.67021	4.96624378036945e-06	8.47109467769828e-05	4.09322235939245	Down
PLXNB1	0.38100587878788	8.87930653846154	5.66945005182037	4.97633473745456e-06	8.48070797333796e-05	4.09125216427068	Normal
SNORD116-14	0.534409090909083	12.2440038461538	5.66852728317891	4.9886011374609e-06	8.4910030101152e-05	4.08886260428147	Up
SLC44A2	0.577083030303028	11.6864961538462	5.66739037954367	5.00375599843473e-06	8.4910030101152e-05	4.08591846304436	Up
IGF1	-1.33094	8.95593923076923	-5.66734	5.00438935343372e-06	8.4910030101152e-05	4.08579561523025	Down
SECTM1	0.71481327272727	9.36943	5.66724670817824	5.00567443260621e-06	8.4910030101152e-05	4.08554640445272	Up
GOLPH3L	-0.455481	9.28304538461538	-5.66725	5.00568740469544e-06	8.4910030101152e-05	4.08554388914856	Normal
ASPRV1	0.33198436363636	6.77994307692308	5.66698741210438	5.00913867427998e-06	8.4910030101152e-05	4.08487491532045	Normal
2025-03-05	-0.293718	8.97926884615385	-5.66597	5.02280755630612e-06	8.50659827774406e-05	4.08222994256633	Normal
BBX	-0.862796	9.24249115384615	-5.6633	5.05863590132889e-06	8.55966160157305e-05	4.07533107930923	Down
RAB22A	-0.31288	9.24544576923077	-5.66244	5.07032457513564e-06	8.57182048066448e-05	4.07309096162413	Normal
SPSB4	0.33903127272727	6.90962769230769	5.65664097258186	5.14936096176758e-06	8.69197755332739e-05	4.05807801937083	Normal
CAAP1	-0.421664	7.56805615384615	-5.65617	5.15584798440377e-06	8.69197755332739e-05	4.05685606848496	Normal
FAM219B	0.413881272727272	8.00490038461538	5.6560325718545	5.15772866248215e-06	8.69197755332739e-05	4.05650209559527	Normal
ZBTB42	0.369170545454543	8.10257846153846	5.65551965092568	5.16479382879085e-06	8.69197755332739e-05	4.05517347435928	Normal
KCNK6	0.414218787878786	8.53986692307692	5.65536150142703	5.16697420831256e-06	8.69197755332739e-05	4.05476381606616	Normal
DNM1L	-1.03478	8.98123769230769	-5.65512	5.17024711113296e-06	8.69197755332739e-05	4.05414921480584	Down
ZNF611	-0.498805	6.80272038461538	-5.65489	5.17350908752234e-06	8.69197755332739e-05	4.05353705262557	Normal
PDGFB	0.634348424242424	8.01053115384615	5.65456805268335	5.17792737207042e-06	8.69197755332739e-05	4.0527085062839	Up
PHF6	-0.678094	7.80669269230769	-5.65408	5.1846783542471e-06	8.69564203977513e-05	4.05144388224009	Down
PCED1A	0.389689515151511	9.07650269230769	5.6534694509552	5.19313170081286e-06	8.70215273386211e-05	4.04986268521031	Normal
CELF6	0.266079636363635	7.61758384615385	5.65127422936213	5.22364798114606e-06	8.74559041065052e-05	4.04417597437553	Normal
FAM175B	-0.846837	8.59968192307692	-5.64979	5.24436520406949e-06	8.76082138365291e-05	4.04033423308577	Down
ENTPD5	-0.54432	7.68704076923077	-5.6497	5.24558788153891e-06	8.76082138365291e-05	4.04010797818968	Down
PLAC8	1.02165903030303	9.97676230769231	5.64937569873636	5.25018573797642e-06	8.76082138365291e-05	4.03925762287985	Up
PSMA4	-0.598751	9.97814576923077	-5.64931	5.25115423342508e-06	8.76082138365291e-05	4.03907859851142	Down
DACH1	0.596762363636362	7.85938961538462	5.64857026085844	5.26148523875405e-06	8.77037066593013e-05	4.03717098713473	Up
HSPA9	-1.01975	10.2836726923077	-5.64814	5.2675765438322e-06	8.77284226495098e-05	4.03604798860245	Down
TOP2A	-1.54209	6.48131	-5.64762	5.27490422624023e-06	8.77736685757946e-05	4.03469877113157	Down
TBX2	0.855688848484846	9.26820846153846	5.6458524497387	5.29979482258441e-06	8.81108246661282e-05	4.03012972861377	Up
FGF17	0.267467272727273	7.10042076923077	5.64500227664637	5.31183633163987e-06	8.81424502970805e-05	4.02792703052814	Normal
GSC2	0.320976787878788	7.79831346153846	5.64486621660773	5.31376599139402e-06	8.81424502970805e-05	4.02757451131721	Normal
NOP58	-0.974586	9.56006269230769	-5.64474	5.31558798807777e-06	8.81424502970805e-05	4.02724177806239	Down
ATF7	0.48987284848485	9.59588076923077	5.64318082693126	5.33772759720109e-06	8.84325348479721e-05	4.02320773468075	Normal
BTBD2	0.584975151515151	10.0468138461538	5.6428418541287	5.34256000770375e-06	8.84356280927378e-05	4.0223294508576	Up
NAA25	-0.760987	9.02707423076923	-5.64208	5.35340973306754e-06	8.84814560415006e-05	4.02036042125312	Down
COPS5	-0.341741	7.45963192307692	-5.642	5.35462478250729e-06	8.84814560415006e-05	4.02014016038406	Normal
NUDCD1	-0.818727	7.84291846153846	-5.64145	5.36248503205315e-06	8.85344883522669e-05	4.01871648288361	Down
ADAT2	-0.545827	8.12109538461539	-5.64005	5.38248505015319e-06	8.87876823351093e-05	4.0151034015016	Down
GUCA2A	0.319885515151513	7.06535115384615	5.63899739109616	5.39767666673374e-06	8.89611887687822e-05	4.01236794368335	Normal
S1PR2	0.352213515151513	8.43206192307692	5.6375290267914	5.41887912256095e-06	8.92333762777425e-05	4.0085630049472	Normal
LOC440461	0.297553696969693	7.95019923076923	5.63691279638879	5.42780219234866e-06	8.92804660662381e-05	4.00696614601345	Normal
LOC101927051	0.296740545454545	7.75038192307692	5.63668400265299	5.43111891703634e-06	8.92804660662381e-05	4.00637325967868	Normal
PTPN2	-0.743175	8.78450961538462	-5.6354	5.44983616899117e-06	8.95108553174426e-05	4.00303420504725	Down
NEU4	0.280732787878786	7.47994576923077	5.63486540752903	5.45755511932267e-06	8.95603614236434e-05	4.00166052791728	Normal
COPB2	-1.04442	9.47374153846154	-5.63242	5.49331965032952e-06	9.00696234829223e-05	3.99532108322639	Down
STARD3	0.642043030303027	9.58656307692308	5.6317511600022	5.50312751197545e-06	9.01527842667509e-05	3.9935898058651	Up
ZNF451	-0.705202	8.55361423076923	-5.63108	5.51296707361909e-06	9.02363209057721e-05	3.99185603291849	Down
UBA5	-0.592737	8.49762730769231	-5.63063	5.51964887750973e-06	9.02680721926763e-05	3.9906804350275	Down
GPBP1	-0.661116	9.99995038461538	-5.62998	5.52915653853722e-06	9.02741250658202e-05	3.98901010799021	Down
SRSF3	-0.458844	11.0677730769231	-5.62974	5.53279284707329e-06	9.02741250658202e-05	3.98837203299991	Normal
UPF2	-0.837126	7.95813384615385	-5.62943	5.53728851662713e-06	9.02741250658202e-05	3.98758374303249	Down
PPFIA1	-0.636393	9.61755769230769	-5.62923	5.54033999679688e-06	9.02741250658202e-05	3.98704904824772	Down
HLA-DMA	0.586562222222231	11.8437012820513	5.62876303945529	5.54721502746367e-06	9.02741250658202e-05	3.9858454520854	Up
BECN1	-0.644465	9.00355076923077	-5.62868	5.54847270051532e-06	9.02741250658202e-05	3.98562543562341	Down
CIR1	-0.700923	6.22747115384615	-5.62688	5.57521396673054e-06	9.06317447230424e-05	3.98095911183994	Down
SIRT3	0.356571272727273	9.17088692307692	5.62630845925033	5.58369693954782e-06	9.0692197048833e-05	3.97948352044661	Normal
TMEM263	-0.545327	9.05575076923077	-5.62468	5.60804408507024e-06	9.10099976158543e-05	3.9752608239026	Down
RAMP2	1.44201181818182	9.14698807692308	5.62395	5.61892033680588e-06	9.11088309467094e-05	3.97338040425563	Up
PTGFRN	-0.616889	8.71971076923077	-5.62198	5.64856094201115e-06	9.15114945464887e-05	3.96827420500012	Down
DIS3	-0.959729	8.24068	-5.6212	5.66034687659963e-06	9.162445845489e-05	3.96625128447802	Down
WBP4	-0.780687	7.15047076923077	-5.61783	5.71159837523861e-06	9.23755196865269e-05	3.95750329654725	Down
CHD4	-0.625431	9.64283153846154	-5.6166	5.73033144732397e-06	9.2597762898308e-05	3.95432538758082	Down
DCAKD	0.576925393939392	9.78913884615385	5.61624475878795	5.73581912910173e-06	9.2597762898308e-05	3.9534	Up
FAM102B	-0.798311	8.27006615384615	-5.61598	5.73993277054021e-06	9.2597762898308e-05	3.95270063114866	Down
CRNKL1	-0.615309	8.21323307692308	-5.61566	5.74483962248203e-06	9.2598447970845e-05	3.95187133308563	Down
NSRP1	-1.15153	8.5214	-5.61492	5.75609982602896e-06	9.27014520205475e-05	3.94997094348613	Down
KRAS	-0.573917	8.47961115384615	-5.61403	5.76981387609797e-06	9.28437674939991e-05	3.94766143580978	Down
PARGP1	-0.593517	6.41567615384615	-5.61344	5.77897766173454e-06	9.29126847709279e-05	3.94612127301958	Down
GRIN3B	0.251204606060604	7.96631846153846	5.61167261203628	5.80630558884629e-06	9.32732769529771e-05	3.94154272356505	Normal
GTF2H1	-0.805745	8.86853884615385	-5.6106	5.82289941010515e-06	9.34609723193606e-05	3.93877308921468	Down
LRP4	0.84326733333333	8.56366038461539	5.6099920768546	5.83243252810214e-06	9.35351184540458e-05	3.93718551001227	Up
NOL10	-0.584602	8.70919769230769	-5.60922	5.84454213068499e-06	9.36116212800845e-05	3.93517260145696	Down
EPO	0.284446181818181	7.33464538461538	5.60905592181623	5.84703812261087e-06	9.36116212800845e-05	3.93475822614806	Normal
ANP32E	-0.5681	7.33375884615385	-5.60858	5.85451778855284e-06	9.36526055654554e-05	3.93351753908582	Down
CEP57	-0.839896	8.27266269230769	-5.60573	5.89916789699391e-06	9.42652698289121e-05	3.92614405771782	Down
ARFIP1	-0.471295	8.66452538461538	-5.60551	5.90272124585329e-06	9.42652698289121e-05	3.92555966210842	Normal
EPHA8	0.255615999999998	6.95945076923077	5.60501457925003	5.91051435257731e-06	9.43106045395319e-05	3.92427921366105	Normal
LOC79999	0.307755515151515	7.71624307692308	5.60308530985226	5.94106143603982e-06	9.46523998241675e-05	3.91927640665042	Normal
SSTR1	0.684867515151515	7.35375769230769	5.60303378205106	5.94187948045178e-06	9.46523998241675e-05	3.91914278674982	Up
ZSCAN29	-0.43216	7.34876884615385	-5.60227	5.95407075514875e-06	9.47289095594364e-05	3.9171536348824	Normal
TAP1	0.612791212121209	10.3645488461538	5.60210556985064	5.95663504636717e-06	9.47289095594364e-05	3.91673575907773	Up
GOLGB1	-1.1049	9.11680923076923	-5.59635	6.04900218661253e-06	9.6117533910147e-05	3.90180247247976	Down
OXT	0.305289151515152	8.06260653846154	5.59565737183399	6.06016550645533e-06	9.61898537110697e-05	3.90001314160837	Normal
SEL1L	-0.826508	9.48543923076923	-5.59544	6.06365961616325e-06	9.61898537110697e-05	3.89945376035714	Down
PRMT3	-0.59265	7.21010576923077	-5.59487	6.07290762976982e-06	9.62563444132376e-05	3.89797477689262	Down
HMX1	0.274788545454545	7.70980730769231	5.59281322244742	6.10640518830417e-06	9.65753766545357e-05	3.89263650324367	Normal
TRAPPC6A	0.538488242424242	8.34881538461538	5.59279429230793	6.10671413991973e-06	9.65753766545357e-05	3.89258740429079	Up
C14orf1	0.527037575757573	11.6239692307692	5.59269985846369	6.10825559424569e-06	9.65753766545357e-05	3.89234247170197	Up
NEIL2	0.260513515151514	6.88314807692308	5.59176832421757	6.12348217075086e-06	9.67357731140359e-05	3.88992633146998	Normal
SRFBP1	-1.07066	8.84822192307692	-5.5898	6.1557003887966e-06	9.71641066344379e-05	3.88483373283347	Down
RGS9BP	0.509547151515153	6.20177769230769	5.58939716331028	6.16241336032913e-06	9.71894786472455e-05	3.88377600028059	Up
SCARNA16	0.387337636363638	8.66844038461539	5.5866932244015	6.20711294894344e-06	9.78134123311981e-05	3.87676215711742	Normal
NMD3	-0.663971	8.70355884615385	-5.58598	6.21895125573191e-06	9.79080915458449e-05	3.87491306670955	Down
FOXN4	0.267551393939393	6.94995384615385	5.58559679235233	6.22533140119817e-06	9.79080915458449e-05	3.87391797702046	Normal
LY6D	0.285822242424242	7.54837653846154	5.58540335885206	6.22855110643088e-06	9.79080915458449e-05	3.87341619794437	Normal
ZCRB1	-0.514255	8.87897461538462	-5.58458	6.24232554950939e-06	9.80436544228224e-05	3.87127242925184	Down
UPB1	0.357551515151515	6.64162153846154	5.58327817553766	6.26403557157204e-06	9.83035293820653e-05	3.86790320930853	Normal
RHPN1	0.26578721212121	7.24813423076923	5.58269857602196	6.27374854472717e-06	9.83748577408785e-05	3.86639961671287	Normal
AGPAT5	-0.655514	7.90430269230769	-5.58157	6.29269210605477e-06	9.85061349905667e-05	3.86347379734372	Down
C1orf159	0.316732181818178	7.66201192307692	5.58154122871271	6.29318891364857e-06	9.85061349905667e-05	3.8633971844506	Normal
C19orf71	0.368233999999998	8.19849269230769	5.58086257760121	6.30461668946655e-06	9.85061349905667e-05	3.86163657173996	Normal
CUL2	-0.772808	8.30708769230769	-5.58045	6.31164631620175e-06	9.85061349905667e-05	3.86055514294108	Down
HECTD2	-0.380248	7.94821884615385	-5.58028	6.31448545488066e-06	9.85061349905667e-05	3.86011871519105	Normal
ANO8	0.340492909090905	8.13490730769231	5.58010290141107	6.31743366122939e-06	9.85061349905667e-05	3.85966572954811	Normal
COL9A3	0.293389030303029	8.21004653846154	5.58004902102409	6.31834370789462e-06	9.85061349905667e-05	3.85952594554555	Normal
CKAP2	-1.13192	7.44475115384615	-5.5793	6.33098014389787e-06	9.86223715378394e-05	3.85758705717381	Down
KCNC3	0.29927890909091	8.11292	5.57818271489456	6.34994756306925e-06	9.87773361551548e-05	3.85468402419189	Normal
MYBPC3	0.242034606060602	7.55669807692308	5.57810270983447	6.35130591794019e-06	9.87773361551548e-05	3.85447645614999	Normal
CLINT1	-0.736578	10.8475057692308	-5.57763	6.35939488353989e-06	9.88224008188289e-05	3.85324131356389	Down
KRTAP5-1	0.319001818181814	9.21856769230769	5.57669389914446	6.37527326794549e-06	9.89787924583066e-05	3.85082133378905	Normal
USP47	-0.90467	8.24431423076923	-5.57643	6.3798580766097e-06	9.89787924583066e-05	3.8501236983682	Down
SCART1	0.203378606060604	7.25491653846154	5.5753576132323	6.398091045002e-06	9.91808315412526e-05	3.84735428321689	Normal
CDKN2D	0.306532181818178	7.82929730769231	5.5742331369558	6.41735583921297e-06	9.93985238041157e-05	3.84443671260464	Normal
PLS3	-0.815111	10.5836619230769	-5.57338	6.43203791883604e-06	9.94719968996383e-05	3.84221905473452	Down
SNRPA1	-0.56875	7.36509153846154	-5.57279	6.44219684086351e-06	9.94719968996383e-05	3.84068756188189	Down
TMEM105	0.327305030303028	7.24952346153846	5.57273061166243	6.44318876049665e-06	9.94719968996383e-05	3.8405381560956	Normal
PYY2	0.317118606060605	7.72382576923077	5.57250119792201	6.44714228595163e-06	9.94719968996383e-05	3.83994289337517	Normal
GPR153	0.435489272727272	8.61654653846154	5.57243829454844	6.44822673745291e-06	9.94719968996383e-05	3.83977967674252	Normal
PRR22	0.268736666666666	7.55229038461539	5.57140513690818	6.46606466690446e-06	9.96664024284966e-05	3.83709889395015	Normal
ARHGAP27	0.282573545454544	8.05360365384615	5.57074982248481	6.47740473719402e-06	9.97365392475461e-05	3.8353984912748	Normal
PLCD3	0.489331515151511	8.41829846153846	5.57044240399741	6.48273145198175e-06	9.97365392475461e-05	3.83460079781572	Normal
LHPP	0.327207454545453	8.49066807692308	5.57023469177587	6.4863330315435e-06	9.97365392475461e-05	3.83406182080988	Normal
LRRC3DN	0.338799818181817	6.88575961538462	5.56961167679586	6.49714776263755e-06	9.98221992006201e-05	3.83244519272107	Normal
SOCS4	-0.835189	7.93562192307692	-5.56771	6.53031807515376e-06	0.000100176792809991	3.82750351194464	Down
PRC1	-1.02003	7.05385269230769	-5.56768	6.53075225242692e-06	0.000100176792809991	3.82743899534816	Down
DDR1	0.56223141414141	9.45347064102564	5.56708033703311	6.54127581412962e-06	0.000100257428661652	3.82587655776092	Up
RIMS3	0.308162424242424	7.30220692307692	5.56639920076669	6.55320134891015e-06	0.000100359405372368	3.82410900674128	Normal
RPRD1A	-0.445065	8.96983423076923	-5.56531	6.57235000405338e-06	0.000100571748132765	3.82127760010582	Normal
EIF2S2	-0.878014	9.71228153846154	-5.56189	6.63272649225009e-06	0.000101414121691946	3.81240381697384	Down
IWS1	-0.942396	8.12146269230769	-5.55945	6.67617630775934e-06	0.000101945856214872	3.8060677026892	Down
DHX9	-0.948765	8.99092807692308	-5.55918	6.68101357430896e-06	0.000101945856214872	3.80536485814077	Down
TUT1	0.355231939393938	7.83468423076923	5.55903356306314	6.68356947657914e-06	0.000101945856214872	3.80499369660933	Normal
MRPL3	-0.66562	9.19260038461539	-5.55715	6.71729061429867e-06	0.000102378177849311	3.80011005808336	Down
OSBPL8	-1.03643	9.37537192307692	-5.55577	6.74221538526903e-06	0.000102603051715447	3.7965160929231	Down
SLC5A2	0.305628727272728	7.04597153846154	5.55573343787074	6.74282505232319e-06	0.000102603051715447	3.79642835021641	Normal
VCAN	-1.37476	10.3535230769231	-5.5544	6.76698840982721e-06	0.000102888491509162	3.79295716162158	Down
STAG2	-0.942321	9.03669769230769	-5.55299	6.79254547837993e-06	0.000103194649422538	3.78929923373692	Down
PTDSS2	0.438397030303028	8.42521	5.55113981738881	6.82618862279768e-06	0.000103623067482916	3.78450491041792	Normal
GCC2	-1.23937	8.75864807692308	-5.55064	6.83532914254074e-06	0.000103634142526778	3.78320642423185	Down
C9orf172	0.323397515151515	7.18814730769231	5.55020813690149	6.8432227618359e-06	0.000103634142526778	3.78208646831779	Normal
SPDL1	-1.18309	6.80848846153846	-5.55021	6.84325053352388e-06	0.000103634142526778	3.7820825303214	Down
SMTNL2	0.31166303030303	8.09812923076923	5.54927010766705	6.8604162568156e-06	0.000103794464017295	3.77965150419034	Normal
RPS6KA3	-0.775346	10.2888	-5.54903	6.86474207805076e-06	0.000103794464017295	3.77903983773178	Down
EIF3H	-0.536233	10.7134346153846	-5.54814	6.88114958416493e-06	0.000103959971019178	3.77672333563217	Down
COMTD1	0.282852424242421	8.39202	5.5458918495349	6.92269917984558e-06	0.000104504759387423	3.77088177292705	Normal
NXPH1	0.224597878787877	6.53537115384615	5.5433808097122	6.96936265425403e-06	0.000105125822096973	3.76436293004793	Normal
USP32	-0.785526	9.20724923076923	-5.54251	6.98557681614808e-06	0.000105286967753123	3.76210805021921	Down
LAG3	0.284770909090909	7.1397	5.54171566758663	7.0004812075979e-06	0.000105428133123286	3.76003993454135	Normal
ACVRL1	0.647878424242421	10.3104369230769	5.54036953835692	7.02574030363755e-06	0.000105631781829552	3.75654505561122	Up
PRPF4B	-0.828452	8.55391576923077	-5.54027	7.02769047189593e-06	0.000105631781829552	3.75627575119238	Down
GOLIM4	-0.913379	9.58087884615385	-5.53985	7.03542724792119e-06	0.000105631781829552	3.75520809377266	Down
CYP2E1	0.290182545454543	7.32685846153846	5.53962525406634	7.03974564441836e-06	0.000105631781829552	3.75461267585265	Normal
HES7	0.290218363636364	6.68368730769231	5.5393572701963	7.04479523434407e-06	0.000105631781829552	3.75391690493886	Normal
GAA	0.519421212121209	8.90786153846154	5.53922452413109	7.04729790520757e-06	0.000105631781829552	3.75357225290225	Up
RSPRY1	-0.670852	8.61481269230769	-5.53851	7.06078184189862e-06	0.000105750624030198	3.75171743588399	Down
TCERG1	-0.487026	9.06526538461539	-5.538	7.0704438209175e-06	0.000105812082213039	3.75039053713529	Normal
ARAP3	0.547950303030301	8.60237153846154	5.53680320598153	7.09310472643945e-06	0.000105899468928327	3.74728557676471	Up
HNRNPA2B1	-0.790722	11.0812961538462	-5.53645	7.09982515777606e-06	0.000105899468928327	3.74636666298569	Down
CIDEB	0.435384363636364	7.97999692307692	5.5363338546506	7.10201863476777e-06	0.000105899468928327	3.74606692779615	Normal
NRDC	-0.815868	9.88463423076923	-5.53615	7.10547650143845e-06	0.000105899468928327	3.74559460386822	Down
MAP6	0.310372121212118	7.29751538461538	5.53592552196296	7.10978286063045e-06	0.000105899468928327	3.74500670251565	Normal
POLR2B	-0.980933	9.32984230769231	-5.53568	7.11446997159743e-06	0.000105899468928327	3.74436722613846	Down
OBSCN	0.319496181818177	7.30913653846154	5.53563958564037	7.11522487703986e-06	0.000105899468928327	3.74426427159254	Normal
PEX11G	0.382810484848484	8.45887038461538	5.53459456233035	7.13514976811486e-06	0.000106069180929215	3.74155084607023	Normal
KLHL34	0.251146727272728	7.50868961538462	5.53445726949677	7.137771631137e-06	0.000106069180929215	3.74119435848167	Normal
PAGE5	0.260011333333331	6.76534653846154	5.53402037461165	7.14612141674562e-06	0.000106080439788352	3.74005993359255	Normal
WARS2	-0.561152	8.03322653846154	-5.53383	7.14967452450386e-06	0.000106080439788352	3.73957760094482	Down
LOC100132147	0.407076242424237	9.16197076923077	5.53078526832421	7.20825671893311e-06	0.000106866335593155	3.73165950130391	Normal
NAE1	-0.75452	8.50951461538462	-5.52894	7.24385974363914e-06	0.00010731059461472	3.72687872595022	Down
DHX32	-0.656056	8.16842423076923	-5.52625	7.29626795517537e-06	0.000108002921302269	3.71988397218934	Down
SNORD116-23	0.650890545454541	9.25635923076923	5.52459999047405	7.32857428685287e-06	0.000108348639998341	3.71559716345138	Up
PTK6	0.303455151515151	7.48591846153846	5.52447599018966	7.33100695092787e-06	0.000108348639998341	3.71527513332332	Normal
FAR1	-0.641672	8.91769192307692	-5.52314	7.35727535379615e-06	0.000108652516396325	3.71180458414494	Down
MIR212	0.321078363636364	7.61671115384615	5.52212442868893	7.3772947190542e-06	0.000108863707187532	3.70916796848233	Normal
GCK	0.267691030303029	6.83884076923077	5.52069	7.4057326930135e-06	0.000109105741728488	3.70543488147963	Normal
ILF3-AS1	0.674545030303028	7.29652423076923	5.52045927933644	7.41024923892432e-06	0.000109105741728488	3.70484330984309	Up
SULT2B1	0.785239999999998	8.07053307692308	5.52016500816317	7.41608848332218e-06	0.000109105741728488	3.70407902750466	Up
CHTF8	0.600971878787878	9.56209	5.51993327497645	7.42069004456335e-06	0.000109105741728488	3.70347716631721	Up
SCN9A	-0.771299	6.99007538461538	-5.51985	7.42235425185921e-06	0.000109105741728488	3.7032595883135	Down
TSPOAP1	0.278707878787875	7.33524846153846	5.51570558005259	7.50514683695459e-06	0.000110237635176132	3.69249650093249	Normal
URI1	-0.443154	9.85253884615385	-5.51348	7.55006433749191e-06	0.00011081140995103	3.68670682355807	Normal
ATG5	-0.44768	8.83349384615385	-5.51271	7.56565281412224e-06	0.00011081140995103	3.68470559058258	Normal
LY6G5C	0.294145666666668	7.07160942307692	5.51224415065279	7.57501653015797e-06	0.00011081140995103	3.68350546950397	Normal
AVP	0.269847393939395	7.07830846153846	5.51222362339476	7.57543282593889e-06	0.00011081140995103	3.68345214853186	Normal
TDP2	-0.74613	9.13474653846154	-5.51212	7.57762440102834e-06	0.00011081140995103	3.6831714904311	Down
TYW3	-0.673983	8.21432115384615	-5.51204	7.5791372008952e-06	0.00011081140995103	3.68297780523029	Down
GABPB1	-0.663333	8.72100423076923	-5.50882	7.64471530983528e-06	0.000111568132069523	3.67461876467743	Down
CASP8AP2	-0.56385	7.54106807692308	-5.50866	7.6480749049894e-06	0.000111568132069523	3.67419246241755	Down
USP37	-0.606064	7.73879384615385	-5.50862	7.64892910181884e-06	0.000111568132069523	3.67408410245032	Down
FBRSL1	0.396310727272725	9.36107807692308	5.50835323763202	7.65433812160101e-06	0.000111568132069523	3.67339821708975	Normal
SRPRB	-0.76504	8.99725884615385	-5.50621	7.69845643044637e-06	0.000112125337880625	3.66782188948755	Down
PGGT1B	-0.587583	8.53431269230769	-5.50586	7.70569319062219e-06	0.00011214493545618	3.66691025519312	Down
TMEM169	0.316060242424241	6.99452153846154	5.50516191685445	7.72002184700559e-06	0.000112267636271657	3.66510776117772	Normal
SMC4	-1.39034	8.29784807692308	-5.50335	7.75765984711856e-06	0.000112645815476454	3.66038894003432	Down
FZD1	0.512715333333334	8.77470730769231	5.50333579605625	7.75786216062358e-06	0.000112645815476454	3.6603636371859	Up
C9orf78	-0.336185	9.04453538461538	-5.50289	7.76708773275514e-06	0.000112663808102054	3.65921051902994	Normal
YES1	-0.747955	9.24449307692308	-5.50271	7.77093822431168e-06	0.000112663808102054	3.65872964577963	Down
SNORD75	-1.17141	7.38845423076923	-5.50178	7.790189496588e-06	0.000112856961382838	3.65632899937252	Down
ZAP70	0.45866406060606	7.49391115384615	5.50068004134123	7.81322761391324e-06	0.000113104639436086	3.65346392459387	Normal
MTMR6	-0.679347	8.86461192307692	-5.50037	7.81967672885208e-06	0.000113111980403061	3.65266341232287	Down
FUT8	-0.609965	8.81337615384615	-5.49947	7.83866115314864e-06	0.000113300496363962	3.65031075448995	Down
IDE	-0.912098	9.23105769230769	-5.49799	7.86969908408064e-06	0.000113662816209832	3.6464766158821	Down
KISS1	0.276411818181818	7.25125653846154	5.49666417654994	7.89770472940374e-06	0.000113980824282737	3.64303002707882	Normal
FOXD3	0.27423478787879	6.46508692307692	5.49599371476239	7.91189782216612e-06	0.000114099156774814	3.6412879851452	Normal
TARBP2	0.381328787878788	8.07204192307692	5.49554413932082	7.92142933080513e-06	0.000114150135307499	3.64011985501825	Normal
CCDC142	0.401836848484847	7.35787076923077	5.4943059879742	7.94773937692112e-06	0.000114442637503079	3.63690272580193	Normal
MYPOP	0.317702060606059	8.16718692307692	5.49322248785064	7.97083537727873e-06	0.000114688452185849	3.63408737740475	Normal
SOX15	0.288121333333329	6.85134384615385	5.4911177881959	8.01589276319201e-06	0.00011524964851973	3.62861841639311	Normal
APPL1	-0.453649	9.73136769230769	-5.49021	8.03550597450905e-06	0.000115444446589248	3.62624741698207	Normal
ARRB1	0.57876242424242	11.3508923076923	5.48952694462009	8.05011969279439e-06	0.000115567178334867	3.62448455906708	Up
EFEMP2	0.610502909090906	9.68229230769231	5.48834708513234	8.07559935738969e-06	0.000115650956851821	3.62141858667701	Up
ZFR	-0.560662	10.2431776923077	-5.48816	8.07960218061267e-06	0.000115650956851821	3.62093780661539	Down
ITPRIPL2	0.316906727272725	8.97923807692308	5.48814823677914	8.07990158027316e-06	0.000115650956851821	3.62090185523511	Normal
PTCD3	-0.706481	9.43118846153846	-5.48813	8.08025701895996e-06	0.000115650956851821	3.62085917651926	Down
WDR48	-0.69617	8.29508807692308	-5.48739	8.09622602911674e-06	0.000115787009099722	3.6189436603292	Down
NFE2L2	-0.685458	10.5818980769231	-5.48713	8.10192772225417e-06	0.000115787009099722	3.61826064647673	Down
GFM1	-0.787565	7.85094653846154	-5.48685	8.10801285545687e-06	0.000115787046298932	3.61753223040763	Down
FUT1	0.508419454545452	7.92126346153846	5.48550273171459	8.13735907784553e-06	0.000116073231781936	3.61402703020334	Up
SEMA5A	0.745949333333334	10.1154453846154	5.48537020639898	8.14024818390861e-06	0.000116073231781936	3.61368263126367	Up
ZDHHC14	0.507899333333329	8.07245884615385	5.48481283674698	8.15241038442824e-06	0.000116157184664274	3.61223416384261	Up
P2RY4	0.333819515151517	6.89394	5.48423235490589	8.16509636604868e-06	0.000116157184664274	3.61072561944338	Normal
LCE3E	0.307056606060604	7.37024076923077	5.48413901872464	8.16713801078324e-06	0.000116157184664274	3.61048305793759	Normal
OTUD4	-0.727702	8.24410923076923	-5.48398	8.1705437206064e-06	0.000116157184664274	3.61007857112359	Down
QTRT2	-0.584657	7.53134153846154	-5.48237	8.20589449333181e-06	0.000116572692220197	3.60588999731982	Down
DHRS7	-0.477152	9.06210923076923	-5.48141	8.22706243427811e-06	0.000116786249439909	3.60339052949788	Normal
ZNF784	0.223840242424238	8.85095769230769	5.47934182099249	8.272767676806e-06	0.000117347545078747	3.59801563248803	Normal
RAD50	-1.23044	8.75751	-5.47895	8.28142177898838e-06	0.000117382833197932	3.59700126559554	Down
S1PR5	0.332438606060604	8.15455423076923	5.47828049997372	8.29632220647635e-06	0.000117506539823277	3.5952572367253	Normal
FAM177A1	-0.738825	7.69399846153846	-5.478	8.30260404743966e-06	0.000117507589824392	3.5945229146104	Down
HEATR5A	-0.590185	8.83206615384615	-5.47772	8.30874216766297e-06	0.000117507589824392	3.59380592994186	Down
SOX13	0.561117757575754	8.47722269230769	5.47544524885459	8.35957839441415e-06	0.000118138778259887	3.58788812743415	Up
ZBTB11	-0.772498	8.57132884615385	-5.47484	8.37321256765938e-06	0.000118243675399083	3.58630711120842	Down
STAU1	-0.266442	10.3234923076923	-5.47302	8.41397283559255e-06	0.000118731198590319	3.58159588183835	Normal
MIB1	-0.521846	7.94791576923077	-5.47121	8.45493550312908e-06	0.000119220853509308	3.57688422100458	Down
PHC1	0.330266818181816	9.01989173076923	5.47050825749763	8.47088724213729e-06	0.000119357371977295	3.57505557912085	Normal
TMEM42	0.390729939393937	7.70191384615385	5.46841608142892	8.51850636144629e-06	0.000119866572121835	3.56961715477343	Normal
LRP6	-0.63386	9.58090807692308	-5.46837	8.51961925198793e-06	0.000119866572121835	3.56949041943833	Down
GAS2L2	0.285599818181816	7.53144730769231	5.46703632596564	8.55005780306844e-06	0.000120205982525267	3.56603050536576	Normal
HACD3	-0.839191	9.33343	-5.46603	8.57304615181383e-06	0.000120440226233157	3.56342561047759	Down
TM4SF5	0.284496969696971	7.16501923076923	5.46522506257472	8.59165543365045e-06	0.000120574379771583	3.56132204032596	Normal
PPM1N	0.405050060606057	7.01293	5.46506838090179	8.5952633615275e-06	0.000120574379771583	3.56091473257965	Normal
FAM173A	0.375663393939393	8.36112615384615	5.46378965614397	8.62476580582907e-06	0.000120899147186865	3.55759053797408	Normal
HNRNPDL	-0.40611	9.86417961538462	-5.46068	8.69699507510032e-06	0.000121821926600154	3.54949990112903	Normal
MGAT5B	0.310094121212121	7.36841	5.45979294520786	8.71763607501779e-06	0.000122021264944146	3.54720019139644	Normal
DPH3	-0.719767	8.46993692307692	-5.45906	8.73471573184241e-06	0.000122170498656394	3.54530138529941	Down
LIMA1	-0.715296	9.95184769230769	-5.4585	8.74780715559047e-06	0.000122208133392855	3.54384848003323	Down
GARS	-0.92126	9.89891538461538	-5.4584	8.750246155414e-06	0.000122208133392855	3.54357803685095	Down
DLG1	-0.615706	9.91370346153846	-5.45702	8.78273740016785e-06	0.000122571986180055	3.53998249760857	Down
MYADML	0.382079636363635	7.48296692307692	5.45590936101899	8.8088422339754e-06	0.000122844450157986	3.53710332458579	Normal
ATP5F1	-0.352705	7.35462923076923	-5.45557	8.81680543987214e-06	0.000122844450157986	3.53622674111596	Normal
KCNG2	0.287372363636361	7.99472538461538	5.45532639490744	8.82261591823559e-06	0.000122844450157986	3.53558762824108	Normal
SMAP1	-0.425557	9.13206076923077	-5.4551	8.82807353520306e-06	0.000122844450157986	3.53498771137742	Normal
ACBD3	-0.684851	10.1457846153846	-5.45345	8.86707431909196e-06	0.000123192019511996	3.53071141039465	Down
ZNF137P	-0.57545	5.34150961538462	-5.45328	8.87116590547644e-06	0.000123192019511996	3.53026387395496	Down
NANP	-0.285604	7.20562038461538	-5.45322	8.87246578855572e-06	0.000123192019511996	3.5301217364044	Normal
DUSP9	0.269825212121211	7.65068384615385	5.45271980572036	8.88446728631249e-06	0.000123199147246542	3.52881039965954	Normal
APBA3	0.415836	7.23589538461538	5.45250108585253	8.88967707001731e-06	0.000123199147246542	3.52824170756613	Normal
ATAD1	-0.334677	9.26719807692308	-5.4517	8.90867907825971e-06	0.000123199147246542	3.52617	Normal
ANKMY2	-0.661884	7.74595	-5.45129	8.91850490498879e-06	0.000123199147246542	3.52510092371872	Down
GAD2	0.282947090909089	5.91204961538461	5.45077311848651	8.93094456922247e-06	0.000123199147246542	3.52374876409179	Normal
CACNG1	0.234977151515149	5.89971192307692	5.45075073674237	8.9314803558486e-06	0.000123199147246542	3.52369056782205	Normal
RHBDD3	0.268900484848484	7.92065307692308	5.45059878088394	8.93511881545153e-06	0.000123199147246542	3.52329545670722	Normal
ALKBH6	0.419333272727268	8.46592576923077	5.45054637875394	8.93637388792001e-06	0.000123199147246542	3.52315920203125	Normal
ARMCX1	-0.515795	7.94831307692308	-5.45051	8.93729345161105e-06	0.000123199147246542	3.52305938342008	Down
LCORL	-0.510806	7.68447692307692	-5.45028	8.94269276037737e-06	0.000123199147246542	3.52247349596679	Down
CYCS	-0.556915	8.37592307692308	-5.45022	8.94417007221691e-06	0.000123199147246542	3.52231325225023	Down
ORC2	-0.442143	8.29985192307692	-5.44992	8.95148056014456e-06	0.000123210689763494	3.52152067490542	Normal
MYOF	-0.88419	10.7194176923077	-5.44903	8.97265091983436e-06	0.000123412848923387	3.51922910941453	Down
TRPS1	-0.791776	8.39530461538462	-5.44681	9.02637774901065e-06	0.000123961300816869	3.51343771319432	Down
LINC00905	0.305466060606057	6.34765769230769	5.44678151053643	9.02701150966963e-06	0.000123961300816869	3.51336960414077	Normal
SWAP70	-0.778986	9.82709423076923	-5.44657	9.03206157979606e-06	0.000123961300816869	3.51282705370151	Down
TOX2	0.370645515151512	7.51939576923077	5.4454445056897	9.0594215750266e-06	0.000124247225577958	3.5098929232418	Normal
MDH1	-0.611599	8.30723730769231	-5.44493	9.07201037441348e-06	0.000124330302006721	3.50854585871965	Down
LYRM2	-0.614144	8.07728961538461	-5.44433	9.08659386739951e-06	0.000124440576158142	3.50698768977852	Down
SYNCRIP	-0.797855	9.76934076923077	-5.44264	9.12779477609668e-06	0.000124909607317664	3.50259908242287	Down
PLRG1	-0.730034	8.95412	-5.44239	9.13396582192626e-06	0.000124909607317664	3.50194346784333	Down
EXOC5	-0.561827	6.84874230769231	-5.44183	9.14762337531087e-06	0.000125006574710996	3.50049405887152	Down
RGS19	0.350114787878786	9.40378384615385	5.44138650734413	9.15850988501158e-06	0.000125065562533056	3.49934027806351	Normal
MAGT1	-0.327807	6.24142903846154	-5.44041	9.18251803000994e-06	0.000125285705333533	3.49680067747781	Normal
PITPNA	-0.309613	10.7341769230769	-5.4402	9.18779389817251e-06	0.000125285705333533	3.49624348296379	Normal
DPEP3	0.312989030303028	6.73323423076923	5.43972249192394	9.19945664070139e-06	0.000125354943888612	3.49501289434469	Normal
PUM3	-1.11943	7.74134	-5.43731	9.25904744605636e-06	0.00012607660552636	3.48874947902395	Down
DHRS2	0.236364	6.24177384615385	5.43704765283381	9.26566353915622e-06	0.00012607660552636	3.48805657149519	Normal
FBF1	0.218835939393938	7.86209423076923	5.43609509190223	9.28935672425845e-06	0.000126308710430703	3.48557922645585	Normal
CEP152	-0.836763	5.65326384615385	-5.43503	9.31591218455292e-06	0.000126579374978693	3.4828101112693	Down
ZNF721	-1.23107	8.57314846153846	-5.43219	9.38702918416723e-06	0.000127201574526316	3.47543301030243	Down
EHBP1	-0.726388	7.86588730769231	-5.43211	9.38913336490149e-06	0.000127201574526316	3.47521559291007	Down
THG1L	-0.418081	7.32102576923077	-5.43209	9.38962921268811e-06	0.000127201574526316	3.47516436585231	Normal
SLC30A9	-0.73278	9.09899576923077	-5.43196	9.39281475288985e-06	0.000127201574526316	3.47483532570199	Down
INVS	-0.636689	8.45180192307692	-5.43187	9.39511524395881e-06	0.000127201574526316	3.47459777333075	Down
MRGPRE	0.292766060606059	7.83551076923077	5.43025329934479	9.43600038087117e-06	0.000127664323560955	3.47038559609484	Normal
SPPL2C	0.289313878787877	8.08129730769231	5.42991331462881	9.44460625901624e-06	0.000127690003371188	3.46950130663602	Normal
ARFGEF2	-0.697155	9.03640038461539	-5.42928	9.46078452948014e-06	0.000127817951953999	3.46784110430563	Down
GMFG	0.459730303030302	10.4937653846154	5.42879057671428	9.47308177840337e-06	0.000127893322506161	3.46658106988844	Normal
ANKRD36	-0.970796	8.06052807692308	-5.42845	9.48184355451079e-06	0.000127920888663124	3.46568429547681	Down
CEP97	-0.742601	7.56550346153846	-5.42781	9.49810420707771e-06	0.000128049512525447	3.4640222018954	Down
TACR2	0.267524727272725	7.29075846153846	5.42526407274178	9.56308625602273e-06	0.000128787916277293	3.45740833854846	Normal
ADCY9	0.528686969696967	9.19789807692308	5.42489242164924	9.57262164324747e-06	0.000128787916277293	3.45644161583372	Up
ODF3B	0.703278727272727	8.30554	5.42465049188148	9.57883393518648e-06	0.000128787916277293	3.45581231583036	Up
LOC100289580	0.284100484848484	6.48337230769231	5.42460753311969	9.57993745790328e-06	0.000128787916277293	3.45570057263917	Normal
TMEM8B	0.520823090909093	8.07588576923077	5.42384343729702	9.59958691094792e-06	0.000128960999602544	3.45371301534273	Up
FAM222A	0.269126060606056	7.91610230769231	5.42192260439003	9.64916232757944e-06	0.000129535581147956	3.44871647066853	Normal
ERGIC2	-0.721755	9.28742461538462	-5.42058	9.68400911104119e-06	0.000129911767045652	3.44521973594706	Down
MORN3	0.329685999999998	6.67901346153846	5.42017362161982	9.69452652904059e-06	0.000129961272540012	3.44416682997669	Normal
GJC2	0.340835939393937	8.47155884615385	5.41964470525867	9.70828751534945e-06	0.000130054159846722	3.44279093396839	Normal
AQP2	0.276399636363636	7.26434769230769	5.41934690194269	9.71604420917858e-06	0.000130066538372661	3.44201623908316	Normal
LARP4	-0.690791	9.78396653846154	-5.41715	9.77338329489687e-06	0.000130670884047095	3.43630866913223	Down
ARHGAP6	0.516791272727268	8.45064153846154	5.41709432706184	9.77491799133551e-06	0.000130670884047095	3.4361563655404	Up
DGKQ	0.227509999999999	7.94657576923077	5.41648786240276	9.7908299424587e-06	0.00013079174651554	3.43457866970046	Normal
RGL2	0.569826101010097	9.46300461538461	5.41603858771948	9.80263447249457e-06	0.000130793900516054	3.43340988919051	Up
SGTB	-0.517959	7.42880653846154	-5.41596	9.80473292899818e-06	0.000130793900516054	3.43320226605616	Down
ANKRD12	-0.834933	9.34766692307692	-5.41558	9.81460662287967e-06	0.000130833929743093	3.43223	Down
COL4A3BP	-0.636488	8.98357461538462	-5.41475	9.83645363432978e-06	0.000131033401947587	3.43006919951727	Down
ANK2	-0.972026	7.41940423076923	-5.41422	9.85061029322375e-06	0.000131130222057208	3.42867420418427	Down
ATOH7	0.328109939393937	5.84512692307692	5.41326636697832	9.87579113745281e-06	0.000131373557017856	3.42619784043523	Normal
RBM27	-0.622394	9.04007	-5.41208	9.90734018899755e-06	0.000131701206590613	3.4231041143038	Down
ZNF521	-0.786785	8.24352923076923	-5.41174	9.91625191507715e-06	0.000131727684197773	3.42223200962217	Down
HIBCH	-0.690367	7.74971423076923	-5.41049	9.94960813781902e-06	0.000132078619603572	3.41897470890487	Down
ZBED6CL	0.330113575757575	7.03305923076923	5.41000089662462	9.96266945551188e-06	0.000132159843731794	3.41770222353694	Normal
SFXN1	-0.535334	8.43971615384615	-5.40937	9.97960045179115e-06	0.000132292252228619	3.41605522244634	Down
ZNF696	0.278608545454544	7.44527115384615	5.40695501787947	1.00443987507843e-05	0.00013303119309378	3.40977756051507	Normal
GAS6	0.783226363636365	9.42102	5.40677240997194	1.00493200078197e-05	0.00013303119309378	3.40930244692767	Up
ADAMTS8	0.88624854545454	9.19102269230769	5.40618854128164	1.00650714749013e-05	0.000133032426702946	3.40778331550204	Up
TBK1	-0.815376	8.34147230769231	-5.40615	1.00659846171346e-05	0.000133032426702946	3.40769532160277	Down
MAPK3	0.667589090909084	10.3281784615385	5.40599202640767	1.00703785920858e-05	0.000133032426702946	3.40727201299997	Up
OSER1	-0.603176	8.04969730769231	-5.40499	1.0097540801515e-05	0.000133225109324242	3.40465934669337	Down
VIM	-0.413142	12.3341576923077	-5.40494	1.00989615861988e-05	0.000133225109324242	3.40452287863681	Normal
AGXT	0.251227212121211	7.23000423076923	5.40435390733996	1.01147276651622e-05	0.000133340689635753	3.40300981694404	Normal
RFC1	-1.064	8.95239846153846	-5.40407	1.01224987261813e-05	0.000133350785987258	3.40226490121683	Down
ZNF747	0.299165818181815	8.13679384615385	5.4034829350799	1.01383876257743e-05	0.000133391936693805	3.40074360909235	Normal
UBALD1	0.502239454545453	9.41056807692308	5.40343699513942	1.01396371294356e-05	0.000133391936693805	3.40062407588713	Up
EGFL7	0.595830848484846	8.93343038461538	5.40183475185253	1.0183313053676e-05	0.000133865513408782	3.39645507990362	Up
ALDH18A1	-0.622444	8.10856653846154	-5.4016	1.01896999857809e-05	0.000133865513408782	3.39584692929936	Down
EPHA4	-0.980304	8.62186346153846	-5.40102	1.02056061107565e-05	0.000133982012361628	3.3943340379627	Down
CDC42EP5	0.346357696969696	8.33882538461538	5.39975897877318	1.02401786893147e-05	0.000134279256541847	3.39105383653923	Normal
HEMK1	0.42273115151515	8.45388153846154	5.39967974680232	1.02423555630785e-05	0.000134279256541847	3.39084766881877	Normal
MAN1C1	0.606302303030299	8.67321615384615	5.39751977342291	1.03018798914322e-05	0.000134966679706335	3.38522716596957	Up
AMN	0.275194363636361	7.95891961538462	5.39723428101642	1.03097734655538e-05	0.000134977199236783	3.38448426916956	Normal
PTH1R	0.426855151515151	7.65933076923077	5.39688441968508	1.03194550748322e-05	0.000135011097460142	3.38357387026894	Normal
DNAJA1	-0.821108	8.72318230769231	-5.39638	1.03333565102673e-05	0.000135100119869127	3.38226815940363	Down
CST6	0.567333636363633	7.77727423076923	5.39519776389735	1.03662579279007e-05	0.000135437258692875	3.37918484408493	Up
PARS2	0.250026969696967	8.05844269230769	5.3945807741058	1.03834320296787e-05	0.000135568595416299	3.37757928466604	Normal
TROVE2	-0.711646	9.12503423076923	-5.39419	1.03943888353634e-05	0.000135618633221369	3.37655635186808	Down
KBTBD2	-0.71469	8.69815	-5.39355	1.04121298682609e-05	0.000135669067810814	3.37490232747572	Down
LMNTD2	0.309048969696969	7.98996384615385	5.39353852897467	1.04125083038243e-05	0.000135669067810814	3.37486707608036	Normal
RNF44	0.449104181818182	8.29385038461538	5.3924686322797	1.04424412174374e-05	0.00013596601300625	3.37208287137939	Normal
KCNMB4	0.98944593939394	8.77326692307692	5.39077592814982	1.04899756194982e-05	0.000136491576139965	3.36767784686869	Up
MIF4GD	0.536838060606059	8.28314153846154	5.38716131184616	1.05922111965225e-05	0.000137727686022543	3.35827098678234	Up
CATSPERB	-0.972016	6.53059230769231	-5.38644	1.06127856915239e-05	0.000137809510837064	3.35638888684284	Down
CLCN3	-0.645654	8.37515076923077	-5.38625	1.06181733207667e-05	0.000137809510837064	3.3558966444949	Down
TPP2	-0.837672	9.34782423076923	-5.38618	1.06202223365189e-05	0.000137809510837064	3.35570950120238	Down
TTBK1	0.236293636363635	7.02243961538462	5.38589029079725	1.06283984334077e-05	0.00013782165706972	3.3549631113867	Normal
LOC441239	0.26403721212121	7.51725461538462	5.38452878057255	1.06672999948962e-05	0.000138231941935224	3.35141967399066	Normal
RPRML	0.285228242424241	8.38867384615385	5.38374533398071	1.06897498180756e-05	0.000138428624174753	3.34938066419983	Normal
HDAC2	-0.613805	9.12953615384615	-5.38247	1.07263092986365e-05	0.0001388076300536	3.34606930124707	Down
PSMD14	-0.881571	8.56331423076923	-5.38216	1.07353153275919e-05	0.000138829797945679	3.34525531802795	Down
KLHDC7B	0.268893393939391	7.36861807692308	5.3792293020417	1.08200875664053e-05	0.000139768748709671	3.3376267693697	Normal
REST	-0.474413	8.8842	-5.37914	1.08226064088073e-05	0.000139768748709671	3.33740101845744	Normal
LOC101927181	0.503756242424241	7.36374769230769	5.37844253318625	1.08429576007407e-05	0.000139865215416803	3.33557897302186	Up
HOOK1	-1.05651	6.76726576923077	-5.37824	1.08489504083641e-05	0.000139865215416803	3.33504308862318	Down
RIOK3	-0.742205	9.30548769230769	-5.37813	1.08521182585952e-05	0.000139865215416803	3.33475993521192	Down
SLC9B1	0.597785999999996	5.91059653846154	5.37552058215426	1.09283202941026e-05	0.000140666816170793	3.32797355975142	Up
RAPGEF6	-0.823233	8.49650269230769	-5.37549	1.09290933555685e-05	0.000140666816170793	3.32790495576395	Down
MORC4	-0.435567	8.56573692307692	-5.37468	1.09529864001052e-05	0.000140800951909647	3.3257870018008	Normal
BDP1	-0.77993	8.98317403846154	-5.37464	1.0954308141321e-05	0.000140800951909647	3.32567	Down
RAB13	-0.368783	9.46074423076923	-5.37321	1.09963303384365e-05	0.000141245711418675	3.32195664186382	Normal
NSF	-0.899438	8.73074884615385	-5.37258	1.10150095888284e-05	0.000141390237716074	3.32031059166969	Down
YWHAQP8	-0.277426	8.89696	-5.3717	1.10410330323822e-05	0.000141628776822391	3.31802201117437	Normal
SUGT1	-0.336499	8.31800153846154	-5.37122	1.10551604862071e-05	0.000141653351562037	3.3167818611015	Normal
LINGO4	0.28159321212121	7.36295307692308	5.37105284486899	1.10601511456073e-05	0.000141653351562037	3.31634414540588	Normal
RBM4B	0.530839090909089	9.77125423076923	5.37088035400197	1.10652728395014e-05	0.000141653351562037	3.31589514265606	Up
SOAT2	0.291728060606059	6.87434192307692	5.3706146112377	1.10731680901101e-05	0.000141659158443102	3.31520339844106	Normal
ESPNP	0.229049393939392	7.92886115384615	5.36971782676341	1.10998535249417e-05	0.000141887594711824	3.31286899816099	Normal
CFDP1	-0.323451	7.98373884615385	-5.36936	1.11105614941772e-05	0.000141887594711824	3.31193386125704	Normal
COIL	-0.6778	9.11947807692308	-5.36926	1.11133853601245e-05	0.000141887594711824	3.31168740079881	Down
DDX20	-0.671925	7.56322538461538	-5.36883	1.1126315994605e-05	0.000141957474043767	3.31055964549414	Down
TMED5	-0.475681	10.4085138461538	-5.36789	1.11543223439425e-05	0.000142219477655251	3.30812154297989	Normal
ARID5B	-0.848462	10.3249573076923	-5.36631	1.12017366314094e-05	0.000142728419354424	3.30400781568373	Down
DLK1	0.316159878787878	7.23447538461538	5.36595363064898	1.1212571491829e-05	0.000142746548994349	3.30307021623988	Normal
BACH1	-0.913953	9.07324423076923	-5.36577	1.12181570338068e-05	0.000142746548994349	3.30258722323616	Down
SOX12	0.252216363636363	7.17214307692308	5.36538846516145	1.12295943793884e-05	0.000142785318493967	3.30159896401068	Normal
SAFB	-0.417103	9.05756461538462	-5.36517	1.12362054582876e-05	0.000142785318493967	3.30102818442594	Normal
C1QTNF8	0.250087757575756	6.57805230769231	5.36393673621284	1.12734399764265e-05	0.000143162910868082	3.29781974173536	Normal
NELFB	0.42679557575757	9.24868730769231	5.36256224820875	1.13151114209381e-05	0.000143596307339318	3.29424153530019	Normal
CSTF3	-0.612323	7.81804307692308	-5.36145	1.13490720491614e-05	0.000143931336127805	3.29133518006905	Down
IARS2	-0.632515	8.57194192307692	-5.36067	1.13728772403352e-05	0.000144137211149814	3.2893031157177	Down
ASUN	-0.713181	7.53707653846154	-5.36032	1.13833804779992e-05	0.000144174338509111	3.28840788971533	Down
DVL1	0.36912424242424	8.63498538461539	5.35948620408742	1.14089325813748e-05	0.000144363559893167	3.28623344787238	Normal
HOXA10	0.230712060606058	6.68550038461538	5.35933749731179	1.14134880037411e-05	0.000144363559893167	3.28584630120979	Normal
FUNDC2P2	0.260423454545454	4.75475884615385	5.35874897995632	1.14315343588756e-05	0.000144417842051815	3.28431413465664	Normal
TXNRD1	-1.23361	9.21553807692308	-5.3587	1.14329527196935e-05	0.000144417842051815	3.28419381606867	Down
PGPEP1L	0.265708424242423	6.83751423076923	5.35719259489138	1.1479397949373e-05	0.00014490836827869	3.28026213509748	Normal
PIP5K1C	0.415813696969696	9.14438615384615	5.35681474484229	1.14910483697748e-05	0.000144959308659398	3.27927840290425	Normal
ISM2	0.231586484848483	7.28472576923077	5.3550874650605	1.15444580023919e-05	0.000145536624194392	3.27478137497059	Normal
TBX6	0.262625575757574	6.95153384615385	5.35343237147204	1.15958698017459e-05	0.000146088006317694	3.27047219881727	Normal
VPS13A	-0.814838	7.97549384615385	-5.35251	1.16247180790077e-05	0.000146290182406806	3.2680625983782	Down
SLC35E2	0.667700727272729	9.57268923076923	5.35242	1.16272875594399e-05	0.000146290182406806	3.26784826874861	Up
KIAA1522	0.400553151515149	8.42666653846154	5.35180214249238	1.16467343663922e-05	0.000146317904960941	3.26622767668816	Normal
KCTD13	0.449261757575755	8.46391038461539	5.35168664581266	1.1650346464668e-05	0.000146317904960941	3.26592696230923	Normal
INSM1	0.227119272727272	8.05023307692308	5.35152065398308	1.16555397458346e-05	0.000146317904960941	3.26549477487883	Normal
FAM201B	0.311726545454544	8.95864769230769	5.35137059691353	1.16602364901107e-05	0.000146317904960941	3.26510407552391	Normal
MCTP1	-0.975442	8.52523153846154	-5.35068	1.16819506260168e-05	0.000146493815623753	3.26329982809786	Down
PMS2P3	0.315548060606059	9.35668423076923	5.34957684509209	1.1716528023466e-05	0.000146830696151875	3.26043368088057	Normal
CLCNKA	0.325972484848482	7.07954923076923	5.34855774091538	1.17486312351595e-05	0.000147136147495064	3.2577801936172	Normal
ATP2C1	-0.705155	8.90909461538462	-5.34813	1.17622665612465e-05	0.000147210063287238	3.25665536350784	Down
DAG1	0.56029393939394	9.19630923076923	5.34732212231391	1.17876736423252e-05	0.000147431113965376	3.25456291544277	Up
DUSP15	0.245077636363635	7.22792730769231	5.34625321180366	1.18215537547171e-05	0.000147757778906628	3.25177967081745	Normal
SEC23IP	-0.523422	8.90797115384615	-5.34538	1.18493940735055e-05	0.000148008573217357	3.24949856639212	Down
CHD1	-1.06615	8.75106115384615	-5.34323	1.19180209260863e-05	0.000148704517587137	3.24389844746609	Down
CHUK	-0.810247	8.51450230769231	-5.34293	1.19276480620421e-05	0.000148704517587137	3.24311543351553	Down
CCDC77	-0.463463	7.11988230769231	-5.34288	1.19291912811619e-05	0.000148704517587137	3.24298997611551	Normal
HECTD1	-0.790044	9.16861692307692	-5.34265	1.19363575789633e-05	0.000148704517587137	3.24240759832345	Down
CCNB2	-1.21269	6.58794115384615	-5.34073	1.19981083576211e-05	0.0001493760567009	3.23740380633798	Down
NUDT21	-0.58246	10.9402653846154	-5.33934	1.20431942014765e-05	0.000149839375698894	3.23376667031267	Down
PSD3	-0.671024	7.92502653846154	-5.33772	1.20956264101636e-05	0.000150364790666214	3.22955400361965	Down
CDK7	-0.42605	7.69497923076923	-5.33755	1.21012218586174e-05	0.000150364790666214	3.22910551758897	Normal
SPOUT1	0.402478787878787	8.68430384615385	5.33711561537498	1.2115204856399e-05	0.000150440338973523	3.22798566054348	Normal
NONO	-0.380673	10.3854811538462	-5.33673	1.21279097692908e-05	0.000150499928532086	3.22696928328315	Normal
NKAIN4	0.254709333333332	6.47087769230769	5.33437139612187	1.22048189495732e-05	0.000151300331851092	3.2208393163017	Normal
CDKN2AIP	-0.642243	8.24491769230769	-5.33382	1.22228458403603e-05	0.000151300331851092	3.2194080981535	Down
PHF2	0.401075515151515	9.38806153846154	5.33381968824956	1.22229156170492e-05	0.000151300331851092	3.21940256244513	Normal
ING3	-0.573991	8.43687692307692	-5.33378	1.22242020585722e-05	0.000151300331851092	3.21930050874219	Down
LZTFL1	-0.658297	7.37699	-5.33274	1.22585317271695e-05	0.000151626647146458	3.21658109396922	Down
TEX10	-0.75662	8.30797192307692	-5.33243	1.2268607631634e-05	0.000151644771753328	3.21578438171893	Down
ZNF845	-1.22163	7.22824115384615	-5.33221	1.22759294637465e-05	0.000151644771753328	3.21520584781413	Down
AGVR6190	0.355659393939393	7.85212538461538	5.33193894850376	1.22848091190382e-05	0.00015165604824255	3.21450468613854	Normal
TPX2	-1.23927	6.38034923076923	-5.33162	1.22952272815577e-05	0.000151686290688096	3.21368268654063	Down
HSP90AB1	-0.648053	11.7289961538462	-5.3305	1.23324798516012e-05	0.000152047335786969	3.2107491308076	Down
GMEB2	0.331105090909091	8.19910307692308	5.32991846279276	1.23516527580717e-05	0.00015218515333505	3.20924276489714	Normal
ATAD2B	-0.524333	8.34653769230769	-5.32926	1.23733510017686e-05	0.000152353887237819	3.20754081178405	Down
FAM110A	0.460290181818181	8.21947384615385	5.32791347135638	1.24183453474294e-05	0.000152809064016591	3.20402107867091	Normal
THEG	0.329946545454546	6.38839923076923	5.32708924601414	1.24458667017283e-05	0.000152962364224405	3.2018744793517	Normal
LIMS2	0.53159024242424	9.21126576923077	5.32705909994227	1.24468744580586e-05	0.000152962364224405	3.20179596703481	Up
SPSB3	0.463051818181818	8.60339346153846	5.32610075272223	1.24789539534457e-05	0.000153257656424382	3.1993000375836	Normal
FBRS	0.460286606060601	8.53542269230769	5.32547815796052	1.24998390842574e-05	0.000153415175246888	3.19767853128324	Normal
ZNF770	-0.648096	8.06513846153846	-5.32479	1.25228884335449e-05	0.000153508496859877	3.19589214318728	Down
TMIGD2	0.274694424242423	7.11050846153846	5.32477197066279	1.2523570898476e-05	0.000153508496859877	3.19583930047927	Normal
ZFP36L2	0.514044848484849	11.6000461538462	5.32411269222094	1.25457672046422e-05	0.000153681611652232	3.19412222875147	Up
MET	-1.07472	9.66307346153846	-5.3237	1.25597101704088e-05	0.000153753468041094	3.19304517770296	Down
WDR75	-0.970183	8.80684461538462	-5.3232	1.2576529379594e-05	0.0001538604198393	3.19174753803103	Down
CHD2	-0.925085	9.71885423076923	-5.32285	1.25884811973231e-05	0.000153907725158795	3.19082648437667	Down
CEP135	-0.641394	6.97911846153846	-5.32255	1.25985167859257e-05	0.000153931556827267	3.19005377895384	Down
CABP4	0.248929454545453	7.59437769230769	5.32209841443821	1.26138284098618e-05	0.00015401978037853	3.18887602406872	Normal
CCDC130	0.405655696969694	9.29110576923077	5.32174262145148	1.26258889600412e-05	0.000154063159096501	3.1879493461331	Normal
PCM1	-1.02456	9.45110769230769	-5.32152	1.26335675220445e-05	0.000154063159096501	3.1873598220335	Down
SUZ12	-0.568703	9.52410115384615	-5.32103	1.2650103554104e-05	0.000154069608590137	3.1860914803138	Down
NKIRAS1	-0.462979	7.51166576923077	-5.32054	1.26668797188257e-05	0.000154069608590137	3.18480641562991	Normal
CC2D1A	0.308940303030301	8.42733115384615	5.32028585052566	1.26753911361492e-05	0.000154069608590137	3.18415508735765	Normal
ZNF195	-0.501147	8.39580230769231	-5.32025	1.26765363878946e-05	0.000154069608590137	3.1840674814708	Down
UGGT1	-0.756022	9.43453192307692	-5.32012	1.26809209209108e-05	0.000154069608590137	3.18373	Down
ZNF148	-0.81302	8.99026153846154	-5.32007	1.26826579460361e-05	0.000154069608590137	3.18359934803223	Down
FBP2	0.393314545454545	5.15017769230769	5.31845279123758	1.27379572408339e-05	0.00015457125062958	3.17938067568375	Normal
PPP6R3	-0.651735	10.0278534615385	-5.31839	1.27401918595194e-05	0.00015457125062958	3.17921058690203	Down
RRBP1	-0.395032	9.00839961538462	-5.318	1.27534732611874e-05	0.000154633832484053	3.17820028446672	Normal
FER	-0.860347	8.39232	-5.31769	1.27641928227467e-05	0.000154665292535841	3.17738562667143	Down
VWC2	0.390553757575754	7.97844038461538	5.31730346235855	1.27773445011169e-05	0.000154726164073321	3.17638707003882	Normal
TAOK2	0.335476363636358	9.71063769230769	5.31688115634461	1.27918475833355e-05	0.000154803312521535	3.1752870992101	Normal
IL17REL	0.281085939393936	7.06309769230769	5.31647125675338	1.28059404260173e-05	0.000154875401492798	3.17421943838993	Normal
AATF	-0.591757	9.16112807692308	-5.3161	1.2818633417054e-05	0.000154880210681591	3.17325883574628	Down
ZNF622	-0.549129	7.63032576923077	-5.31599	1.28226104241536e-05	0.000154880210681591	3.17295805275053	Down
MAPK6	-1.20432	8.16348	-5.31566	1.2834043771528e-05	0.000154920010928857	3.17209386318633	Down
CNBP	-0.388426	10.0955442307692	-5.3147	1.28670863069527e-05	0.000155220440392364	3.16960067033001	Normal
SNORD13P2	0.422617696969696	7.99374153846154	5.31232050327732	1.29495307211796e-05	0.000156116065109801	3.16340775753369	Normal
SRP54	-0.579499	9.32522384615385	-5.31139	1.2981820899749e-05	0.000156406292814951	3.16099299619281	Down
RTFDC1	-0.384733	8.68687115384615	-5.31002	1.30297277487662e-05	0.000156851973066008	3.15742143107424	Normal
TNFRSF14	0.500802303030305	9.15627076923077	5.30977718480503	1.30383124327471e-05	0.000156851973066008	3.15678281298917	Up
ZMYM4	-0.538561	10.1648826923077	-5.30963	1.3043531906046e-05	0.000156851973066008	3.15639474009634	Down
PACSIN2	-0.523103	10.1137553846154	-5.30897	1.30667359784046e-05	0.000156984642554404	3.15467137534332	Down
TMEM108	0.728850363636362	8.19775423076923	5.30884352191787	1.30710579138858e-05	0.000156984642554404	3.15435072414077	Up
ZNF100	-0.888297	7.38034115384615	-5.30858	1.30802560320107e-05	0.000156996061680552	3.1536686545833	Down
PNPLA8	-1.09765	8.37700730769231	-5.30784	1.31063198502596e-05	0.000157209769798072	3.15173854589756	Down
THOC1	-0.739764	8.35861576923077	-5.30656	1.31516037543383e-05	0.000157577194394574	3.14839425208578	Down
GNB2	0.397057575757573	10.1009907692308	5.30650304484434	1.3153507138736e-05	0.000157577194394574	3.14825393656841	Normal
KIF21A	-1.02364	7.08564576923077	-5.3059	1.3174745671937e-05	0.000157643625808315	3.14668963194257	Down
METRNL	0.498213636363634	8.32905730769231	5.3056789752608	1.31826613613933e-05	0.000157643625808315	3.14610725509061	Normal
PATZ1	0.506566969696967	8.42188653846154	5.30564410566139	1.31838964218763e-05	0.000157643625808315	3.14601642022256	Up
CCNYL1	-0.512987	8.86330423076923	-5.30526	1.31974524400814e-05	0.000157706657030377	3.14501997687067	Down
ZCCHC17	-0.397366	8.10880653846154	-5.30433	1.32305672048752e-05	0.000158003185264745	3.14259015998277	Normal
ACBD6	-0.328274	6.82477115384615	-5.30335	1.32653765702146e-05	0.000158319566389094	3.14004255826381	Normal
MAK16	-0.866957	7.88727538461538	-5.30299	1.32783827549052e-05	0.00015837549757041	3.13909238916787	Down
KLHL30-AS1	0.341660363636363	5.47768538461538	5.30180876447709	1.33204544196976e-05	0.000158774235418012	3.13602520807271	Normal
B3GAT3	0.561604424242423	7.98339346153846	5.30157267057262	1.33289068954759e-05	0.000158774235418012	3.13541016164984	Up
ELMOD2	-0.552373	6.56608884615385	-5.30135	1.3336835597468e-05	0.000158774235418012	3.13483358271432	Down
CHCHD3	-0.578928	9.52849846153846	-5.30008	1.33823171217738e-05	0.000159216117956303	3.13153276328039	Down
AGGF1	-0.497891	8.46152	-5.29777	1.34659451380539e-05	0.000160111012896936	3.12549268127951	Normal
ZNF787	0.273990969696968	8.18051807692308	5.29631176785119	1.35186592539623e-05	0.000160637451659442	3.12170464733743	Normal
ACBD5	-0.600923	7.63248846153846	-5.29573	1.35397945552313e-05	0.000160788227793751	3.12019001869594	Down
CENPF	-1.17333	6.53766923076923	-5.29444	1.35868473155557e-05	0.000161173602241254	3.11682654191601	Down
PLXNA3	0.343257212121209	8.42943846153846	5.29437546999491	1.35891800586895e-05	0.000161173602241254	3.11666009388755	Normal
RPL10L	0.331113212121211	7.45259230769231	5.29355560762046	1.3619151126513e-05	0.000161428493676402	3.11452411283479	Normal
KDM5B	-0.674508	8.97177730769231	-5.29144	1.36969693760223e-05	0.000162249850057225	3.10900005946024	Down
ZNF267	-1.3613	7.99422923076923	-5.29095	1.37147279304058e-05	0.000162263514308182	3.10774384542278	Down
SNORA70C	0.383193818181817	6.23577153846154	5.29080880718114	1.37200488212433e-05	0.000162263514308182	3.10736777060347	Normal
BCORL1	0.344464969696968	7.75657615384615	5.29068897471605	1.37244676687807e-05	0.000162263514308182	3.10705556224254	Normal
SNORD79	-0.978451	7.388	-5.29048	1.37322190350116e-05	0.000162263514308182	3.10650814189918	Down
RASIP1	0.662302848484844	8.53316961538462	5.29008595515461	1.37467258641808e-05	0.000162334164733589	3.10548446540812	Up
MFSD4A	0.57824218181818	8.04955307692308	5.28852877041842	1.38043714430107e-05	0.000162813459560715	3.10142736074041	Up
SDE2	-0.59431	8.28059807692308	-5.28853	1.3804419191584e-05	0.000162813459560715	3.10142400722679	Down
A1BG	0.26770133333333	7.79109307692308	5.2876954943578	1.38353183069379e-05	0.000162989310618971	3.09925631005291	Normal
OBSL1	0.463894424242423	7.91155230769231	5.28760737507505	1.3838595024737e-05	0.000162989310618971	3.09902671954621	Normal
GLP1R	0.233779272727269	6.78104538461538	5.28743477263956	1.38450155111828e-05	0.000162989310618971	3.0985770117324	Normal
ADARB2	0.32430515151515	7.44500730769231	5.28677	1.38699024410487e-05	0.000163181373836714	3.09683583722617	Normal
IHH	0.442517515151512	7.15357038461539	5.2857504813975	1.39078253565457e-05	0.000163526475285487	3.09418862847942	Normal
RBBP4	-0.347063	11.1708076923077	-5.28434	1.39605287102218e-05	0.000164000886339849	3.09052165176211	Normal
TOPBP1	-0.918697	8.66373423076923	-5.28421	1.39654043263761e-05	0.000164000886339849	3.09018311868056	Down
PHLDB3	0.289931545454547	6.97537865384615	5.28273231258557	1.40210948867007e-05	0.000164553367609886	3.08632468178611	Normal
NPAT	-0.734966	8.89277384615385	-5.28195	1.40507829730286e-05	0.000164800187723089	3.08427405495676	Down
FAM132A	0.287375878787879	7.65670923076923	5.28063496331823	1.41003523584269e-05	0.000165108395496937	3.08085983204041	Normal
C11orf87	0.323694606060603	7.15607961538462	5.28063162808114	1.41004787528021e-05	0.000165108395496937	3.08085114166709	Normal
PTX4	0.234434787878785	7.35108538461538	5.28056296623599	1.41030810610433e-05	0.000165108395496937	3.08067223466501	Normal
C3	-0.566066	12.7763961538462	-5.27889	1.41668133430673e-05	0.00016567945727556	3.07630097168469	Down
WDR35	-0.617573	7.22910038461538	-5.27851	1.41811676339792e-05	0.00016567945727556	3.07531915893829	Down
PNRC2	-0.676975	10.7949192307692	-5.27846	1.41831791675038e-05	0.00016567945727556	3.07518165247577	Down
SCAF11	-0.7989	9.12014730769231	-5.27827	1.41904447181325e-05	0.00016567945727556	3.07468514918557	Down
FAM184A	-0.887597	7.55546461538462	-5.27814	1.41953769077768e-05	0.00016567945727556	3.07435	Down
2025-03-09	0.4488983030303	8.01645615384615	5.27694109372004	1.42410377810412e-05	0.000166085394757035	3.07123483282303	Normal
PPP1R11	0.686630969696969	9.56675961538462	5.27676950435787	1.42476071463668e-05	0.000166085394757035	3.07078771988703	Up
ATP8B3	0.223787939393938	7.07947115384615	5.27631056831669	1.42651926610416e-05	0.000166188621478328	3.06959186001131	Normal
MECP2	0.332458787878787	9.47034769230769	5.27434297714423	1.43408344116557e-05	0.000166967659853381	3.06446480704485	Normal
COG2	-0.498628	7.57111615384615	-5.27386	1.43593127704278e-05	0.000166982699537698	3.06321644711667	Normal
IER5L	0.344349818181819	8.20263153846154	5.27385464686447	1.43596700537514e-05	0.000166982699537698	3.06319232564922	Normal
HCG27	0.334583979797978	7.81479012820513	5.2734939882493	1.43735971653976e-05	0.000167042610281141	3.06225252494168	Normal
ICE2	-0.673421	8.59366538461538	-5.27312	1.43879527005357e-05	0.00016710742379951	3.06128476833913	Down
VSIG1	-2.34906	7.11626807692308	-5.27137	1.44557209735851e-05	0.000167792136861687	3.05672929331718	Down
CHPT1	0.428295757575754	10.7674846153846	5.27028826866917	1.44979866095232e-05	0.000168180178609923	3.05389895790185	Normal
ST6GALNAC2	0.845093757575754	9.92536	5.27004851081364	1.45073331414562e-05	0.000168186110646018	3.05327417953702	Up
TRIP12	-0.898789	10.2024680769231	-5.2695	1.45288719541004e-05	0.000168318810131341	3.05183592957746	Down
EIF3I	-0.497546	9.98114	-5.2693	1.45364637453207e-05	0.000168318810131341	3.05132949819545	Normal
ZWILCH	-0.700143	7.80246230769231	-5.2681	1.45834543212407e-05	0.0001686755716118	3.04820074452459	Down
EIF3J	-0.74883	8.56782538461538	-5.26806	1.45849963686185e-05	0.0001686755716118	3.04809824223514	Down
NCBP1	-0.63202	9.3094	-5.26737	1.46120308079721e-05	0.00016888562140896	3.04630298212255	Down
RAB11FIP2	-0.617404	9.35330346153846	-5.26689	1.46309719959469e-05	0.000169001931380367	3.04504714669606	Down
VRK2	-0.797039	8.50116461538462	-5.26547	1.46869739470182e-05	0.000169449754972776	3.04134361750548	Down
ZNHIT6	-0.732632	8.06951961538462	-5.26546	1.4687544426617e-05	0.000169449754972776	3.04130596328741	Down
SRPK2	-0.550424	8.58627884615385	-5.26426	1.47348938120626e-05	0.00016984194260707	3.03818578661508	Down
ASB12	0.367148242424241	5.82194538461538	5.26394004825453	1.47475138717376e-05	0.00016984194260707	3.03735585907392	Normal
HIGD1B	1.37505545454545	9.50710576923077	5.26382624981386	1.47520260623693e-05	0.00016984194260707	3.0370592984548	Up
SUSD2	0.722495757575754	11.5858153846154	5.26355057931238	1.47629623490405e-05	0.00016984194260707	3.03634089535229	Up
MTMR9LP	0.466086242424241	8.6914	5.26347028863991	1.47661491392467e-05	0.00016984194260707	3.03613165585444	Normal
ESAM	0.615706484848484	9.10945346153846	5.26311742185975	1.47801628531934e-05	0.000169900471058811	3.0352120744854	Up
VAMP7	-0.514709	10.1581	-5.26229	1.48131451027893e-05	0.000170176843800059	3.03305121771681	Down
HCN3	0.30641309090909	7.39733769230769	5.26181462550876	1.48320178232268e-05	0.000170290887384165	3.03181692397479	Normal
CCSER1	-0.645429	6.50837884615385	-5.26123	1.48551788849274e-05	0.000170453999550016	3.03030431677747	Down
C5orf22	-0.382629	8.78745615384615	-5.26077	1.48738441437552e-05	0.000170499269873493	3.02908704027014	Normal
ZC3HAV1L	0.460840363636363	8.29355307692308	5.26068726241661	1.48770375740634e-05	0.000170499269873493	3.02887893030013	Normal
UBR5	-0.882182	9.03054730769231	-5.25999	1.49051467397852e-05	0.000170640622836536	3.02704903569703	Down
AKTIP	-0.47721	8.94641576923077	-5.25993	1.49072996310758e-05	0.000170640622836536	3.02690902593923	Normal
ARX	0.243571757575759	7.73075307692308	5.25892514920571	1.49476804268968e-05	0.000171000026806735	3.02428667289586	Normal
CD164	-0.347659	11.7356	-5.25822	1.49761885705925e-05	0.000171223258636516	3.02243960655378	Normal
CUL3	-0.744346	9.63619615384615	-5.25797	1.49860940634903e-05	0.00017123366542173	3.02179864575865	Down
INO80E	0.416019272727271	8.06723384615385	5.25697003009693	1.50264553872863e-05	0.000171591844482533	3.01919134075304	Normal
RHPN1-AS1	0.286249515151516	6.74922576923077	5.25632520257867	1.50525279168136e-05	0.00017178652363577	3.01751080556226	Normal
DDX18	-0.97299	8.98574346153846	-5.2559	1.50698589106397e-05	0.000171881266760298	3.01639532863367	Down
TTYH1	0.213455636363634	7.38334384615385	5.25521046088035	1.50977079031032e-05	0.000172095789008067	3.01460556897128	Normal
LRRC3B	0.23311812121212	6.63680576923077	5.25212586615757	1.52234365721531e-05	0.000173425097897969	3.00657	Normal
FMO6P	0.558582545454545	5.73097461538462	5.2517502860632	1.52388169578484e-05	0.000173496483020097	3.00558749937681	Up
IRX2	0.521396787878786	8.55611038461539	5.25015	1.53046973866866e-05	0.000174142390587547	3.00140578280519	Up
PSMC5	-0.388787	8.47840153846154	-5.24939	1.53358197245957e-05	0.000174365617217037	2.99943657977234	Normal
DBF4	-0.749575	4.68131576923077	-5.24903	1.53508388043871e-05	0.000174365617217037	2.99848770937836	Down
MFSD10	0.562927090909087	9.88131653846154	5.24888167390852	1.53568056986011e-05	0.000174365617217037	2.99811099301599	Up
MAPK4	0.618291818181819	7.82554	5.24878119624885	1.53609550364032e-05	0.000174365617217037	2.99784911342836	Up
RAX2	0.272642848484845	7.51938576923077	5.24721347371614	1.54258419855822e-05	0.000174997811702946	2.99376305779486	Normal
HSP90AA1	-1.29721	10.9981703846154	-5.24633	1.54626535668586e-05	0.000175310943001025	2.9914526091448	Down
MBTD1	-0.426641	8.41359346153846	-5.24597	1.54776647304389e-05	0.000175376682028949	2.99051202685522	Normal
KIAA0368	-0.913082	9.78688538461538	-5.24499	1.5518341085413e-05	0.000175641984857309	2.98796787855751	Down
ALDH1L2	-1.10723	7.25159423076923	-5.24496	1.55195323875811e-05	0.000175641984857309	2.98789346794635	Down
LOC400464	0.493427030303029	8.27729307692308	5.24460974350869	1.55342176179952e-05	0.000175703723455826	2.98697667498346	Normal
CDK18	0.376165151515149	8.39681653846154	5.24430109684267	1.55471150945981e-05	0.000175745179893568	2.98617220652306	Normal
USPL1	-0.73592	8.62722923076923	-5.24352	1.55798663343392e-05	0.000176010881626398	2.98413237776054	Down
NUP210P1	0.25673981818182	7.01335730769231	5.24297670204958	1.56025800634741e-05	0.000176162938367908	2.9827202309423	Normal
TMEM134	0.434004606060606	9.0444	5.24224577525408	1.5633275984609e-05	0.000176404885384124	2.98081508755617	Normal
PGM2	-0.651437	8.84501538461538	-5.24179	1.56525121674934e-05	0.000176517311386495	2.97962310210022	Down
RNF168	-0.426335	8.39639576923077	-5.24132	1.56721804206358e-05	0.000176634473941517	2.97840585926819	Normal
CASZ1	0.643572383838379	8.94378115384615	5.24091116602667	1.568948069412e-05	0.000176724825143946	2.97733643190962	Up
LSG1	-0.827387	9.11216115384615	-5.24019	1.57201238757561e-05	0.000176765734812412	2.97544510003064	Down
SRP68	-0.518638	9.60937653846154	-5.24001	1.57276672577352e-05	0.000176765734812412	2.97498008039569	Down
TUBGCP6	0.303476424242421	8.00900346153846	5.23997122121757	1.57291865957667e-05	0.000176765734812412	2.97488644625207	Normal
SDR39U1	0.458495999999997	8.33382692307692	5.23994593660485	1.57302560817518e-05	0.000176765734812412	2.97482054113571	Normal
SNX6	-0.592522	9.39069115384615	-5.23847	1.57928331869033e-05	0.000177364231590496	2.97097213546987	Down
OCEL1	0.36011018181818	7.71987769230769	5.23767156371895	1.58267567042881e-05	0.000177536585151113	2.96889226569148	Normal
NAGS	0.370286969696963	8.26222346153846	5.23752944539217	1.58328064254449e-05	0.000177536585151113	2.96852182315331	Normal
ZZZ3	-0.77832	9.09264846153846	-5.23731	1.58420238508306e-05	0.000177536585151113	2.96795768509663	Down
CPLX3	0.23992624242424	6.32200307692308	5.23723177376192	1.58454853000494e-05	0.000177536585151113	2.96774591744446	Normal
RHBG	0.220745939393936	6.86168615384615	5.23518336720912	1.59330111152327e-05	0.000178382582130307	2.96240652838733	Normal
NT5C	0.396303030303026	7.69224	5.23502650140547	1.59397337782965e-05	0.000178382582130307	2.96199763757789	Normal
UCHL5	-0.582654	7.86125	-5.2347	1.59535772538711e-05	0.000178432606700758	2.96115618325482	Down
FMR1	-0.672157	8.80600615384615	-5.23236	1.60545279311269e-05	0.000179420646915294	2.95504207607184	Down
KIF2A	-0.707564	9.07359346153846	-5.23221	1.60607681416086e-05	0.000179420646915294	2.95466540074627	Down
ZNF35	-0.714053	7.35005076923077	-5.23172	1.60819528426841e-05	0.000179551938013686	2.95338772988431	Down
C20orf196	0.357278121212119	7.43422653846154	5.23044235718408	1.61374558649992e-05	0.000180066008116134	2.95004826443457	Normal
ZNF316	0.443685575757572	8.53674153846154	5.22951516270234	1.6177745936994e-05	0.00018033559132471	2.94763132009998	Normal
PRR25	0.280153393939393	6.89574423076923	5.22945042927579	1.61805626172833e-05	0.00018033559132471	2.94746257700764	Normal
GSX2	0.246118969696966	8.06800807692308	5.22854195559407	1.62201441221719e-05	0.000180670955827773	2.94509441548781	Normal
TFAP2E	0.24655424242424	8.42694192307692	5.22408588444611	1.64157047554653e-05	0.000182742313289495	2.93347833485748	Normal
DOCK6	0.648327696969696	8.97914884615385	5.22308230458778	1.64600739365512e-05	0.000183095850518265	2.93086215241808	Up
CAST	-0.644624	10.7358	-5.22293	1.64666997314178e-05	0.000183095850518265	2.93047207568564	Down
BROX	-0.75801	9.92485923076923	-5.22262	1.64806905029249e-05	0.000183144439237407	2.92964892104284	Down
PWP1	-0.807525	8.50673923076923	-5.2223	1.64947276144386e-05	0.000183160657566339	2.92882374314398	Down
RASGRP2	0.313824303030303	7.83781884615385	5.22215014270823	1.65013935556983e-05	0.000183160657566339	2.92843212910872	Normal
NKAPP1	0.388930424242424	7.84983384615385	5.22177325600219	1.65181292443164e-05	0.00018320116835545	2.92744963049184	Normal
KCNK4	0.277814181818179	7.37235923076923	5.2215739147252	1.65269879037973e-05	0.00018320116835545	2.92692997053225	Normal
WBSCR17	0.461012878787878	7.04240442307692	5.22130718145437	1.65388489054905e-05	0.00018320116835545	2.92623462618446	Normal
CCDC97	0.345427393939392	9.22023230769231	5.22120176240054	1.65435389999484e-05	0.00018320116835545	2.92595980992395	Normal
THOC2	-1.09447	9.10787423076923	-5.22064	1.65686385717621e-05	0.000183326741047949	2.92449042473467	Down
ZNF675	-0.863025	6.80912384615385	-5.22034	1.65818394436461e-05	0.000183326741047949	2.92371851063046	Down
GPR143	0.393139151515152	6.67733923076923	5.22029872025391	1.65837701242156e-05	0.000183326741047949	2.92360566669334	Normal
RPL13AP3	0.286040909090906	6.87437269230769	5.21882704034349	1.66495451021138e-05	0.000183947034569842	2.91976910788617	Normal
GAPVD1	-0.588203	8.78805038461539	-5.21857	1.66612767462572e-05	0.0001839698747922	2.91908641396339	Down
SYTL2	-0.666444	7.45414923076923	-5.21817	1.66791659028023e-05	0.000184060638913475	2.91804632531235	Down
FIBCD1	0.252140909090908	7.5251	5.2179416725289	1.66892417240952e-05	0.00018406512483191	2.91746100153719	Normal
HOGA1	0.244814606060603	6.93251192307692	5.21607298180792	1.67733392369048e-05	0.0001848855157578	2.91258937851458	Normal
CCP110	-1.04244	7.51500769230769	-5.21447	1.68459820217959e-05	0.000185498029444977	2.90840096345794	Down
BATF2	0.520521515151513	7.89424269230769	5.21441307992285	1.68483974002083e-05	0.000185498029444977	2.90826200931104	Up
ARHGAP12	-0.618856	9.04435923076923	-5.21325	1.69012059282767e-05	0.000185828992858989	2.90522896824832	Down
TEPSIN	0.289887454545451	7.77400730769231	5.21323162312207	1.69020264295986e-05	0.000185828992858989	2.90518191794925	Normal
WFS1	0.83026224242424	9.64219653846154	5.21300869839332	1.69121647024863e-05	0.000185828992858989	2.90460074408818	Up
KRTAP13-4	0.232581151515151	6.77450961538462	5.21289130513495	1.6917506021466e-05	0.000185828992858989	2.90429469472188	Normal
AQR	-0.703656	9.50256269230769	-5.21228	1.69453824254076e-05	0.000186027854584809	2.90269898887985	Down
DPP8	-0.538484	8.89521461538462	-5.21083	1.70115500448706e-05	0.000186581490925596	2.89892191501995	Down
FNDC3A	-0.598313	9.39042	-5.21075	1.70154164870159e-05	0.000186581490925596	2.8987016606295	Down
SACS	-0.851128	7.29011538461538	-5.20788	1.71469927251336e-05	0.000187916035414878	2.89123606658471	Down
NOTUM	0.487926787878784	7.46149076923077	5.2063108632342	1.72196369025166e-05	0.000188603571965653	2.88713880986365	Normal
CDC5L	-1.02877	8.77046846153846	-5.20466	1.72964710443419e-05	0.000189336183323803	2.88282403183737	Down
LIX1L	0.445363151515149	9.71615846153846	5.20430560059256	1.73127782573286e-05	0.0001894057740842	2.88191073736945	Normal
NPAP1	0.273887151515152	7.41376	5.20076859148312	1.74783017756985e-05	0.000191073582985008	2.87268896805063	Normal
MRPS21	0.369750909090907	10.7971269230769	5.20061977914718	1.74853005652387e-05	0.000191073582985008	2.87230097665211	Normal
PAM	-0.546078	10.2347184615385	-5.20027	1.75019791203456e-05	0.000191100304380858	2.87137699556083	Down
EXD3	0.268368969696969	8.05406461538461	5.20014128602387	1.75078236415327e-05	0.000191100304380858	2.87105342158904	Normal
ADRA1A	0.809382303030301	7.11329769230769	5.19948798374853	1.75386221808509e-05	0.000191301145795321	2.86935008789094	Up
ASPG	0.408014121212118	7.67441730769231	5.19932481761263	1.75463227862277e-05	0.000191301145795321	2.86892466906163	Normal
YOD1	-0.733591	8.36337730769231	-5.19802	1.76078747393304e-05	0.000191862337457295	2.86553094764446	Down
MUT	-0.716925	8.74258846153846	-5.19668	1.76716729536705e-05	0.000192447349168233	2.86202589694331	Down
PRSS41	0.250875515151516	7.59156769230769	5.19603017004459	1.77025416947421e-05	0.00019267328970904	2.86033452765506	Normal
PTPN5	0.480277454545454	7.39686769230769	5.19547208230852	1.77291419465267e-05	0.00019285254062519	2.85887940706184	Normal
RCHY1	-0.511179	7.47255076923077	-5.194	1.77992986201013e-05	0.000193399237576506	2.85505207434403	Down
ANKRD34A	0.2695283030303	6.76194346153846	5.19370819648733	1.78134785647829e-05	0.000193399237576506	2.85428033673739	Normal
ZP1	0.192861757575755	6.57568730769231	5.1936229284405	1.7817565674874e-05	0.000193399237576506	2.85405801172187	Normal
IBA57	0.391452727272728	7.46353538461538	5.19357133746707	1.78200390160324e-05	0.000193399237576506	2.85392349511058	Normal
GTF2H3	-0.529891	8.08478	-5.19303	1.78459511514471e-05	0.000193570100352676	2.85251534559989	Down
MMADHC	-0.338068	9.20305884615385	-5.19271	1.78611754414902e-05	0.000193624906437476	2.85168896323941	Normal
FNDC3B	-0.539508	10.8544269230769	-5.19105	1.7941404303134e-05	0.000194383934157347	2.84734572351003	Down
R3HCC1	0.490090606060601	8.53070730769231	5.19047	1.79694010834414e-05	0.000194576518216377	2.84583467845241	Normal
IL1R1	-0.753399	11.0311919230769	-5.18968	1.80076976238797e-05	0.000194880347906864	2.84377154892107	Down
RASAL3	0.470814424242422	8.11308461538462	5.18904745418885	1.80382659617784e-05	0.000195100244800235	2.84212790891453	Normal
HSP90AA6P	-1.30525	6.83159076923077	-5.18833	1.80730365065266e-05	0.000195365316830346	2.84026170774879	Down
TRAPPC6B	-0.480443	8.15811	-5.18809	1.80845910623762e-05	0.000195379270978089	2.83964234895509	Normal
CSNK1A1	-0.477179	9.74049346153846	-5.18726	1.81253183510997e-05	0.000195708202003138	2.83746240131036	Normal
PAXIP1	-0.420622	7.87955538461538	-5.18643	1.81657858382556e-05	0.000196033956472241	2.83530121465671	Normal
CDAN1	0.288404303030302	7.58250346153846	5.18589985330596	1.81916836170746e-05	0.000196202203589026	2.83392066023066	Normal
SLC19A1	0.496109636363636	9.10888346153846	5.18556612663738	1.82080264539101e-05	0.000196267265898432	2.83305047197865	Normal
DMTN	0.54196909090909	8.48056538461539	5.18533419393888	1.82193930471754e-05	0.00019627864518734	2.83244570929229	Up
DMXL1	-0.702903	8.93705384615385	-5.18445	1.82626585742555e-05	0.00019663346641376	2.83014720765696	Down
SP5	0.33342406060606	8.42432730769231	5.18402608107861	1.82836347671946e-05	0.0001967480335943	2.82903480031445	Normal
CENPE	-1.15162	4.94309423076923	-5.18274	1.83468886187366e-05	0.000197317159178684	2.82568805308207	Down
FRMD4B	-0.866226	10.1124630769231	-5.1817	1.83985320620259e-05	0.000197760844908371	2.82296417051007	Down
TM6SF2	0.338458121212118	7.33938884615385	5.1804351008147	1.84611600578805e-05	0.000198322033217728	2.81967117702032	Normal
ELK3	-0.380652	9.21758961538461	-5.17939	1.8513141713763e-05	0.000198721544978939	2.81694645896974	Normal
PPM1K	0.633036	6.42452307692308	5.17911464150067	1.85268731334995e-05	0.000198721544978939	2.81622798003617	Up
TUBG2	0.642312909090904	9.20835423076923	5.17905860351843	1.85296670696373e-05	0.000198721544978939	2.81608185622967	Up
KDM8	0.251542848484847	7.14721269230769	5.17825142792414	1.85699581070158e-05	0.000198869525792967	2.81397707222447	Normal
TPST1	-0.394974	9.56131307692308	-5.1782	1.85725122672275e-05	0.000198869525792967	2.81384379840067	Normal
CDC40	-0.615509	8.59014346153846	-5.17807	1.85787956311739e-05	0.000198869525792967	2.81351601615293	Down
ZNF443	-0.762158	4.17912	-5.17795	1.8585253539908e-05	0.000198869525792967	2.81317924419464	Down
CEP112	-0.717123	7.99423769230769	-5.17767	1.85989401668411e-05	0.000198904171357297	2.81246589087741	Down
KDELC1	-0.758304	6.53620884615385	-5.17729	1.86179000165371e-05	0.000198995140210444	2.81147856316149	Down
POU3F1	0.338517393939392	7.94415576923077	5.17667686127172	1.86488075867369e-05	0.000199213637048891	2.80987121944106	Normal
BRIX1	-0.564246	7.63482615384615	-5.17628	1.86685757143899e-05	0.000199312959786386	2.80884457958965	Down
CCDC66	-0.579054	7.26075307692308	-5.17593	1.86861655651955e-05	0.000199369461130923	2.80793198188465	Down
TLR2	-0.93366	9.01202538461538	-5.17576	1.86948144630541e-05	0.000199369461130923	2.80748357482323	Down
KIF3A	-0.574282	6.89451230769231	-5.17534	1.8716192370848e-05	0.00019948568755401	2.80637611608905	Down
PRDX6	-0.32107	11.2405038461538	-5.17505	1.87305574409558e-05	0.000199527079712387	2.80563266128371	Normal
MSH3	-0.60555	8.93104346153846	-5.17289	1.88400728344127e-05	0.000200581446574877	2.79998347130846	Down
ABCA11P	-0.446127	5.69048615384615	-5.17223	1.88731702982937e-05	0.000200821503520581	2.7982826599884	Normal
MIOX	0.269107030303028	7.97498769230769	5.17080004074123	1.89460805159674e-05	0.000201448302703487	2.79454647024157	Normal
C2orf82	0.277409636363634	8.19039038461538	5.17065961379875	1.89532417599257e-05	0.000201448302703487	2.79418027877249	Normal
ANKRD36B	-1.09764	8.44417	-5.16906	1.90348690577719e-05	0.000202202995191823	2.79001602026288	Down
MAVS	0.408138363636363	8.91745807692308	5.16811067418382	1.9083701340512e-05	0.000202608666323473	2.7875333607952	Normal
FAM131C	0.323811757575755	8.01008538461538	5.16708554848244	1.91364230312381e-05	0.000203055155419536	2.78486009691295	Normal
MDGA1	0.741264363636361	7.31447615384615	5.16647171212072	1.91680622767583e-05	0.000203277567409677	2.78325936314918	Up
MLH1	-0.581452	9.28148884615385	-5.16336	1.93291071015018e-05	0.000204822573005818	2.77515238647631	Down
FAM13B	-0.609667	9.33878615384615	-5.16324	1.93352681073469e-05	0.000204822573005818	2.77484358776615	Down
ALS2CL	0.497771151515149	8.28956384615385	5.16277895072341	1.93595110909849e-05	0.000204965324320349	2.77362945003444	Normal
PALD1	0.53027751515151	8.19664115384615	5.16204359299531	1.939786377967e-05	0.000205155945729313	2.77171177737271	Up
OPRD1	0.282463999999995	7.99526	5.16202048330052	1.93990703043057e-05	0.000205155945729313	2.77165151158736	Normal
TTC1	-0.461525	7.45149653846154	-5.15882	1.95669140241659e-05	0.000206816088486409	2.76330412389935	Normal
EXOSC4	0.502954303030302	8.48164230769231	5.15820876826934	1.95991088783032e-05	0.000207041418761032	2.76171117699476	Up
MMAB	0.42391418181818	9.00628769230769	5.15785610302065	1.96177210399576e-05	0.000207044014253679	2.76079147420419	Normal
NOC3L	-1.02218	7.29708846153846	-5.15779	1.96211074655199e-05	0.000207044014253679	2.76062423111627	Down
ARL13B	-0.639142	8.78460807692308	-5.1568	1.96736573473008e-05	0.000207483513165218	2.75803268582229	Down
COG3	-0.459014	8.81114961538461	-5.15653	1.96879185276223e-05	0.000207518946340985	2.75733057915407	Normal
USB1	0.354326545454542	8.42084461538462	5.15593041746841	1.97196638064592e-05	0.000207738528068488	2.75576952286405	Normal
SNORD116-21	0.724248727272726	8.14067307692308	5.15435167940923	1.98036362051301e-05	0.000208507753761536	2.75165233492107	Up
COPS4	-0.761371	8.41451	-5.15305	1.98732517799076e-05	0.000209019220242674	2.74825230526129	Down
HSF4	0.410216545454542	8.22116884615385	5.15303069221609	1.98741746500967e-05	0.000209019220242674	2.74820731240456	Normal
ZNF140	-0.636375	7.85346807692308	-5.15278	1.98875758138904e-05	0.00020904466769366	2.74755419884405	Down
FIGNL2	0.445979151515149	6.92543384615385	5.15214681657678	1.99215128364269e-05	0.000209255474433827	2.74590222838031	Normal
PLS1	-0.95781	7.70922846153846	-5.152	1.99296162612171e-05	0.000209255474433827	2.74550819068491	Down
BEST4	0.337131636363634	6.72745538461538	5.15153727201881	1.99542244408914e-05	0.000209398355268362	2.74431257480426	Normal
TNKS2	-0.709596	9.44799653846154	-5.15097	1.99848668621817e-05	0.000209600546738469	2.74282584197704	Down
ERBB2	0.521562121212117	9.12083576923077	5.15065462907824	2.00016876131051e-05	0.000209600546738469	2.74201069039932	Up
MAPK8IP2	0.204642909090906	7.13508230769231	5.15056480534776	2.00065241344714e-05	0.000209600546738469	2.74177643453539	Normal
CACNA1F	0.249053393939393	6.85428192307692	5.15034341088622	2.00184500390539e-05	0.00020961012923181	2.74119904829475	Normal
FAM91A1	-0.830781	9.80224846153846	-5.14911	2.00852558117456e-05	0.00021019402398702	2.73797104188462	Down
COL4A6	0.244322484848483	6.47080346153846	5.1485445251261	2.01156158785054e-05	0.000210375410462018	2.73650761912592	Normal
ANGPT2	-1.44239	7.99736653846154	-5.14818	2.01353148738801e-05	0.000210375410462018	2.7355592670256	Down
YTHDF3	-0.642048	10.1862696153846	-5.14817	2.01357426907857e-05	0.000210375410462018	2.73553868131268	Down
MINA	-0.622345	7.84064846153846	-5.14762	2.01659423766526e-05	0.000210575358794273	2.73409	Down
PSMG4	0.25075127272727	7.96665692307692	5.14737692699627	2.01789362123322e-05	0.000210595520689669	2.73346254593316	Normal
TSEN34	0.434792242424242	8.44725076923077	5.14689648824495	2.02050490674866e-05	0.000210752500848589	2.73220956663667	Normal
RPAP3	-1.0717	7.05891076923077	-5.14433	2.03453897471006e-05	0.000212100131010847	2.72550323634657	Down
CX3CL1	0.901889030303026	9.91125423076923	5.1439478109518	2.03660602621696e-05	0.000212199410591494	2.72451939152839	Up
ZNF502	-0.65904	6.38056346153846	-5.14341	2.03955760524091e-05	0.000212390692414475	2.72311627520439	Down
LBX1	0.229041636363633	7.42086576923077	5.14261982961133	2.04389939859484e-05	0.000212726456816028	2.72106	Normal
CDC27	-0.651697	8.90064730769231	-5.14233	2.04547686185729e-05	0.00021277430350992	2.72030851054386	Down
C6orf136	0.508927393939393	7.7456758974359	5.14173924828666	2.04875006264715e-05	0.000212974052554353	2.71875938048388	Up
MRPS10	-0.421603	8.57061730769231	-5.14158	2.0496347146437e-05	0.000212974052554353	2.71834112087275	Normal
SUCLG2	-0.635363	8.93392807692308	-5.14129	2.05124567114541e-05	0.000213002145762365	2.71757993203998	Down
IL17D	0.294590303030302	8.12884230769231	5.14112454863222	2.05214296768322e-05	0.000213002145762365	2.71715621249015	Normal
MIR339	0.297760363636362	9.44119846153846	5.14075850468412	2.0541660669429e-05	0.000213060687919951	2.71620154936757	Normal
GALR1	0.232082969696969	6.34139038461538	5.14043708565852	2.0559441775332e-05	0.000213060687919951	2.71536326939659	Normal
VLDLR	-0.540434	8.25902115384615	-5.14042	2.05606473896275e-05	0.000213060687919951	2.7153064577059	Down
SLC26A1	0.249344848484846	7.30095461538462	5.13726190438506	2.07359268400723e-05	0.00021472075643166	2.70708215058427	Normal
NUP160	-0.501042	8.61987	-5.13703	2.07488778979369e-05	0.00021472075643166	2.70647723878156	Down
ZNF317	-0.374727	8.31170846153846	-5.13688	2.07575256027692e-05	0.00021472075643166	2.70607353653482	Normal
ANKMY1	0.28149915151515	7.85286153846154	5.13668702793139	2.07680421599976e-05	0.00021472075643166	2.70558281735631	Normal
TBX5	0.84378624242424	9.50912884615385	5.13640182756994	2.07839933190059e-05	0.00021472075643166	2.7048389860892	Up
NUP133	-0.577415	7.87611769230769	-5.13632	2.07885245904365e-05	0.00021472075643166	2.7046277890639	Down
SPG20	-0.81873	8.78183961538462	-5.13502	2.08613412440636e-05	0.00021535601514208	2.70124020555487	Down
PGM2L1	-0.739831	7.21728423076923	-5.13435	2.08988394587767e-05	0.000215626183163834	2.69950032861866	Down
TRIP4	-0.42287	8.24423846153846	-5.13384	2.0927688750129e-05	0.000215806870556585	2.69816388010534	Normal
ZNF252P	-1.05248	6.89053	-5.13356	2.09434938279102e-05	0.000215852922852246	2.69743248955136	Down
YPEL1	0.518161999999998	8.18007961538462	5.13311827862869	2.09685289791407e-05	0.000215960214832211	2.69627510220913	Up
MLLT1	0.447199818181815	9.53528807692308	5.13297544088921	2.09765936764424e-05	0.000215960214832211	2.69590256212411	Normal
ZMYND11	-0.649167	9.10640884615385	-5.13124	2.1074908343212e-05	0.000216855110930478	2.69137252442163	Down
EIF4B	-0.597573	10.295156025641	-5.13065	2.11084442934613e-05	0.000217059528180794	2.68983213280947	Down
ANO9	0.37086624242424	8.59507038461538	5.13048723233117	2.11175796486042e-05	0.000217059528180794	2.6894129476375	Normal
SRSF10	-0.563479	8.30146942307692	-5.13	2.1145453841551e-05	0.000217228742216818	2.68813503371123	Down
UBR7	-0.580355	7.61687346153846	-5.12841	2.12359496536301e-05	0.000218040743045578	2.68399778814573	Down
ZNF28	-0.886808	7.59726615384615	-5.12813	2.12517495049246e-05	0.000218085338854849	2.68327726965232	Down
LYSMD3	-0.800889	9.28628307692308	-5.12775	2.12738072966974e-05	0.000218086995994872	2.68227226836334	Down
PJA2	-0.817806	10.1179796153846	-5.12773	2.12748240997309e-05	0.000218086995994872	2.68222596576909	Down
NRAS	-0.521748	10.5430823076923	-5.12706	2.13130713746424e-05	0.000218361478303387	2.68048589174806	Down
KRTAP17-1	0.245132121212119	7.22180692307692	5.12640266652504	2.13510821603636e-05	0.000218633243681916	2.67875967404071	Normal
IFT27	0.330307575757572	7.63500115384615	5.12587391382368	2.13814981489979e-05	0.000218788634606021	2.67738058202975	Normal
C15orf52	0.261304484848485	7.19111076923077	5.12562760378691	2.13956817338966e-05	0.000218788634606021	2.67673815571358	Normal
TNS3	0.488210909090906	10.0520792307692	5.12553984699072	2.14007374257413e-05	0.000218788634606021	2.67650926813821	Normal
ZGRF1	-0.564145	6.21456384615385	-5.12514	2.14239454465732e-05	0.000218792364063384	2.67545926046277	Down
PNPT1	-0.809534	7.94816230769231	-5.12513	2.14240894418023e-05	0.000218792364063384	2.6754527492003	Down
DDX46	-0.718442	8.71383230769231	-5.12489	2.14384478434249e-05	0.000218821604904792	2.67480370249295	Down
HIVEP1	-0.864098	9.28651807692308	-5.12399	2.14902634351702e-05	0.000219155636102592	2.67246508499024	Down
PPIL4	-0.570476	8.43843	-5.12392	2.14941990230898e-05	0.000219155636102592	2.67228768917751	Down
TOM1L1	-0.651112	8.13737596153846	-5.12264	2.15687032851164e-05	0.000219625765188356	2.6689355509957	Down
DNAJB2	0.465877757575755	7.96058653846154	5.12255473665781	2.15734260406877e-05	0.000219625765188356	2.66872345329977	Normal
SRPK1	-0.934724	9.02768615384615	-5.12219	2.15944727446155e-05	0.000219625765188356	2.66777881673474	Down
HBS1L	-0.740268	8.56229961538462	-5.12208	2.16008784022378e-05	0.000219625765188356	2.66749149551731	Down
R3HCC1L	-0.81246	7.86439423076923	-5.12196	2.16080155054971e-05	0.000219625765188356	2.66717146636367	Down
TNNI3	0.319273272727269	6.12269884615385	5.12173661500872	2.1620997972741e-05	0.000219625765188356	2.66658960137554	Normal
USP15	-0.833341	9.19585192307692	-5.12174	2.16210697606104e-05	0.000219625765188356	2.66658638486743	Down
HERC4	-0.452107	8.47147153846154	-5.12145	2.16379777224052e-05	0.000219680290092643	2.66582910916382	Normal
HSP90AB2P	-0.386782	7.02995384615385	-5.12119	2.16526418595386e-05	0.00021971198850649	2.66517281009631	Normal
CDC6	-1.15158	5.86374192307692	-5.12009	2.17167911304388e-05	0.000220245517293038	2.66230701082625	Down
PAK4	0.477219696969694	8.83310269230769	5.11930855771891	2.17628045786229e-05	0.000220594647475328	2.66025662922431	Normal
CLN8	0.387999757575757	9.05757692307692	5.11831811231925	2.18209174617089e-05	0.000221065984460399	2.65767328951137	Normal
BAG5	-0.415127	8.25329192307692	-5.11737	2.18768331134704e-05	0.000221379786083357	2.65519412462113	Normal
HPCA	0.255938303030301	6.69207307692308	5.11722355670037	2.18853199462244e-05	0.000221379786083357	2.65481839404287	Normal
DLAT	-0.427006	8.78048384615385	-5.1172	2.18867807001932e-05	0.000221379786083357	2.65475373800928	Normal
GABBR1	0.499220464646459	9.52889423076923	5.1164703046983	2.19297512189731e-05	0.000221696624643851	2.65285370468569	Normal
FBXL19	0.278152363636361	7.41926615384615	5.11576976720707	2.19711542837086e-05	0.000221901497324445	2.65102650534087	Normal
C11orf86	0.237279757575757	7.09443307692308	5.11573297967677	2.19733306606734e-05	0.000221901497324445	2.65093055298116	Normal
LOC400867	0.259131090909089	6.29447961538462	5.11550090650008	2.19870652642876e-05	0.00022191272155227	2.6503252397769	Normal
HDAC5	0.412384727272725	8.76603153846154	5.11532034626921	2.19977571742558e-05	0.00022191272155227	2.64985428677635	Normal
USO1	-1.08695	9.81485115384615	-5.11462	2.20394483632226e-05	0.000222215539746984	2.64802007819932	Down
ZFYVE28	0.333105818181818	7.26967461538462	5.11426249361818	2.20605030012828e-05	0.000222310076830291	2.64709509784433	Normal
RNF123	0.38451212121212	8.32264846153846	5.11326220530102	2.21199995747517e-05	0.00022279169942062	2.64448604567796	Normal
BLCAP	0.371470727272728	10.0424073076923	5.11236285038881	2.21736300919184e-05	0.000223213761200295	2.64214025170599	Normal
CCDC43	-0.627047	7.87183115384615	-5.11107	2.22507176373076e-05	0.000223871385276843	2.63877838936197	Down
BRAP	-0.264421	9.00316692307692	-5.11063	2.22775446020411e-05	0.00022402289437108	2.63761	Normal
ACOX1	-0.391664	9.10987	-5.11022	2.23019120831055e-05	0.000224085667082397	2.6365521929793	Normal
KPNB1	-0.767213	10.0649	-5.11013	2.23073302753279e-05	0.000224085667082397	2.63631688198658	Down
FBXO6	0.399622545454545	7.87860692307692	5.10892729692085	2.23797032585887e-05	0.000224694109298784	2.63317921797579	Normal
FTSJ3	-0.449997	7.68658538461538	-5.1085	2.24052012751642e-05	0.000224831529506603	2.63207619652929	Normal
PHKA1	-0.57292	7.77735576923077	-5.10613	2.25489956257631e-05	0.000226110092829762	2.62587923397254	Down
RNF138	-0.428033	7.74879307692308	-5.10601	2.25563703658184e-05	0.000226110092829762	2.62556248054395	Normal
TIPRL	-0.312673	8.68840538461538	-5.10505	2.26148575785049e-05	0.000226577067823379	2.62305405748694	Normal
LINC00052	0.337039636363637	5.17807230769231	5.10477	2.26317690064161e-05	0.000226627225042682	2.62232996487433	Normal
TSPAN9	0.658492727272727	8.32256692307692	5.1038294233128	2.26890321122432e-05	0.000226968085750152	2.61988216385014	Up
MIR219A1	0.332680242424241	6.41519	5.1038021770736	2.26906968287922e-05	0.000226968085750152	2.61981109557152	Normal
OTOS	0.232101090909088	8.29767538461538	5.10362413850622	2.27015778140518e-05	0.000226968085750152	2.61934670495743	Normal
HELB	-0.51718	7.15412961538462	-5.10342	2.27138576883725e-05	0.000226971650895464	2.61882287884707	Down
SPATA2L	0.274815939393938	7.59580038461538	5.10282717442549	2.27503491639312e-05	0.000227217023444173	2.61726792454264	Normal
APOA1	0.219321424242423	7.48909	5.10226633195422	2.27847337025658e-05	0.000227441106849524	2.61580503515699	Normal
CERS4	0.735173575757573	9.01816769230769	5.10179149046946	2.28138863736281e-05	0.00022761275734192	2.6145664673228	Up
CABP7	0.272209636363634	6.70281038461538	5.10126232668232	2.28464182148476e-05	0.000227787485614338	2.61318620451503	Normal
HCG8	0.495724666666664	8.345	5.10111746879164	2.28553318724199e-05	0.000227787485614338	2.61280835908114	Normal
MAN1A2	-0.567741	9.29450076923077	-5.1002	2.29120204379983e-05	0.000228217510602419	2.61040880981602	Down
ETFDH	-0.825953	7.97462769230769	-5.10003	2.29224564126825e-05	0.000228217510602419	2.60996771779989	Down
DKFZP434K028	0.27041103030303	6.74848	5.09974047740272	2.29402377551741e-05	0.000228275152068737	2.60921662620303	Normal
ZG16B	0.308123212121211	7.30631884615385	5.09701927569848	2.31089596624167e-05	0.000229833937373963	2.60211863263288	Normal
SMNDC1	-0.405097	9.16207	-5.09679	2.31231269105678e-05	0.000229854748756955	2.6015249932772	Normal
ZNF551	-0.457739	7.04635	-5.09547	2.32057177327725e-05	0.000230555345908693	2.5980714925139	Normal
ERO1A	-0.634513	9.39719846153846	-5.09458	2.32612734579477e-05	0.000230855818398047	2.59575537518141	Down
LGALS8	-0.710654	9.58360269230769	-5.09449	2.32669389019703e-05	0.000230855818398047	2.59551949444476	Down
SMC1A	-0.741037	8.59651576923077	-5.09421	2.32841412454915e-05	0.000230855818398047	2.59480362749018	Down
HNF4A	0.224722303030301	7.23327384615385	5.09420965088705	2.32844700212361e-05	0.000230855818398047	2.59478995081339	Normal
ARHGEF37	0.777059090909087	7.67073423076923	5.0939278259506	2.33021485375149e-05	0.000230910827464932	2.59405483054879	Up
SEC62	-0.557657	9.17363653846154	-5.09155	2.34517163867781e-05	0.0002322720463781	2.58785767049245	Down
TCERG1L	0.271051818181815	7.95669423076923	5.09134416394311	2.34648469947381e-05	0.000232281241493414	2.58731551234226	Normal
LINC00955	0.252996969696968	6.53811615384615	5.09113292361758	2.34781994999722e-05	0.000232292622495567	2.58676450381316	Normal
FAM129A	-0.600542	9.00446423076923	-5.09056	2.35142196422065e-05	0.000232528148108593	2.58527965043252	Down
FLJ42258	0.262334181818178	7.33694846153846	5.08931145068801	2.35936514191474e-05	0.00023319249658094	2.58201328446149	Normal
G2E3	-0.68828	6.91012	-5.08897	2.36156446825218e-05	0.000233288745291378	2.58111083300968	Down
NUSAP1	-1.14428	7.20457461538462	-5.08784	2.3687590643993e-05	0.00023377603614174	2.57816454118055	Down
RRN3	-0.578864	8.35120923076923	-5.08781	2.36895342360484e-05	0.00023377603614174	2.57808507271327	Down
FRMD6	-0.670594	7.58763769230769	-5.08698	2.37420444995806e-05	0.000234172828546123	2.57594053263253	Down
PRR12	0.420221878787876	8.64048115384615	5.08579159434505	2.38183689430382e-05	0.000234803972656486	2.57283187219662	Normal
RASSF9	-0.639354	6.31791807692308	-5.08485	2.38787174128649e-05	0.000235277052107296	2.57038096481517	Down
RGCC	0.646812121212118	11.8837153846154	5.08377695927639	2.39479533966112e-05	0.000235837165472267	2.56757674674624	Up
FXR2	0.307565636363634	8.93748807692308	5.0835252038014	2.39641963120579e-05	0.000235875098757153	2.56692004758172	Normal
AKR7A2	0.418992909090903	9.34751576923077	5.08320727474135	2.3984724441053e-05	0.000235955149591672	2.56609073553722	Normal
MAMDC4	0.24715121212121	7.73832269230769	5.08257337404966	2.40257069538711e-05	0.000236184443614356	2.56443721605945	Normal
TMC2	0.352279757575756	5.94250923076923	5.08246305232442	2.40328465686597e-05	0.000236184443614356	2.56414944348649	Normal
CPD	-0.778618	10.3084061538462	-5.08212	2.40547725320729e-05	0.000236277941135469	2.56326622084357	Down
ZNF841	-0.90826	7.99194269230769	-5.0804	2.4167024701543e-05	0.000237258113573271	2.55875707459737	Down
CDC42BPG	0.331803090909085	8.35367576923077	5.07993688552632	2.41969141171289e-05	0.000237398749899524	2.5575599612285	Normal
CMTM5	0.318762424242422	6.65953230769231	5.07961606511663	2.42178307295339e-05	0.000237398749899524	2.55672310236056	Normal
YBX2	0.227487151515147	7.67324076923077	5.0796017724892	2.42187629914307e-05	0.000237398749899524	2.55668582008458	Normal
DBT	-0.588742	8.47882115384615	-5.0786	2.42842767726681e-05	0.000237885932091074	2.55406944031973	Down
CCDC25	-0.719461	7.99965538461538	-5.07836	2.42996004849472e-05	0.000237885932091074	2.55345848830937	Down
C10orf25	0.522334666666664	6.86479692307692	5.07823729428349	2.43079293926955e-05	0.000237885932091074	2.55312657908766	Up
LOC400590	0.361564212121207	9.61348519230769	5.07807662495541	2.43184505068937e-05	0.000237885932091074	2.55270747272139	Normal
HSD17B4	-0.817195	9.71805	-5.07728	2.43704419145079e-05	0.000238239330563163	2.55063906995555	Down
FGD3	0.407167939393938	8.42974730769231	5.07714406020285	2.43796078975122e-05	0.000238239330563163	2.55027487318692	Normal
PRKDC	-0.78072	8.86828346153846	-5.07672	2.44073385669983e-05	0.000238387940975567	2.54917387105091	Down
ST13P5	-0.383829	9.05947730769231	-5.07649	2.44222916844778e-05	0.000238411663849086	2.54858070142005	Normal
ATRX	-0.997586	8.15279269230769	-5.07571	2.44742081901681e-05	0.000238600946423906	2.54652406672432	Down
SETX	-0.866151	9.39208307692308	-5.0757	2.4474638231077e-05	0.000238600946423906	2.54650704922947	Down
CHP2	0.253796363636362	5.89099461538462	5.07562915564253	2.44792839023896e-05	0.000238600946423906	2.54632323073287	Normal
ADM2	0.242595818181818	8.05796730769231	5.07526543719381	2.45032762102388e-05	0.000238712572127997	2.54537446660158	Normal
NHLRC4	0.220402363636362	7.54338884615385	5.07374658541039	2.46037207461687e-05	0.000239389379302054	2.54141251776624	Normal
DGKZ	0.330700848484845	8.37477076923077	5.07362715034253	2.46116366984426e-05	0.000239389379302054	2.5411009691777	Normal
DST	-0.890487	9.90555461538461	-5.07362	2.46120118281248e-05	0.000239389379302054	2.54108620766951	Down
CHD8	-0.610463	8.75862423076923	-5.07345	2.46230513066517e-05	0.000239389379302054	2.54065190054409	Down
PCBP4	0.573338363636363	7.98628576923077	5.07277502215053	2.46681884491775e-05	0.00023970578627797	2.53887817563287	Up
FBXO11	-0.634227	9.35500346153846	-5.07221	2.47059263443068e-05	0.000239950007086849	2.53739770877228	Down
GATA2	0.780386424242424	8.54452384615385	5.07087935839815	2.47944624930972e-05	0.000240669559539974	2.53393329028147	Up
DDX5	-0.68829	11.4513730769231	-5.07072	2.48052992129349e-05	0.000240669559539974	2.53351010139597	Down
ZNF518B	-0.752813	8.02355	-5.06862	2.49458406909585e-05	0.000241909843806972	2.52803848333934	Down
INTS2	-0.445766	8.15738576923077	-5.0684	2.4960540117993e-05	0.000241929145461362	2.52746798477681	Normal
ESPNL	0.2143366060606	7.63305846153846	5.06741593211296	2.50268444126563e-05	0.000242328042902754	2.52489883047624	Normal
LIN54	-0.339898	8.16687692307692	-5.06741	2.50271555130707e-05	0.000242328042902754	2.5248867920633	Normal
TXNDC9	-0.64574	7.04826307692308	-5.06708	2.50493489584735e-05	0.000242419627236147	2.52402837614182	Down
MIR210	0.31027309090909	8.95535461538462	5.06607606415861	2.51173287874424e-05	0.000242756189625638	2.52140373270479	Normal
KATNAL1	-0.401916	7.69181192307692	-5.06601	2.51217734115173e-05	0.000242756189625638	2.52123237756887	Normal
XCL1	0.884555333333331	7.31594538461538	5.06583478889761	2.51336574755891e-05	0.000242756189625638	2.52077435630004	Up
DPY19L3	-0.405248	7.79676461538461	-5.06577	2.51378204033121e-05	0.000242756189625638	2.52061396508709	Normal
CACHD1	-0.60677	9.11113769230769	-5.06562	2.51478885239419e-05	0.000242756189625638	2.52022616587265	Down
MAL	1.08121933333333	8.77994038461538	5.06466678970063	2.5212854264622e-05	0.000243248207315588	2.51772758052674	Up
PLXNB3	0.27899327272727	7.36156038461538	5.06449660104438	2.52244148582145e-05	0.000243248207315588	2.51728363587924	Normal
TWISTNB	-0.51858	6.96325730769231	-5.0643	2.5237548451258e-05	0.000243251631553492	2.51677953296757	Down
CXorf67	0.257692909090908	7.50908807692308	5.06389428066976	2.52653720428953e-05	0.000243396569943601	2.51571245596691	Normal
HSP90AA4P	-0.622723	5.36007230769231	-5.06296	2.53289089512555e-05	0.000243885235607537	2.51328012768946	Down
KIZ	-0.511316	7.81277807692308	-5.0622	2.53809699677621e-05	0.000244262964765581	2.51129167449282	Down
GPR62	0.236862606060603	7.75478423076923	5.06073066480321	2.54815919926353e-05	0.000245107420501165	2.50746000809333	Normal
DPF2	0.389009696969696	10.4437323076923	5.06035966948097	2.55070691924993e-05	0.00024516066848861	2.5064922471878	Normal
TRIP11	-0.936042	8.21933769230769	-5.06028	2.55128852845103e-05	0.00024516066848861	2.50627145659091	Down
KDM7A	-0.606907	8.71513884615385	-5.06002	2.55303759993443e-05	0.000245204963432653	2.50560777755784	Down
EIF4G2	-0.536636	11.4502384615385	-5.05939	2.55736918345309e-05	0.000245497124438795	2.50396613300129	Down
FOXD1	0.342929393939393	6.45046115384615	5.05817382109576	2.56576962927574e-05	0.000246179388421839	2.50079034107111	Normal
SNORD94	1.09741	9.82593230769231	5.05726383515714	2.57206661159748e-05	0.000246659244425036	2.49841659015733	Up
ATMIN	-0.273018	10.2369080769231	-5.05682	2.57511150074748e-05	0.000246731833578926	2.4972708574282	Normal
PALB2	-0.681094	7.84656	-5.05678	2.5754158085802e-05	0.000246731833578926	2.49715642692824	Down
FXYD3	0.802765151515148	11.0501019230769	5.05634236341454	2.57845886051862e-05	0.000246899108998151	2.49601287655378	Up
DNAH17	0.316634767676764	6.50683602564103	5.05579309913741	2.58227667912081e-05	0.000247084081972976	2.4945800875728	Normal
LPAR3	0.849711454545456	7.46247269230769	5.05569105813292	2.58298656821928e-05	0.000247084081972976	2.49431390741403	Up
GON4L	-0.414657	8.50635653846154	-5.05511	2.58705901664908e-05	0.000247349349276403	2.49278831662798	Normal
ZRANB2	-0.66502	9.80089384615385	-5.05457	2.59079815397354e-05	0.000247582498288355	2.49138970631318	Down
ITGAL	0.68661218181818	9.02703423076923	5.05404796740425	2.59444435968521e-05	0.000247691810429619	2.49002780354135	Up
MIPOL1	-0.536138	7.11030346153846	-5.05403	2.5945443895601e-05	0.000247691810429619	2.48999046818996	Down
TLE6	0.279987939393939	6.49664423076923	5.05363401879058	2.59733897980702e-05	0.000247815795613316	2.48894799242939	Normal
FOLR3	0.446077090909089	7.10277307692308	5.05347571958588	2.59844677476455e-05	0.000247815795613316	2.48853505889988	Normal
UHMK1	-0.407011	9.17949769230769	-5.05275	2.60351706768528e-05	0.000248034135915405	2.48664734265903	Normal
CELSR1	0.500790000000002	9.11022730769231	5.05266069392864	2.60415791341845e-05	0.000248034135915405	2.48640901226617	Up
GCFC2	-0.576966	7.79672961538462	-5.05259	2.60464508139785e-05	0.000248034135915405	2.48622787392021	Down
[truncated: 17,037 more rows]

## Sheet: Table S3-2 sig DEGs
	log2FoldChange	AveExpr	t	P.Value	padj	B	regulate
SCARNA4	2.42633933333333	8.09988115384615	11.7576777036564	3.65887463742457e-12	6.96503375980142e-08	17.6051097399641	Up
NPM1	-0.912528	9.41233538461538	-10.5687	4.00402876145711e-11	2.78309631256572e-07	15.3685649954136	Down
IRS1	0.646333696969697	7.69523846153846	10.5250528454815	4.38605218412332e-11	2.78309631256572e-07	15.2827652029625	Up
RPL7	-0.65706	11.7103358974359	-10.2435	7.9378932189371e-11	3.05831037077617e-07	14.7232153791683	Down
IGSF8	0.604094181818182	8.59766769230769	10.2025917513144	8.6588073716015e-11	3.05831037077617e-07	14.6410748007429	Up
EIF1AX	-0.975069	9.75852442307692	-10.1082	1.0592742391818e-10	3.05831037077617e-07	14.4504483279038	Down
DEK	-0.957964	9.16308384615385	-10.0803	1.12461507645688e-10	3.05831037077617e-07	14.3938103700675	Down
C18orf21	-0.578326	7.64446653846154	-9.69979	2.56699247276848e-10	5.82362990473277e-07	13.6112250784937	Down
SYAP1	-0.749508	8.81954	-9.64507	2.89490632358492e-10	5.82362990473277e-07	13.4969765110727	Down
RSL24D1	-0.821893	8.16595	-9.62	3.05927185581675e-10	5.82362990473277e-07	13.444473605966	Down
SSR1	-0.83031	10.5996934615385	-9.43122	4.64849457349201e-10	7.10604905707708e-07	13.0463061020135	Down
NUP54	-0.562931	8.35937	-9.42052	4.76066470070728e-10	7.10604905707708e-07	13.023591609071	Down
WNT3A	0.556857454545454	7.06431846153846	9.3829036853655	5.17766894639362e-10	7.10604905707708e-07	12.9435827915095	Up
FBXO28	-0.654955	8.74315692307692	-9.37874	5.22613399869085e-10	7.10604905707708e-07	12.9347034332545	Down
FAM84A	0.606619999999998	7.50501307692308	9.31945329027252	5.96801445580432e-10	7.1474341082821e-07	12.8081564886008	Up
ATP6V1D	-1.13725	7.98674	-9.31651	6.00750923158824e-10	7.1474341082821e-07	12.8018665684933	Down
SLC39A13	0.866203151515149	9.55396076923077	9.22865649004011	7.32004785141351e-10	8.1967312293828e-07	12.613348358602	Up
PCNP	-0.547275	10.2476373076923	-9.03487	1.13597734289152e-09	1.20135914996017e-06	12.1935594169406	Down
NUCB2	-1.12965	8.70345576923077	-9.00888	1.20539173081849e-09	1.20767563094004e-06	12.136847758987	Down
LRRC40	-0.770033	7.74004269230769	-8.92151	1.47233129398911e-09	1.40136492561883e-06	11.9454782266189	Down
CCDC47	-0.923196	9.32198807692308	-8.77463	2.06560395418596e-09	1.76065385877409e-06	11.6212562864459	Down
COPS2	-1.26543	10.1307623076923	-8.76615	2.1065431925096e-09	1.76065385877409e-06	11.602450384559	Down
PTMS	0.948183939393941	10.4693119230769	8.74784887429212	2.19781490936252e-09	1.76065385877409e-06	11.561802189518	Up
CD8B	0.577085393939393	7.31228115384615	8.74356042898569	2.21977792659057e-09	1.76065385877409e-06	11.5522720594152	Up
BRMS1L	-0.66953	5.85212423076923	-8.71461	2.3740440862485e-09	1.80769212903306e-06	11.4878687378838	Down
FYTTD1	-0.678216	8.29701076923077	-8.6429	2.80528942395209e-09	1.97783294349452e-06	11.3278081961481	Down
RBM34	-0.553002	7.64438192307692	-8.6183	2.9710554830988e-09	2.0198932920096e-06	11.2727327660639	Down
PLOD2	-1.03448	8.45846192307692	-8.58191	3.23488814140417e-09	2.03586835896221e-06	11.191096221744	Down
GTF2F2	-0.571635	7.39661769230769	-8.58176	3.23601956072917e-09	2.03586835896221e-06	11.1907606205367	Down
SPOPL	-0.790949	8.35435961538461	-8.57141	3.31539814708072e-09	2.03586835896221e-06	11.1675026127994	Down
C6orf62	-0.617488	9.33161615384615	-8.51419	3.79160342934078e-09	2.25553009002909e-06	11.0386605138535	Down
EMD	0.753234303030299	9.54580461538461	8.49934005488546	3.92627269182825e-09	2.26486445338311e-06	11.0051457769047	Up
EIF3M	-0.938565	10.3506	-8.46771	4.22965223546177e-09	2.32931692635022e-06	10.9336611394877	Down
MRPL11	0.835856666666663	8.96509	8.46241939845374	4.28273231888304e-09	2.32931692635022e-06	10.9216814107092	Up
RNMT	-0.847907	7.42045576923077	-8.43794	4.53714662734558e-09	2.3430452364821e-06	10.8662431047988	Down
UTP3	-0.942362	7.53682346153846	-8.42589	4.66807856627131e-09	2.3430452364821e-06	10.8389085778026	Down
CACNG4	1.17510769696969	8.90169038461539	8.42506093394634	4.677228356079e-09	2.3430452364821e-06	10.8370270525253	Up
HAGH	0.572339272727268	9.96737846153846	8.40129793677555	4.94733761937635e-09	2.41480817749867e-06	10.7830753385549	Up
GDPD3	1.34332824242424	8.12373615384615	8.36422248046804	5.4010597243505e-09	2.5145196529866e-06	10.6987364632624	Up
MAPRE3	0.751219151515151	8.33609384615385	8.36307156142891	5.41580719544287e-09	2.5145196529866e-06	10.6961151981782	Up
PPP4R2	-0.922927	8.25484653846154	-8.3405	5.71350394319529e-09	2.58957764434918e-06	10.6446702899528	Down
SREK1	-0.953241	8.56525807692308	-8.31795	6.02764921842621e-09	2.59850791737043e-06	10.5932032652362	Down
JPX	-1.26658	6.56219576923077	-8.30979	6.14571889696683e-09	2.59850791737043e-06	10.5745482313789	Down
VBP1	-0.669007	6.86383423076923	-8.30075	6.27922694888842e-09	2.59850791737043e-06	10.5538795907705	Down
TFAM	-0.715137	7.54891923076923	-8.22351	7.54790976625563e-09	3.02280414985475e-06	10.3768431612789	Down
SPCS3	-0.63121	10.2748315384615	-8.21941	7.62211594836246e-09	3.02280414985475e-06	10.3674285344992	Down
EIF3E	-0.711077	8.90968692307692	-8.19464	8.08686343199420e-09	3.14166392431513e-06	10.3104663813471	Down
TBXA2R	0.522276363636362	7.64423692307692	8.1681218909929	8.6168123332364e-09	3.17755247967346e-06	10.2493669422933	Up
AAMP	0.598313090909087	9.03978153846154	8.15259113648042	8.94349346026443e-09	3.19014696036085e-06	10.2135427977766	Up
RBCK1	0.608301212121207	9.60238846153846	8.14366910092847	9.13686594581888e-09	3.19014696036085e-06	10.1929471676516	Up
CSNK1G3	-0.500867	7.50264807692308	-8.14002	9.21717182285391e-09	3.19014696036085e-06	10.1845214204408	Down
DDX3X	-1.15239	10.4146496153846	-8.12474	9.56130911608244e-09	3.25016214881688e-06	10.1492243683356	Down
MED4	-0.606746	7.69832884615385	-8.04572	1.15634433751347e-08	3.70498926085101e-06	9.96609140964489	Down
DNAJC3	-1.21383	8.95951	-8.04466	1.15929519754877e-08	3.70498926085101e-06	9.96363582092177	Down
ESF1	-1.10001	6.75599730769231	-8.01469	1.24622706385912e-08	3.82631909477777e-06	9.89396004619577	Down
MPHOSPH10	-0.948182	7.06243269230769	-7.99427	1.30928287965447e-08	3.86922619328561e-06	9.84639019193803	Down
FAM122C	0.650927454545453	8.86427961538462	7.99063404450387	1.32083766360839e-08	3.86922619328561e-06	9.83792143397441	Up
METAP2	-0.87289	8.84525884615385	-7.99053	1.32117935786701e-08	3.86922619328561e-06	9.83767	Down
UFM1	-0.551714	7.77111403846154	-7.95094	1.45406434167185e-08	4.09209282921508e-06	9.74528745767352	Down
C19orf60	0.543270242424242	8.88865423076923	7.94875638533158	1.46176881900938e-08	4.09209282921508e-06	9.7401925798105	Up
VSIG2	1.00741466666666	9.89231076923077	7.91587279451947	1.58314686623685e-08	4.24461742896966e-06	9.66328011340471	Up
CCDC59	-1.13098	8.13636461538461	-7.90132	1.64010351496973e-08	4.33625145985609e-06	9.62919508420453	Down
EPB41	-0.698609	8.77422653846154	-7.87667	1.74139665795898e-08	4.45624370152195e-06	9.57139572145518	Down
ASPH	-0.845226	9.19170692307692	-7.87085	1.76623074045451e-08	4.45624370152195e-06	9.55773711442669	Down
BNIP2	-0.666881	9.00374846153846	-7.86812	1.77804092813011e-08	4.45624370152195e-06	9.5513086440905	Down
TSN	-0.517246	8.19152153846154	-7.86786	1.77912650407475e-08	4.45624370152195e-06	9.55071988685331	Down
RSL1D1	-1.1956	10.0790411538462	-7.84654	1.87396866135509e-08	4.55917778062124e-06	9.50061871363025	Down
RAB1B	0.766099999999998	11.3157807692308	7.84063124539596	1.90115046473892e-08	4.55917778062124e-06	9.48672552063437	Up
COPB1	-1.18393	9.71569038461539	-7.8347	1.92883683335703e-08	4.55917778062124e-06	9.47277664355964	Down
RAB1C	0.778400848484848	9.44208923076923	7.8307068818107	1.94771616699624e-08	4.55917778062124e-06	9.46337895986384	Up
FAP	-1.42908	6.93985115384615	-7.82731	1.96392402821465e-08	4.55917778062124e-06	9.45538327371872	Down
EIF2A	-0.813221	9.49729307692308	-7.8103	2.04715677254774e-08	4.63924718121651e-06	9.41533266843618	Down
TPRA1	0.565178363636363	9.73102807692308	7.79481017083848	2.12610040510523e-08	4.74399840168739e-06	9.3788193532163	Up
LEO1	-0.643095	7.02137	-7.79153	2.1432226441748e-08	4.74399840168739e-06	9.37107854323112	Down
SERBP1	-0.756666	8.95160307692308	-7.7515	2.36374198262389e-08	5.17197613577336e-06	9.27655296728258	Down
PPP2R3C	-0.748301	8.04630884615385	-7.74423	2.40620234578834e-08	5.20505316527579e-06	9.25936660872047	Down
ZNF12	-0.785297	8.25579153846154	-7.72249	2.53792238539229e-08	5.42830230655367e-06	9.20791428752259	Down
TGS1	-0.828719	7.80385	-7.70278	2.66371638087746e-08	5.57214340949267e-06	9.16120559308483	Down
S1PR4	0.5353803030303	7.67980961538461	7.67729624848316	2.83580703689686e-08	5.6866650659279e-06	9.10075157081017	Up
HSPA4	-0.95249	8.74202923076923	-7.67617	2.84364749732543e-08	5.6866650659279e-06	9.09808520226863	Down
PLPPR2	0.534553939393938	8.72978923076923	7.67581144717801	2.84617862298269e-08	5.6866650659279e-06	9.09722598780195	Up
PDCD10	-0.600092	7.63446961538462	-7.67273	2.86782856865454e-08	5.6866650659279e-06	9.08990770305442	Down
CCDC18	-1.03361	5.51219961538462	-7.65538	2.99292615489207e-08	5.87354044170366e-06	9.04867153264215	Down
HNRNPR	-0.688009	9.62883461538462	-7.64753	3.0513043431833e-08	5.92700300784054e-06	9.03001324786027	Down
PPOX	0.510779151515148	6.72701846153846	7.63765388731681	3.12643091426514e-08	5.98515087765631e-06	9.00651927628207	Up
ZFX	-1.01859	9.14969153846154	-7.63536	3.14412212526598e-08	5.98515087765631e-06	9.00106874580439	Down
TAX1BP1	-1.11016	9.31193115384615	-7.61623	3.29599223647556e-08	6.21212952609393e-06	8.95549951296673	Down
SBNO1	-0.926927	8.34584	-7.61165	3.33344240435997e-08	6.22111858915651e-06	8.94458451578316	Down
SMU1	-0.801202	10.4524861538462	-7.59465	3.47625951398291e-08	6.40257295707899e-06	8.90405382300878	Down
SSH3	0.656000303030302	8.40101807692308	7.5921323046091	3.49793857709716e-08	6.40257295707899e-06	8.89804707136449	Up
LXN	-0.921266	7.39059846153846	-7.58716	3.54112542743803e-08	6.41989177492479e-06	8.8861909339205	Down
TMEM141	0.711205878787878	8.99334653846154	7.57140115497347	3.68177717028046e-08	6.55012244985596e-06	8.8485539715351	Up
AZIN1	-0.546624	9.40105269230769	-7.54156	3.96389159912322e-08	6.79789553882069e-06	8.77720492046091	Down
SNORD20	-1.78722	4.52252730769231	-7.52421	4.13792667846946e-08	6.88131205617625e-06	8.73567525274707	Down
NCL	-1.26639	10.1394357692308	-7.52378	4.14239264958638e-08	6.88131205617625e-06	8.73463262995334	Down
STEAP1	-1.53739	7.25864576923077	-7.52019	4.17939774873819e-08	6.88131205617625e-06	8.72603634611631	Down
SIKE1	-0.633751	8.25991461538461	-7.51885	4.19327694114544e-08	6.88131205617625e-06	8.72283177986441	Down
RINT1	-0.558882	7.82690153846154	-7.49994	4.39464301968187e-08	7.09680823529178e-06	8.6774929262251	Down
PDIA6	-0.847558	10.6735334615385	-7.49952	4.39915618703735e-08	7.09680823529178e-06	8.67650067855514	Down
SUCLA2	-1.02127	8.93750346153846	-7.47653	4.65753805443122e-08	7.3273466449713e-06	8.62132439084637	Down
MYNN	-0.606998	7.56862884615385	-7.46718	4.76696961842094e-08	7.34349867717753e-06	8.5988709455103	Down
BZW1	-1.1067	10.0255	-7.45374	4.92895553312502e-08	7.34349867717753e-06	8.56656116583514	Down
CTF1	0.526258666666664	9.16442076923077	7.43929640648645	5.10932523675228e-08	7.34349867717753e-06	8.53180848945989	Up
ANKRD50	-1.11612	8.60907269230769	-7.43846	5.12003123285469e-08	7.34349867717753e-06	8.52978438251352	Down
CHMP2B	-0.731902	8.30810269230769	-7.43383	5.17932465025464e-08	7.34349867717753e-06	8.51865010866735	Down
GPATCH11	-0.628618	7.23543038461538	-7.43162	5.20788263972633e-08	7.34349867717753e-06	8.51333272139028	Down
LINC01089	0.70518824242424	8.13686846153846	7.43105727878384	5.21519298287841e-08	7.34349867717753e-06	8.51197624129415	Up
IGBP1	-0.587674	8.80242730769231	-7.43036	5.22424573114452e-08	7.34349867717753e-06	8.51029907433835	Down
UTP11	-0.682202	8.27155653846154	-7.42643	5.27567391307367e-08	7.34349867717753e-06	8.50082587330694	Down
SUPT16H	-1.12299	9.17202346153846	-7.42571	5.28503529508994e-08	7.34349867717753e-06	8.49911140174859	Down
CALU	-1.08345	9.13976730769231	-7.42268	5.32518482346559e-08	7.34566799271673e-06	8.4917925051893	Down
FAM3C	-0.538101	8.75222673076923	-7.40354	5.58520516078308e-08	7.48173708593717e-06	8.44568607876455	Down
FRK	-1.10121	7.95145730769231	-7.40331	5.58851456324065e-08	7.48173708593717e-06	8.44511316998369	Down
THAP12	-0.667195	8.34210269230769	-7.3971	5.67567189042999e-08	7.50292292404342e-06	8.43014552380959	Down
SLU7	-1.12269	7.88146	-7.38209	5.89222812168008e-08	7.73547962236566e-06	8.39392697912233	Down
MORC3	-0.550867	8.74110730769231	-7.37357	6.01895581073524e-08	7.84772895980521e-06	8.37334330974488	Down
RDX	-0.925667	9.69318884615385	-7.35207	6.35109702490083e-08	8.12007777958809e-06	8.32138225065988	Down
MLLT6	0.620076909090908	9.55987576923077	7.34200210743536	6.51293115811231e-08	8.12007777958809e-06	8.29703934641579	Up
DUSP8	0.688195454545452	8.86735038461538	7.33879695406195	6.56534802229744e-08	8.12007777958809e-06	8.28928414162486	Up
INPP5F	-0.543359	7.30890846153846	-7.3296	6.71822175879794e-08	8.12007777958809e-06	8.26701410320899	Down
FGF7	-1.36789	7.18139769230769	-7.32404	6.81236273073104e-08	8.12007777958809e-06	8.2535502772422	Down
AP1AR	-0.618986	7.80105384615385	-7.32343	6.82277214837416e-08	8.12007777958809e-06	8.25207296273752	Down
SLC35E2B	0.647444363636362	9.05815923076923	7.32171926347387	6.85197684860102e-08	8.12007777958809e-06	8.24794018188869	Up
MTDH	-0.777834	9.97231346153846	-7.32017	6.87867316505581e-08	8.12007777958809e-06	8.2441777161347	Down
NAP1L1	-0.749506	10.5341561538462	-7.31958	6.88869599695888e-08	8.12007777958809e-06	8.24276890239318	Down
DDX1	-1.1049	9.38508961538462	-7.3194	6.89182983689123e-08	8.12007777958809e-06	8.24232882825674	Down
TOPORS	-0.877951	7.85454269230769	-7.31555	6.95866460412729e-08	8.12007777958809e-06	8.23299070508962	Down
SAR1B	-0.757406	9.77919576923077	-7.31051	7.04709375432884e-08	8.12007777958809e-06	8.22077206135299	Down
CUL5	-0.575146	8.20669423076923	-7.30997	7.05647405414235e-08	8.12007777958809e-06	8.2194849324462	Down
SEC24D	-0.854668	9.53385076923077	-7.30877	7.07772575571285e-08	8.12007777958809e-06	8.21657516102825	Down
ABCB7	-0.859383	8.37502653846154	-7.30367	7.16878167263074e-08	8.12007777958809e-06	8.20420576965462	Down
YWHAZ	-0.506759	11.2966846153846	-7.30169	7.20449841266659e-08	8.12007777958809e-06	8.19939663577011	Down
AVEN	-0.534823	7.67072384615385	-7.30144	7.20893646118086e-08	8.12007777958809e-06	8.19880073089022	Down
EIF5B	-1.28792	8.93271038461539	-7.29148	7.3912093205685e-08	8.25364382942279e-06	8.1746377581017	Down
RSF1	-0.855457	7.96476230769231	-7.29024	7.41423142903602e-08	8.25364382942279e-06	8.17162822787395	Down
RABEP1	-0.913015	8.82153230769231	-7.27152	7.77063083077639e-08	8.55038893032713e-06	8.12619212681538	Down
KRR1	-1.00953	8.64610730769231	-7.25567	8.08603126098096e-08	8.74577790250191e-06	8.0876852457681	Down
NCK1	-0.683978	8.52613576923077	-7.25107	8.17998649913772e-08	8.79741372867716e-06	8.07650385349421	Down
CTNND2	0.650236787878787	7.22672115384615	7.24569062453346	8.29132505608122e-08	8.81752311550626e-06	8.06341850200043	Up
NEMF	-0.801557	8.60793346153846	-7.23251	8.57065276090887e-08	9.01619848100917e-06	8.03134656073098	Down
GORAB	-0.658665	7.42908923076923	-7.2322	8.57732286062519e-08	9.01619848100917e-06	8.03059352947362	Down
STK26	-0.879744	8.34936346153846	-7.21864	8.8749177406639e-08	9.23185432302066e-06	7.99757758927182	Down
OPA1	-1.179	8.80482653846154	-7.21645	8.9238210760673e-08	9.23227489152267e-06	7.99225805939972	Down
TWF1	-1.05394	9.48354826923077	-7.21312	8.99898540368912e-08	9.25971276457438e-06	7.98413842152675	Down
FANCM	-0.748172	5.69008307692308	-7.20789	9.11824512315517e-08	9.33198463249365e-06	7.97139326919534	Down
FAT1	-1.02967	9.42071346153846	-7.19859	9.33424286054983e-08	9.5019597376164e-06	7.94872777772292	Down
FOCAD	-0.564	8.42499730769231	-7.19286	9.46985091047007e-08	9.58859944464951e-06	7.93476389182083	Down
OLA1	-0.636539	8.84152115384615	-7.19076	9.52009505693821e-08	9.58859944464951e-06	7.92964075365324	Down
FGFR1OP2	-0.534826	8.28199769230769	-7.18148	9.74535274564246e-08	9.76381762452894e-06	7.90699928237926	Down
RARS	-0.819577	9.05185269230769	-7.17462	9.91527665186473e-08	9.79781888109941e-06	7.89026266123507	Down
ESCO1	-0.692312	7.56563076923077	-7.17389	9.93369953799215e-08	9.79781888109941e-06	7.88846533512374	Down
ZC3H11A	-0.880353	9.95843692307692	-7.16236	1.02268387587473e-07	1.00349537428616e-05	7.86030606753559	Down
PLA2G4A	-1.00907	6.96362423076923	-7.15249	1.04846251477656e-07	1.0131626633396e-05	7.83620085731089	Down
ANP32B	-0.570397	9.66144	-7.14765	1.06133804124183e-07	1.0131626633396e-05	7.82438181732541	Down
FKBP14	-0.981756	7.56036384615385	-7.14751	1.06172863269102e-07	1.0131626633396e-05	7.82402551634591	Down
RIOK1	-1.10123	7.86450307692308	-7.14152	1.07791093347413e-07	1.0131626633396e-05	7.80937774290668	Down
SMARCE1	-0.500984	9.23790538461538	-7.14151	1.07791701663266e-07	1.0131626633396e-05	7.8093722779799	Down
KTN1	-1.17925	8.37972769230769	-7.14081	1.07983469011392e-07	1.0131626633396e-05	7.80765103064095	Down
ACE	0.695401151515151	8.50360115384615	7.13981901911357	1.08254099790994e-07	1.0131626633396e-05	7.80522711317702	Up
GNL3	-1.37703	8.65835692307692	-7.13756	1.08873310256717e-07	1.0131626633396e-05	7.79970380318842	Down
NAA35	-0.632509	8.99598	-7.13594	1.09320847986572e-07	1.0131626633396e-05	7.79573128970287	Down
COL6A3	-0.98842	10.4486665384615	-7.1337	1.09940065297792e-07	1.0131626633396e-05	7.79026157259496	Down
ABHD16A	0.525102484848487	8.36429192307692	7.13082769951868	1.10740783858984e-07	1.0131626633396e-05	7.78323402560304	Up
MICU2	-0.658352	7.69073423076923	-7.12949	1.11116312364342e-07	1.0131626633396e-05	7.77995563630608	Down
PTGES3	-0.522271	10.2722807692308	-7.12899	1.1125697189648e-07	1.0131626633396e-05	7.7787305156799	Down
PI15	-2.15422	6.68953307692308	-7.12687	1.11853650573856e-07	1.0131626633396e-05	7.77355068011795	Down
ICAM2	0.949041212121211	10.5217692307692	7.12570647907094	1.12183068435214e-07	1.0131626633396e-05	7.77070277206208	Up
GFPT1	-1.10847	10.3006080769231	-7.11644	1.14841968347466e-07	1.02716675540106e-05	7.74801690109944	Down
UBE2Q2	-0.501309	8.43715153846154	-7.11613	1.14933031571982e-07	1.02716675540106e-05	7.74724926307686	Down
RWDD2A	-0.602504	7.09302807692308	-7.10608	1.17889832834818e-07	1.04414442159915e-05	7.72264867003132	Down
SNORD45A	0.599413333333333	11.1550153846154	7.10411212530427	1.1847824914132e-07	1.04414442159915e-05	7.71782660031724	Up
LRP12	-0.655103	7.26188884615385	-7.09641	1.20811141661194e-07	1.05379395911432e-05	7.69894	Down
RLIM	-0.730767	9.39242519230769	-7.09624	1.20861801311195e-07	1.05379395911432e-05	7.69853495233837	Down
FAXDC2	1.01517363636363	10.1188234615385	7.09502471127548	1.21233913136182e-07	1.05379395911432e-05	7.69555752853816	Up
EIF5	-1.11855	10.2687661538462	-7.09274	1.21937868831843e-07	1.05402008252499e-05	7.6899497548218	Down
NEPRO	-0.62012	8.97442115384615	-7.0908	1.22538042918633e-07	1.05402008252499e-05	7.68519418040973	Down
UTP6	-0.683291	7.94669076923077	-7.08956	1.22921022441977e-07	1.05402008252499e-05	7.68217171986143	Down
ADGRA3	-0.606885	7.75881038461538	-7.08511	1.24314970805781e-07	1.06119272836719e-05	7.67124955993204	Down
APOOL	-0.64462	8.55267538461538	-7.08255	1.2512342345592e-07	1.06332566469058e-05	7.66497088410332	Down
GALNT1	-1.32553	8.57486923076923	-7.07828	1.2648436596947e-07	1.06777093971499e-05	7.65449233098509	Down
ATP6V1F	0.758191818181821	10.5514865384615	7.07615963849828	1.27164879058783e-07	1.06777093971499e-05	7.64929487214851	Up
ZNF484	-0.558462	8.36827423076923	-7.07565	1.27329272596818e-07	1.06777093971499e-05	7.64804347127658	Down
RBMS2	0.613169090909091	11.2728423076923	7.07145851069166	1.28688326557268e-07	1.07443464225621e-05	7.63775941104225	Up
HOOK3	-0.90026	9.44046	-7.058	1.33152489777804e-07	1.10203947626533e-05	7.60472594598165	Down
PGGHG	0.731378666666662	8.23787923076923	7.05192796208575	1.35219071755669e-07	1.11002239754868e-05	7.58980654804479	Up
LTV1	-1.274	8.10573192307692	-7.05097	1.35548395850706e-07	1.11002239754868e-05	7.58745008852802	Down
MFAP1	-0.67045	6.85439384615385	-7.04506	1.37593597004764e-07	1.11020538576778e-05	7.57294252689867	Down
TAF7	-0.686985	7.63939153846154	-7.04257	1.38467060716662e-07	1.11020538576778e-05	7.56681214002856	Down
FH	-0.716888	7.31300076923077	-7.04161	1.38804833900364e-07	1.11020538576778e-05	7.56445183231609	Down
SNORA22	0.839480606060606	11.5478884615385	7.0365972702793	1.40581229445359e-07	1.11415025797926e-05	7.5521322758562	Up
PLLP	0.934577272727271	10.9334019230769	7.03608756882164	1.40763179263144e-07	1.11415025797926e-05	7.55087921411862	Up
METTL26	0.595363212121205	8.59788423076923	7.03364292659385	1.41639190182277e-07	1.11415025797926e-05	7.54486880263616	Up
ARRDC1	0.65534290909091	8.77614153846154	7.03039527609591	1.42811543283391e-07	1.11874919256898e-05	7.5368829666576	Up
SNW1	-0.807098	8.5556	-7.0182	1.47303084587785e-07	1.14920554025126e-05	7.5068816507293	Down
FAM167A	1.1046296969697	7.78584	7.01517774409357	1.48437875179274e-07	1.15303959437166e-05	7.49944633812944	Up
TOMM70	-0.720521	8.06384038461538	-7.01174	1.49738756017211e-07	1.15401901196098e-05	7.49099228413202	Down
BAZ1B	-0.677673	9.22734192307692	-7.01015	1.50346797293617e-07	1.15403291664568e-05	7.48706591442445	Down
SLC4A1AP	-1.14941	8.92785615384615	-7.00068	1.54007387659192e-07	1.16964570429078e-05	7.46375792674967	Down
UTP14A	-0.815023	7.46418	-7.00013	1.54224139407956e-07	1.16964570429078e-05	7.46239520854852	Down
CBX1	-0.528275	9.10190038461539	-6.99779	1.55145395744166e-07	1.17196339420077e-05	7.45662452719249	Down
HSPA13	-1.07134	8.57612692307692	-6.99175	1.57543975020094e-07	1.1773626486073e-05	7.44175903242085	Down
EMC2	-0.670151	9.05305192307692	-6.99022	1.58157363736341e-07	1.1773626486073e-05	7.43799376245329	Down
EMC3	-0.643492	9.79614538461538	-6.98746	1.59271370556721e-07	1.17972366144659e-05	7.43119259942416	Down
TRMT10C	-0.752078	7.66815038461538	-6.97985	1.62387592842358e-07	1.19814349509578e-05	7.41241695845225	Down
SMIM15	-0.613405	8.10502269230769	-6.97282	1.65317426571743e-07	1.2150511707412e-05	7.39508961535574	Down
SCD5	0.620800666666664	8.41358423076923	6.97087508593307	1.66137362160275e-07	1.21603484599608e-05	7.39029532613677	Up
CWC27	-0.787764	7.63025461538462	-6.96783	1.67429607959518e-07	1.21603484599608e-05	7.3827871188013	Down
PNN	-0.930768	8.78133192307692	-6.96635	1.6806301561421e-07	1.21603484599608e-05	7.3791279996719	Down
KCNK3	0.949363818181814	9.12763807692308	6.96625546552119	1.6810258375705e-07	1.21603484599608e-05	7.3788998765064	Up
HAUS3	-0.55623	6.91591076923077	-6.96499	1.68645303290063e-07	1.21603484599608e-05	7.37577632229075	Down
MRPL1	-0.65487	7.24272153846154	-6.96238	1.69767544046396e-07	1.21950753527064e-05	7.36934911888481	Down
POLR3F	-0.516279	7.44631115384615	-6.95976	1.70907618245412e-07	1.22308173718784e-05	7.36286307643681	Down
ARHGAP45	0.550711454545452	8.59093269230769	6.9535764431468	1.73618826468534e-07	1.2376725675063e-05	7.3476105444442	Up
OXCT1	-0.825526	8.01349423076923	-6.94785	1.76168050774442e-07	1.2466672916514e-05	7.33348469687972	Down
GGNBP2	-0.837867	8.96773269230769	-6.94279	1.78456148591241e-07	1.2581819424381e-05	7.32097855916852	Down
PHAX	-0.768709	8.06875653846154	-6.93971	1.79862131171556e-07	1.2634153243475e-05	7.31337300808696	Down
TMEM175	0.582157757575754	9.30892115384615	6.91857185345342	1.89824489079754e-07	1.31399962695353e-05	7.2611249344994	Up
NSA2	-0.817211	10.0328065384615	-6.91416	1.91971141415631e-07	1.32404443767679e-05	7.2502257964347	Down
CCT2	-0.93969	8.90723730769231	-6.90783	1.95101293713817e-07	1.34077553326217e-05	7.23454934059208	Down
GPX8	-1.17065	6.77082807692308	-6.90581	1.96108750858203e-07	1.34285114436574e-05	7.22955717224704	Down
RBAK	-0.936468	7.50525730769231	-6.90302	1.97511045295718e-07	1.34760582732949e-05	7.22265096646384	Down
THUMPD1	-0.806576	7.69696576923077	-6.90063	1.98717578935572e-07	1.35099565450627e-05	7.21674794551212	Down
NOL8	-1.19774	8.13068692307692	-6.89702	2.0055934023318e-07	1.35866462657609e-05	7.20780570744444	Down
MAP9	-0.66158	5.75045538461538	-6.88835	2.05053324571936e-07	1.3738519066081e-05	7.18632585735249	Down
PRPF40A	-1.1867	8.48171192307692	-6.88714	2.05688061243596e-07	1.3738519066081e-05	7.18332996337314	Down
C9orf142	0.719736363636363	8.79395615384615	6.87800493853862	2.10543841432955e-07	1.39648521446611e-05	7.16071206917973	Up
RNF6	-1.08192	7.09281076923077	-6.87272	2.1340872945659e-07	1.41057242150544e-05	7.14761070020133	Down
RSRC1	-1.06005	8.13627153846154	-6.87024	2.14765069427308e-07	1.41462555765337e-05	7.1414691862846	Down
SYF2	-0.716436	7.516	-6.86772	2.16153833357529e-07	1.41886357648066e-05	7.13522086086004	Down
FAM98C	0.613799393939393	8.10026230769231	6.86543391290286	2.17420693955796e-07	1.42227502754039e-05	7.1295558708905	Up
RECQL	-0.95834	7.79286538461538	-6.86083	2.1999850422846e-07	1.42931451416142e-05	7.11812982129624	Down
ABHD17A	0.631621369696965	9.36582130769231	6.85390889834616	2.23926052488132e-07	1.44988310719867e-05	7.10097563220906	Up
MGAT3	0.735691757575756	8.72218846153846	6.84501931867528	2.2907885184069e-07	1.47821865208114e-05	7.07892011818982	Up
CYSTM1	0.661786363636361	10.4792334615385	6.84345029186514	2.30000777988036e-07	1.47915365195279e-05	7.07502631080652	Up
VRK1	-0.724815	7.31131461538462	-6.83422	2.35498943310564e-07	1.49931701834779e-05	7.05212332111279	Down
ME1	-1.01812	8.55381384615385	-6.83273	2.36398937533894e-07	1.5000300582984e-05	7.04842526426858	Down
EBNA1BP2	-0.96981	8.80943307692308	-6.82878	2.3880397145058e-07	1.51025661147284e-05	7.03861160218607	Down
HARS	-0.755529	9.89307153846154	-6.82474	2.41288294587049e-07	1.51090920255232e-05	7.02857750600858	Down
PIBF1	-0.874533	7.59278884615385	-6.82123	2.4346997938917e-07	1.51499874295195e-05	7.01985048316718	Down
ACAP2	-0.645018	9.08981076923077	-6.8191	2.44804216545328e-07	1.51499874295195e-05	7.01455176570861	Down
EIF4G3	-0.51411	9.43697692307692	-6.81887	2.44947652627026e-07	1.51499874295195e-05	7.01398384928924	Down
SHQ1	-0.565517	8.66429115384615	-6.81859	2.45124822877286e-07	1.51499874295195e-05	7.01328282515373	Down
PGAP2	0.92976945454545	9.32289	6.79367526586875	2.61292779989751e-07	1.5867810973359e-05	6.95135095889956	Up
PBDC1	-0.96634	7.34214730769231	-6.791	2.63095726452947e-07	1.5867810973359e-05	6.94468333977298	Down
CEP128	-0.732745	6.85357	-6.78958	2.64055089608325e-07	1.5867810973359e-05	6.94115402119453	Down
SLC35A4	0.517764848484846	10.3820523076923	6.78930191993479	2.64241231275206e-07	1.5867810973359e-05	6.94047072433249	Up
SMC3	-1.27967	8.36019538461538	-6.7847	2.67382138603869e-07	1.59613775086265e-05	6.92901288157389	Down
LARP1B	-0.683481	7.18181038461538	-6.78456	2.67476330387258e-07	1.59613775086265e-05	6.92867135528217	Down
FASTKD2	-0.859898	7.61457884615385	-6.78019	2.70495147064413e-07	1.60910800609943e-05	6.91778869370476	Down
TMEM219	0.600972303030302	8.63568115384615	6.7742655746546	2.74639187873497e-07	1.62000788361077e-05	6.90304558959514	Up
ARRDC2	1.08611078787879	9.57283692307692	6.77392350948463	2.74880513976822e-07	1.62000788361077e-05	6.90219389207055	Up
USP14	-0.612165	9.51591	-6.77029	2.77457969560597e-07	1.62513535647862e-05	6.8931437364233	Down
DHX36	-1.07848	8.41101	-6.7678	2.79237842734114e-07	1.62555705635676e-05	6.88694299363479	Down
ZNF92	-0.749183	6.89722269230769	-6.76148	2.83804568989892e-07	1.64638367428547e-05	6.87121220737941	Down
LMAN1	-0.833563	10.1527711538462	-6.75988	2.84978480398559e-07	1.64638367428547e-05	6.86720933613536	Down
MSANTD4	-0.905162	7.28533384615385	-6.75907	2.85570198758676e-07	1.64638367428547e-05	6.86519789916137	Down
TADA3	0.535600424242423	9.07276115384615	6.75468157692778	2.88808756044574e-07	1.64638367428547e-05	6.85426223792074	Up
VPS54	-0.765483	7.49910769230769	-6.7541	2.89238332092127e-07	1.64638367428547e-05	6.85282089409852	Down
RMND1	-0.621136	6.54216423076923	-6.75397	2.8933598818916e-07	1.64638367428547e-05	6.85249352977068	Down
GPSM3	0.520082686868685	8.88520012820513	6.75365253213302	2.89573534025628e-07	1.64638367428547e-05	6.85169768532065	Up
EEA1	-1.31771	8.29330538461539	-6.75344	2.89734466739669e-07	1.64638367428547e-05	6.8511588865306	Down
CCT4	-0.648379	9.03081230769231	-6.74719	2.94420785093099e-07	1.66543762395853e-05	6.83559891254491	Down
AP4E1	-0.637704	7.19146	-6.73776	3.01648158276539e-07	1.69385673774401e-05	6.81208030636275	Down
GALNT13	0.78691515151515	6.12935769230769	6.73600232905856	3.03016352762294e-07	1.69567397508063e-05	6.80769148721533	Up
AIMP1	-0.570093	7.68121192307692	-6.73506	3.03753322915788e-07	1.69567397508063e-05	6.80533567004341	Down
MATR3	-0.653704	9.41579307692308	-6.73084	3.07070260897885e-07	1.70917821241291e-05	6.79480285407605	Down
VPS26A	-0.659136	9.06488807692308	-6.72732	3.09860487681403e-07	1.71198480207798e-05	6.78603022640251	Down
NOL7	-0.521252	8.54223884615385	-6.72608	3.10850130606065e-07	1.71198480207798e-05	6.78293767865004	Down
ROGDI	0.596277030303028	9.08805961538462	6.72567820624364	3.11171854128483e-07	1.71198480207798e-05	6.78193443858928	Up
DNAJC21	-1.04986	8.48314576923077	-6.72114	3.14830220019752e-07	1.71340246137873e-05	6.77059876812584	Down
PPP1R13L	0.571348545454544	8.85089961538462	6.72098400498392	3.14953481513261e-07	1.71340246137873e-05	6.77021912992788	Up
SNORD78	-1.45068	7.90942	-6.72032	3.15492702463282e-07	1.71340246137873e-05	6.76856010370394	Down
AAGAB	-0.713233	7.82567576923077	-6.71978	3.15929955843631e-07	1.71340246137873e-05	6.76721688028674	Down
CPAMD8	0.772564424242423	8.67770115384615	6.71671109913627	3.18436326678436e-07	1.72012590405831e-05	6.75955306629992	Up
RABGGTB	-0.694803	8.68827230769231	-6.70931	3.24558004933322e-07	1.72773863404531e-05	6.74108503761458	Down
CFI	-1.13449	8.95159384615385	-6.70887	3.24926681544558e-07	1.72773863404531e-05	6.7399839403016	Down
ZDHHC17	-0.520935	8.75228538461538	-6.70237	3.3041150679245e-07	1.74714262313919e-05	6.72374862308115	Down
SSR3	-0.623644	10.0571873076923	-6.68885	3.4213037268335e-07	1.79415806457307e-05	6.6899440131571	Down
EPN2	0.532362484848479	9.04138038461539	6.68636352848365	3.44325872219288e-07	1.80071079768307e-05	6.68373964578885	Up
GOLT1B	-0.69899	8.36980384615385	-6.68466	3.45842983059367e-07	1.80368959603236e-05	6.67947541465248	Down
PORCN	0.541292060606061	8.55672115384615	6.67704309607818	3.52699079984977e-07	1.8194903500581e-05	6.66043475198688	Up
C12orf29	-0.504452	8.10813192307692	-6.67703	3.52715210464885e-07	1.8194903500581e-05	6.66039039200458	Down
ERP44	-0.51976	10.7240384615385	-6.676	3.53651728052898e-07	1.8194903500581e-05	6.65781836937126	Down
CEP290	-1.02485	6.43581269230769	-6.67365	3.5579907390594e-07	1.82560408918422e-05	6.65194655898594	Down
GMPS	-0.755721	9.69833692307692	-6.66873	3.60346115140229e-07	1.83247413900563e-05	6.63962887724875	Down
YTHDC1	-0.639508	9.29525461538461	-6.66762	3.61372363469157e-07	1.83247413900563e-05	6.63687030827136	Down
FRS2	-0.913009	9.10287576923077	-6.66719	3.61779373613991e-07	1.83247413900563e-05	6.63577842634496	Down
DLD	-1.01289	8.78333615384615	-6.66166	3.66978471015606e-07	1.84478114493636e-05	6.62193780961653	Down
FIBIN	1.34999684848484	9.28230615384615	6.66162130184264	3.67010724982811e-07	1.84478114493636e-05	6.62185255849106	Up
ZFAND1	-0.823784	9.07374153846154	-6.66043	3.68137685376941e-07	1.84478114493636e-05	6.61887855592564	Down
RIF1	-0.814957	8.89285538461538	-6.65941	3.69113864799494e-07	1.84478114493636e-05	6.61630979978294	Down
TRIT1	-0.518049	8.41444	-6.65507	3.73266991335113e-07	1.84478114493636e-05	6.60545642643077	Down
ZNF146	-1.20265	8.57662	-6.65398	3.74317714866202e-07	1.84478114493636e-05	6.60272968899813	Down
TPR	-1.29405	8.46164769230769	-6.65223	3.76011286108063e-07	1.84478114493636e-05	6.59835074780679	Down
PABPC1	-0.510781	11.4537461538462	-6.64723	3.80900175418135e-07	1.84853230786344e-05	6.5858195749585	Down
SSX2IP	-0.896575	6.45660692307692	-6.64678	3.81340656873469e-07	1.84853230786344e-05	6.58469843668134	Down
CACYBP	-0.547687	8.29951326923077	-6.64649	3.81631223466239e-07	1.84853230786344e-05	6.58395957811845	Down
CUL4A	-0.53039	8.84446961538462	-6.64392	3.8416246286561e-07	1.8513713020531e-05	6.5775467616831	Down
MYRF	0.83866503030303	8.78029884615385	6.64091829017391	3.8715635265545e-07	1.85640008290911e-05	6.57001610150923	Up
MATN3	0.869631272727268	7.31839307692308	6.63831096208898	3.89771939388823e-07	1.86424588899639e-05	6.56348446467909	Up
EIF3A	-1.25979	10.3891969230769	-6.62588	4.02487051900282e-07	1.91543587999344e-05	6.53234357206592	Down
NOL11	-0.646871	7.97593538461538	-6.62344	4.05037384986347e-07	1.92276600014965e-05	6.52621595268728	Down
MAP3K5	-0.53347	9.25918884615385	-6.61817	4.10586278866914e-07	1.93463376349271e-05	6.51301586834063	Down
KIF20B	-1.1282	5.40725269230769	-6.61425	4.14771906063805e-07	1.94936739423384e-05	6.50317620354665	Down
CIB1	0.501818727272724	9.11786807692308	6.61332939155498	4.15761274458362e-07	1.94936739423384e-05	6.50086487106453	Up
BRD7	-0.608005	8.33308153846154	-6.60305	4.26960971750056e-07	1.98784108297669e-05	6.47507704669722	Down
WDR3	-1.10879	7.02876	-6.60292	4.27099707363661e-07	1.98784108297669e-05	6.47476185685753	Down
SHC2	0.603935212121214	7.96406961538462	6.60091451838169	4.29325165762122e-07	1.99332533059701e-05	6.46971982813974	Up
HSPA5	-0.962009	11.4717038461538	-6.59767	4.32943516316252e-07	2.00089719180467e-05	6.4615775198515	Down
GNAI3	-0.703896	8.86504269230769	-6.59577	4.35077333878177e-07	2.0053588686937e-05	6.45680763675355	Down
EIF4A2	-0.555057	8.44788557692308	-6.5932	4.37977411709749e-07	2.00899711067633e-05	6.45036220669489	Down
NKD1	0.745450363636362	9.01345115384615	6.5861221473264	4.46075067402557e-07	2.03074765963218e-05	6.43258839101926	Up
CDH5	0.757495151515148	10.8742346153846	6.58561362490348	4.46662544201461e-07	2.03074765963218e-05	6.43131	Up
POSTN	-2.40466	9.99312538461538	-6.58533	4.46986378118241e-07	2.03074765963218e-05	6.43060833845105	Down
DCAF13	-0.58648	7.81168961538462	-6.57955	4.5373124056044e-07	2.05159807489514e-05	6.4160776079116	Down
GTF2I	-0.640018	9.58219884615385	-6.57655	4.57260720931981e-07	2.06265760276332e-05	6.40855968467399	Down
ZNF33A	-0.921098	7.89734615384615	-6.57371	4.60637101762278e-07	2.07297585559024e-05	6.40142193080168	Down
GOLGA4	-1.14551	8.81049846153846	-6.56792	4.67602640570627e-07	2.09115567578272e-05	6.38686031061151	Down
CPSF2	-0.607409	9.09172153846154	-6.5658	4.70169483733454e-07	2.09115567578272e-05	6.38154884767488	Down
TPT1-AS1	0.508273818181816	8.81821307692308	6.56296559462912	4.73639837930404e-07	2.10168017595412e-05	6.37441366517752	Up
ADK	-0.805014	9.19477423076923	-6.56146	4.75487095834722e-07	2.10497031542088e-05	6.37063690347116	Down
PITPNB	-0.786561	9.26703769230769	-6.56052	4.76645866110434e-07	2.10520434043578e-05	6.36827524549968	Down
LIG4	-0.736793	8.05255461538462	-6.55959	4.77805802328008e-07	2.10544241970277e-05	6.36591694917686	Down
SLK	-1.12399	9.99528153846154	-6.55056	4.89110669848595e-07	2.11988577732914e-05	6.34322774189195	Down
SENP6	-0.72271	9.35107346153846	-6.54997	4.89865303315267e-07	2.11988577732914e-05	6.34173187844706	Down
FAM171B	-1.0651	8.25216038461538	-6.54987	4.89992509994128e-07	2.11988577732914e-05	6.3414799512598	Down
CLN3	0.690676666666665	9.10485730769231	6.54678968352896	4.93915970695986e-07	2.12719104483457e-05	6.33374163158529	Up
DNAJC10	-1.01593	9.03594923076923	-6.54203	5.00043590420319e-07	2.13544313649886e-05	6.32177802197967	Down
CASP12	0.920502424242423	6.61882	6.54168812933631	5.00491809336356e-07	2.13544313649886e-05	6.32090867348377	Up
MRS2	-0.649801	8.38894192307692	-6.54158	5.00637304637057e-07	2.13544313649886e-05	6.32062664351514	Down
DHX15	-0.866063	9.42689192307692	-6.54125	5.01062654454484e-07	2.13544313649886e-05	6.31980260935101	Down
DDX52	-1.01122	8.50463615384615	-6.5396	5.03203450250113e-07	2.13549806916931e-05	6.31566580805611	Down
ANKRD26	-0.764462	6.91016076923077	-6.53837	5.04819358650025e-07	2.13549806916931e-05	6.3125549103752	Down
STAG1	-0.788243	8.36305615384615	-6.53582	5.08171357199583e-07	2.14204035593034e-05	6.30613334707343	Down
GOLGA5	-0.931743	9.16907692307692	-6.53548	5.08616432486086e-07	2.14204035593034e-05	6.30528388221089	Down
FGFR4	1.18633642424242	8.71651576923077	6.53370896885867	5.10955617223007e-07	2.14714152968149e-05	6.30083151864992	Up
FAM69B	0.806574848484848	8.75150346153846	6.53061780142762	5.1506881097388e-07	2.15965856513189e-05	6.29305170122249	Up
PDE1A	-1.36043	7.05765576923077	-6.5292	5.16968461427446e-07	2.16143109986604e-05	6.28947957666979	Down
BCAS2	-0.521048	8.92568653846154	-6.52808	5.18466943140563e-07	2.16143109986604e-05	6.28667105519382	Down
CCT6A	-0.965608	8.99673692307692	-6.5235	5.24668884156502e-07	2.17306448131489e-05	6.27513270735261	Down
LDHB	-0.985816	11.3695961538462	-6.52255	5.25967175231777e-07	2.17306448131489e-05	6.27273456823615	Down
TRPM7	-0.75632	9.30384038461538	-6.52179	5.26994687422519e-07	2.17306448131489e-05	6.27084078759547	Down
SSB	-0.814406	9.82026692307692	-6.5215	5.27398503029775e-07	2.17306448131489e-05	6.27009753536748	Down
PPIG	-0.859626	7.58169115384615	-6.5199	5.29590501276821e-07	2.17339854292053e-05	6.26607289624516	Down
SH3GLB1	-0.637219	10.1100284615385	-6.51978	5.29763040510151e-07	2.17339854292053e-05	6.26575681090767	Down
VTA1	-0.635815	8.92325269230769	-6.51567	5.3544345164178e-07	2.18601828283053e-05	6.25540754640075	Down
FBXO45	-0.602899	7.26298807692308	-6.51496	5.36428595198761e-07	2.18601828283053e-05	6.25362386053465	Down
SLMAP	-0.797195	8.99221	-6.5135	5.38468469672248e-07	2.18601828283053e-05	6.24994087699311	Down
KIN	-0.579866	7.73483653846154	-6.50902	5.44762165414827e-07	2.20640267677375e-05	6.2386648745512	Down
ACADSB	-0.837863	7.91434846153846	-6.50548	5.49797930059093e-07	2.21267513670294e-05	6.22973597233803	Down
DHX29	-0.94283	8.64359576923077	-6.49204	5.69321354876499e-07	2.27203381790965e-05	6.19587490362841	Down
DNAJC2	-0.936197	7.73747615384615	-6.49108	5.707405187846e-07	2.27293232543591e-05	6.19345895409934	Down
TCEAL9	-0.580249	7.65078	-6.48975	5.72722908950933e-07	2.27606540601043e-05	6.19009421172407	Down
MORF4L2	-0.899052	9.24010076923077	-6.48035	5.8687662981143e-07	2.31779741184448e-05	6.16640375310565	Down
CAB39	-0.605793	10.4454	-6.47874	5.89341143171896e-07	2.32271180153628e-05	6.16233708950656	Down
PRKD2	0.577328666666665	8.71574423076923	6.46817439054824	6.05755031939886e-07	2.38246958429911e-05	6.13567860711631	Up
ZNF271P	-0.984895	7.20915769230769	-6.46665	6.08153514678575e-07	2.38697119699409e-05	6.13184369074114	Down
LRPPRC	-1.09532	9.15235	-6.46167	6.16092350926986e-07	2.41315514243747e-05	6.11925728377768	Down
NGLY1	-0.538541	8.52236153846154	-6.46005	6.18698448826266e-07	2.41838679093569e-05	6.1151608279273	Down
TMX3	-0.600374	7.64987423076923	-6.45509	6.26723942871514e-07	2.4447370853488e-05	6.10265322216547	Down
ZNF718	-0.579248	8.15262692307692	-6.44864	6.37335621956173e-07	2.47094112007285e-05	6.0863585884449	Down
HSP90AA2P	-1.33968	7.91851961538462	-6.44416	6.44801286173327e-07	2.48685949316606e-05	6.07505643220938	Down
PRPF18	-0.858319	8.57949346153846	-6.44383	6.45360679567152e-07	2.48685949316606e-05	6.07421484825894	Down
TBC1D23	-0.739056	8.71077423076923	-6.44013	6.51608511018663e-07	2.50081040640147e-05	6.06486447456524	Down
GFM2	-0.610336	7.59434307692308	-6.43932	6.52984930103726e-07	2.5010505290653e-05	6.06281659952883	Down
ECT2	-1.28814	7.15282192307692	-6.43807	6.55104153681293e-07	2.50252903445636e-05	6.05967197742492	Down
ZNF431	-0.778039	8.05748384615385	-6.43755	6.560002039261e-07	2.50252903445636e-05	6.05834542471443	Down
PAK1IP1	-1.06459	8.09974653846154	-6.43072	6.67776551583082e-07	2.53455109672094e-05	6.0410775209788	Down
UQCRC2	-0.663782	10.8711034615385	-6.42826	6.72054486508384e-07	2.53700182241833e-05	6.03487994856753	Down
PYROXD1	-1.19875	8.09997192307692	-6.4277	6.7303315839528e-07	2.53700182241833e-05	6.03346765886869	Down
ZNF468	-0.860988	7.22768692307692	-6.41831	6.89701482432404e-07	2.57628651323564e-05	6.00972423287393	Down
CLIC2	-0.802867	8.81160230769231	-6.41784	6.9054869347818e-07	2.57628651323564e-05	6.00853	Down
LINC00665	0.643591393939392	6.77685	6.41655191274609	6.92873475728934e-07	2.57628651323564e-05	6.0052708528576	Up
KIAA1429	-0.723451	8.53040423076923	-6.41652	6.92928501143437e-07	2.57628651323564e-05	6.00519377879411	Down
ST6GALNAC6	0.783771212121206	10.3989811538462	6.4134650397659	6.98469098634136e-07	2.59079724638686e-05	5.99746421578484	Up
DNTTIP2	-1.48211	8.65641269230769	-6.41287	6.99553364489832e-07	2.59079724638686e-05	5.99595875165444	Down
TCEA1	-0.668485	9.66372076923077	-6.40977	7.05220821263449e-07	2.59689208788455e-05	5.98812744637668	Down
WDR36	-0.909024	8.49186692307692	-6.40941	7.05886264107574e-07	2.59689208788455e-05	5.98721206466587	Down
UTP18	-0.629523	8.27811615384615	-6.40899	7.06655863376863e-07	2.59689208788455e-05	5.98615448038286	Down
PPP2R5B	0.588862787878787	8.55247307692308	6.40768560442753	7.09069178470403e-07	2.60074005421244e-05	5.98284554797753	Up
VPS50	-0.796791	7.02057	-6.40528	7.13532467721248e-07	2.60788205857972e-05	5.97675541310595	Down
ZNF791	-0.915366	8.93473038461538	-6.40516	7.13756331435193e-07	2.60788205857972e-05	5.97645095568827	Down
SCFD1	-0.791509	8.46284923076923	-6.40047	7.22535924764815e-07	2.63490303904656e-05	5.96458525208554	Down
RASGRP3	-0.926008	7.73262653846154	-6.39538	7.32192234523738e-07	2.65186716760594e-05	5.9516999129777	Down
SEPT7	-0.528475	9.30201423076923	-6.39451	7.33850967441532e-07	2.65186716760594e-05	5.94950361025082	Down
ZNF26	-0.541749	7.50530076923077	-6.38943	7.43631953531536e-07	2.66587153812172e-05	5.93665278546753	Down
CTR9	-0.96111	8.63377153846154	-6.38869	7.45072737356394e-07	2.66601590757825e-05	5.93477408736523	Down
HTATSF1	-0.709705	7.08465	-6.377	7.68136605509745e-07	2.72803142210513e-05	5.90518457567571	Down
PGM3	-1.35325	8.59872384615385	-6.373	7.76202745947515e-07	2.74932636087894e-05	5.89504537898071	Down
LRRC39	-0.823971	5.42759115384615	-6.36995	7.82402479155709e-07	2.76323072230206e-05	5.88732358578998	Down
HNRNPH1	-0.554	10.0786030769231	-6.36659	7.89300262665236e-07	2.77728646951856e-05	5.87880390855071	Down
GPM6A	0.885917393939391	8.11951346153846	6.36173875427139	7.99363653384207e-07	2.79925212660478e-05	5.86650682531432	Up
N4BP2	-0.889498	7.32398730769231	-6.35876	8.05608789356443e-07	2.81138440009685e-05	5.85895306587839	Down
GDI2	-0.806733	10.8886	-6.35795	8.07305496875391e-07	2.81138440009685e-05	5.85691093411117	Down
IPO5	-1.03413	9.39940192307692	-6.35662	8.10114103276412e-07	2.81411169160032e-05	5.85353994591204	Down
GNL2	-1.14042	9.07558	-6.35583	8.11795183476241e-07	2.81481477461817e-05	5.85152783762871	Down
WDR44	-0.505885	8.24007076923077	-6.35506	8.13423503669655e-07	2.81533269379192e-05	5.8495828448888	Down
YME1L1	-0.766014	10.4917961538462	-6.3518	8.20387184796859e-07	2.8338907272136e-05	5.84130855104602	Down
MAP3K2	-0.760994	9.13811884615385	-6.33718	8.5233072832597e-07	2.91939219411412e-05	5.80423107627565	Down
GDI1	0.500556969696966	11.6806192307692	6.33701594251799	8.5269072280282e-07	2.91939219411412e-05	5.80382118594928	Up
HAUS6	-0.750995	7.04237711538462	-6.33621	8.54497514762134e-07	2.92032579730915e-05	5.80176657840508	Down
MYO5A	-1.02632	8.46919923076923	-6.32798	8.73061919196674e-07	2.96778690961212e-05	5.78090392566667	Down
SEC63	-0.727618	11.2575115384615	-6.32168	8.87579107814438e-07	3.01175684427017e-05	5.76489615750652	Down
AGL	-0.989535	7.53404923076923	-6.32091	8.89366688974008e-07	3.01245272087353e-05	5.76294315359627	Down
INTS7	-0.82952	8.53503	-6.31296	9.08039735464297e-07	3.0647951071451e-05	5.74277349796785	Down
ARID4B	-0.683446	8.07436769230769	-6.31048	9.13963359178553e-07	3.06689073758486e-05	5.73646164435049	Down
FXR1	-0.953329	8.91395884615385	-6.30969	9.15841297661033e-07	3.06689073758486e-05	5.73446916067933	Down
FUOM	0.532131575757575	8.25534807692308	6.30932641245145	9.16716132425817e-07	3.06689073758486e-05	5.73354235904619	Up
GOLM1	-0.861143	8.86642192307692	-6.30635	9.23888367799609e-07	3.08005936417397e-05	5.72597724405253	Down
SMARCA5	-0.794321	9.52661807692308	-6.30433	9.2878953916656e-07	3.09098560621934e-05	5.72084128334047	Down
UBE2Q2P2	-0.575936	7.89816846153846	-6.30346	9.30901451230493e-07	3.09260733431478e-05	5.71863654645303	Down
GPN1	-0.574154	7.95744615384615	-6.29587	9.49579937442717e-07	3.13822980714576e-05	5.69935193739223	Down
CAPZA2	-0.623672	9.76586115384615	-6.29421	9.53703219724006e-07	3.1463941924898e-05	5.69514596094214	Down
ZNF143	-0.773066	7.50734653846154	-6.28907	9.66626870050166e-07	3.18351368482266e-05	5.68207991366765	Down
ADAM9	-0.677715	10.6144015384615	-6.28502	9.76925334343889e-07	3.21187403533165e-05	5.6717923824556	Down
PEX11B	0.509073515151517	10.0060180769231	6.28390354019058	9.79788645856869e-07	3.21197030352738e-05	5.66895136574983	Up
CA4	1.08739945454546	8.54264038461539	6.28369	9.8032924267147e-07	3.21197030352738e-05	5.66841590963777	Up
TOR1AIP2	-0.732969	9.51141596153846	-6.28196	9.8478097271599e-07	3.22101213000371e-05	5.66401770184682	Down
KIF18A	-1.13219	5.85331461538462	-6.28025	9.89206372429496e-07	3.22889186636269e-05	5.65966516087259	Down
PUS7	-0.813765	7.35897923076923	-6.27972	9.90594457633234e-07	3.22889186636269e-05	5.65830393785061	Down
TMF1	-1.17004	8.32110923076923	-6.27849	9.93766845051679e-07	3.22889186636269e-05	5.65520008666774	Down
ZFP1	-0.569298	7.15691346153846	-6.27841	9.93974907379985e-07	3.22889186636269e-05	5.65499686552656	Down
ANLN	-1.68384	6.30442038461538	-6.27589	1.0005646077002e-06	3.24476113665775e-05	5.6485823971801	Down
NSMCE2	-0.551104	7.78184461538462	-6.27133	1.01259655988504e-06	3.26495485007204e-05	5.63697858701568	Down
CLTC	-1.02388	10.4050976923077	-6.27093	1.01365219394441e-06	3.26495485007204e-05	5.63596710112294	Down
RRP15	-0.814805	6.86561115384615	-6.26995	1.01625791613083e-06	3.26781852896394e-05	5.63347485431003	Down
SYNPO	0.569282969696969	8.77350884615385	6.26496666908546	1.02961482697058e-06	3.30178317491163e-05	5.62079907739906	Up
RANBP6	-0.970386	7.96456538461538	-6.26448	1.03092582785322e-06	3.30178317491163e-05	5.61956380076937	Down
LRRC4B	0.51421921212121	7.86878038461538	6.26347232035308	1.03365442734437e-06	3.30178317491163e-05	5.61699783406479	Up
LACC1	-0.678372	6.95262423076923	-6.26343	1.03375854814422e-06	3.30178317491163e-05	5.61690005333898	Down
PKNOX2	0.796494060606054	8.73036307692308	6.26176961681965	1.03827685028858e-06	3.30512343178821e-05	5.61266633263555	Up
RAB5B	0.524654545454542	10.6684307692308	6.25425887228146	1.05891807637413e-06	3.35400407684825e-05	5.59355652280586	Up
NAA15	-1.2521	8.59543961538462	-6.24419	1.08724314911063e-06	3.42051171459425e-05	5.56793035140822	Down
TMEM53	0.646211515151512	9.01694615384615	6.24360954845752	1.08890003101708e-06	3.42051171459425e-05	5.56645207223912	Up
SLC6A16	0.731935393939395	7.79957769230769	6.24010431468854	1.09895569301036e-06	3.44074351515547e-05	5.55752830451247	Up
G3BP1	-0.690048	10.5577769230769	-6.23887	1.10251116245472e-06	3.4452564800189e-05	5.55439256876379	Down
ZW10	-0.682459	7.06192846153846	-6.23835	1.10401683799723e-06	3.4452564800189e-05	5.55306768831081	Down
ZNF562	-0.588506	7.67568730769231	-6.23702	1.10789491503726e-06	3.45170009863326e-05	5.5496635737514	Down
XRN2	-0.813189	9.02245423076923	-6.23625	1.11013568909859e-06	3.45302989831385e-05	5.54770208313031	Down
UCHL3	-0.732892	9.10453153846154	-6.23175	1.12329990397822e-06	3.48827683068996e-05	5.53625794027198	Down
SPATS2	-0.537741	8.20360769230769	-6.22736	1.13632248237303e-06	3.52036911200258e-05	5.52506808269493	Down
PPP1R14A	0.991784909090908	9.16254269230769	6.22578554570367	1.14101994412831e-06	3.52036911200258e-05	5.52106314794614	Up
UGP2	-0.948909	9.19986076923077	-6.22532	1.14242712040361e-06	3.52036911200258e-05	5.51986663347366	Down
C11orf71	0.595592787878787	7.91080576923077	6.22520515464848	1.14275896282027e-06	3.52036911200258e-05	5.51958468431879	Up
ITGAV	-0.946529	10.4483980769231	-6.22417	1.14587174592715e-06	3.52036911200258e-05	5.51694389280228	Down
CLIP1	-0.817183	9.26400846153846	-6.224	1.14636564511545e-06	3.52036911200258e-05	5.5165255428852	Down
SIPA1L3	0.565895818181819	9.09716653846154	6.22221039774491	1.15177489695234e-06	3.52036911200258e-05	5.51195547355356	Up
ADSS	-0.626835	8.41014615384615	-6.22218	1.1518532202804e-06	3.52036911200258e-05	5.51188945887526	Down
TARS	-1.07935	8.27347807692308	-6.22122	1.1547620431538e-06	3.52276446369803e-05	5.50944093524876	Down
ARF5	0.774522545454547	9.63390538461539	6.21949062692328	1.16002541809784e-06	3.52533469610363e-05	5.50502608022918	Up
CLDN5	0.854534484848481	9.14285884615385	6.21748948153501	1.16613418828958e-06	3.53479783571345e-05	5.49992715607234	Up
BMS1	-0.684347	8.36036730769231	-6.21678	1.16831603209101e-06	3.53578123797846e-05	5.49811246378239	Down
TANK	-0.839072	8.75136653846154	-6.21548	1.17228848434892e-06	3.54217199810572e-05	5.49481716119287	Down
RIOK2	-0.984565	7.90301692307692	-6.20437	1.20701462641155e-06	3.61269346358023e-05	5.46647687044305	Down
URM1	0.532624424242423	8.36826423076923	6.20296554309147	1.21145854289841e-06	3.61328608008167e-05	5.46290912198601	Up
NOTCH4	0.782996787878787	9.39043346153846	6.20251	1.21290702099821e-06	3.61328608008167e-05	5.4617490542365	Up
LOC692247	0.791439757575756	7.89784076923077	6.19996822372468	1.22103218610899e-06	3.63121177628559e-05	5.4552672767026	Up
CCDC186	-1.38467	8.45726769230769	-6.19944	1.22273941405708e-06	3.63121177628559e-05	5.45391083359233	Down
ZNF708	-0.627488	7.86711769230769	-6.19822	1.22664340061565e-06	3.6339680188883e-05	5.45081610224138	Down
ITCH	-0.530153	9.58290230769231	-6.19796	1.22748552014351e-06	3.6339680188883e-05	5.45014983632871	Down
ADCK2	0.502408242424242	7.61728	6.19253269793463	1.24511408772383e-06	3.66336812579766e-05	5.43630643398467	Up
WRN	-0.888196	8.27026461538462	-6.18721	1.26264948823254e-06	3.70372004037114e-05	5.42272922942843	Down
CCDC88A	-1.20356	8.33246423076923	-6.18719	1.26272027012023e-06	3.70372004037114e-05	5.42267480770519	Down
PSMC1	-0.74639	9.22396019230769	-6.18497	1.27011603431302e-06	3.7164204363368e-05	5.41700520429537	Down
RNF167	0.673789090909088	9.38737538461539	6.18373067955929	1.27424467496432e-06	3.7203254037762e-05	5.41385451995112	Up
C12orf4	-0.92654	8.18453307692308	-6.17688	1.29739187899786e-06	3.77055752803102e-05	5.39637706643455	Down
ZC3H15	-0.837025	7.52110846153846	-6.17628	1.29944740911958e-06	3.77077452439028e-05	5.39484012407644	Down
SNORD44	-0.927816	8.25853076923077	-6.17512	1.30340344931857e-06	3.7735128458204e-05	5.39188897769993	Down
KPNA4	-0.890627	8.95058846153846	-6.17484	1.30435566954708e-06	3.7735128458204e-05	5.39117997287929	Down
RFC4	-0.866957	7.85583961538462	-6.17137	1.31631019410965e-06	3.79081404766586e-05	5.38232262887348	Down
C11orf58	-0.546646	10.6279363461538	-6.17018	1.32045985641896e-06	3.79702021552738e-05	5.37926685336278	Down
IFT74	-0.784992	6.75218269230769	-6.16948	1.32286692446846e-06	3.79820433999723e-05	5.37749870574858	Down
TPCN1	0.628613515151509	9.72910346153846	6.16780926003769	1.32870312597386e-06	3.80587313289539e-05	5.37322495556031	Up
RPL7L1	-0.633599	9.49254365384615	-6.16408	1.34180496311472e-06	3.83290385614444e-05	5.36369866378871	Down
IMPA1	-0.915884	8.66270884615385	-6.16097	1.35280409552975e-06	3.83785078427785e-05	5.3557727706565	Down
SDAD1	-0.556702	6.59460961538462	-6.15922	1.35906544236073e-06	3.84415598228511e-05	5.3512896172404	Down
LAMC3	0.6439683030303	8.35601653846154	6.15355186990968	1.37946892891712e-06	3.8704204413409e-05	5.33682259431515	Up
ZBTB4	0.68851521212121	9.43219576923077	6.15325399488494	1.38055026248712e-06	3.8704204413409e-05	5.33606185930328	Up
AGPS	-0.865278	8.69472384615385	-6.15253	1.38317617471302e-06	3.8720796561525e-05	5.33421696612341	Down
RNVU1-1	0.936101454545451	9.93780307692308	6.14878152697816	1.39688964266045e-06	3.89354493861908e-05	5.32463880127564	Up
EFR3B	0.595076363636362	8.06721692307692	6.14847531936342	1.39801545735087e-06	3.89354493861908e-05	5.32385665677587	Up
EVI5	-0.603744	8.40282	-6.14523	1.41001135348915e-06	3.91267873542557e-05	5.31556	Down
SRP72	-1.03555	10.2587303846154	-6.1432	1.4175527818616e-06	3.92217074934847e-05	5.31038273928503	Down
TDO2	-2.21572	6.46962423076923	-6.13731	1.43970683907186e-06	3.97192165051768e-05	5.29532701619171	Down
PSMC6	-0.637609	8.33064269230769	-6.12426	1.49002288924244e-06	4.08714018179738e-05	5.26198	Down
MED6	-0.574443	8.32968692307692	-6.12129	1.5017071767074e-06	4.11316515335281e-05	5.25439206710409	Down
ELMSAN1	0.552400606060607	8.72758538461538	6.11811991882817	1.51430829330279e-06	4.1360086646287e-05	5.24627924025711	Up
RIIAD1	0.547967333333333	6.7729	6.11755437486729	1.51656548009605e-06	4.1360086646287e-05	5.24483315350411	Up
ADRB1	1.00392545454545	8.97708230769231	6.11489328608552	1.52723217977092e-06	4.15319882487417e-05	5.2380284215383	Up
BLOC1S6	-0.640658	9.07285884615385	-6.1066	1.56094573191944e-06	4.21477488692462e-05	5.21682941425519	Down
PSMD12	-0.652747	8.17425961538462	-6.1045	1.56962246631522e-06	4.23220017971339e-05	5.21144756751711	Down
SF3A3	-0.810207	9.93766384615385	-6.10253	1.57779971820004e-06	4.24823132046054e-05	5.2064026878659	Down
CEBPZ	-0.638546	6.75171692307692	-6.10188	1.58051583807791e-06	4.24953382678687e-05	5.20473278495779	Down
TSR1	-0.808994	8.11402461538461	-6.09935	1.59105319144336e-06	4.27183195378221e-05	5.19828134056186	Down
TTC3	-1.00735	8.83606461538461	-6.0921	1.6217779699955e-06	4.3202233754602e-05	5.17971129681735	Down
ICE1	-0.961089	8.31067115384615	-6.09148	1.62440087895957e-06	4.3202233754602e-05	5.17814234231693	Down
SMC2	-1.26581	6.84289307692308	-6.09135	1.62496319438406e-06	4.3202233754602e-05	5.1778063099065	Down
UHRF1BP1L	-0.772541	8.21297692307692	-6.08782	1.64016588784414e-06	4.35456036834045e-05	5.1687651708025	Down
SOAT1	-0.520502	9.10986692307692	-6.0815	1.66774051421059e-06	4.41545318894476e-05	5.15257814510887	Down
ZNF844	-0.871703	7.01201692307692	-6.07988	1.67485958806492e-06	4.4187779359278e-05	5.14844252276386	Down
WNT7A	0.799693090909087	8.19224230769231	6.07978505030853	1.67528575002887e-06	4.4187779359278e-05	5.14819551403694	Up
ASNSD1	-0.557084	8.11045653846154	-6.07932	1.67733876325119e-06	4.4187779359278e-05	5.14700644195942	Down
ERLEC1	-0.55397	9.62082269230769	-6.07911	1.67828138667567e-06	4.4187779359278e-05	5.14646097708648	Down
C1orf27	-0.749212	8.35389	-6.07815	1.68252661342087e-06	4.42383654876791e-05	5.14400819570261	Down
CAND1	-0.924303	9.10107	-6.07604	1.69191132978552e-06	4.43335537787136e-05	5.13860783896649	Down
POGLUT1	-0.670891	7.35625269230769	-6.07577	1.69313372542156e-06	4.43335537787136e-05	5.13790662729678	Down
EPS8	-1.0696	10.1604838461538	-6.07401	1.70099074983909e-06	4.44781042773859e-05	5.13341159288083	Down
RPF2	-0.792784	8.41539403846154	-6.07313	1.70496784560742e-06	4.45209436337213e-05	5.13114418863386	Down
AGRN	0.676366606060604	8.73425423076923	6.07173111076915	1.71125100375191e-06	4.45693244847734e-05	5.1275728172922	Up
TOP2B	-0.974777	8.80139115384615	-6.07168	1.71150326740751e-06	4.45693244847734e-05	5.12742970357381	Down
SLITRK2	0.534072787878785	7.02620346153846	6.07060551750052	1.71633927407235e-06	4.46342000290181e-05	5.12469022011278	Up
ITPR2	-1.10056	8.57650269230769	-6.06938	1.72190632139468e-06	4.47178836754012e-05	5.12154615956702	Down
ATP6V1C1	-0.921119	8.54138	-6.06687	1.73333594488846e-06	4.49533828976794e-05	5.11512286672542	Down
DSG2	-1.38752	8.29108846153846	-6.06246	1.75362693016119e-06	4.53560356556364e-05	5.10382324751346	Down
MSH6	-0.770303	7.77437423076923	-6.05992	1.76540807647095e-06	4.54784611874025e-05	5.09732241412904	Down
ARHGAP11A	-1.34321	5.74658230769231	-6.05907	1.76939136725597e-06	4.54784611874025e-05	5.09513424426451	Down
BTNL9	1.13672503030303	9.63288653846154	6.05843968406732	1.77232238037544e-06	4.54784611874025e-05	5.09352727307925	Up
GTF3C3	-0.905619	8.07611769230769	-6.05836	1.77269479938289e-06	4.54784611874025e-05	5.09332327916378	Down
UGGT2	-0.678919	8.15109961538461	-6.05273	1.79923984037021e-06	4.59119699749159e-05	5.07889243075154	Down
MTHFD2	-1.39615	9.32201596153846	-6.04929	1.8156317470703e-06	4.61703595727857e-05	5.07008713547474	Down
MEGF6	0.526430424242424	8.67493076923077	6.04908119238382	1.81664211599162e-06	4.61703595727857e-05	5.06954699603168	Up
FNIP1	-0.799523	9.35098384615385	-6.04828	1.8204741377559e-06	4.62060609150951e-05	5.06750113811093	Down
ELOVL6	-0.93596	6.88651115384615	-6.04714	1.82597106287566e-06	4.62838683793622e-05	5.06457392020336	Down
RRM1	-1.06211	8.26241423076923	-6.04298	1.84615751976085e-06	4.65884306267907e-05	5.05389932615408	Down
POLR3C	-0.651128	9.13870076923077	-6.02807	1.92025458044926e-06	4.80341211477425e-05	5.01569307105224	Down
BCCIP	-0.689077	7.97057846153846	-6.02652	1.92813950198318e-06	4.81049325815882e-05	5.01171452800384	Down
SNORA50A	0.515852727272726	10.2389146153846	6.02472923589638	1.93729832076814e-06	4.81930706617046e-05	5.00711358081066	Up
PTPN11	-0.812245	9.82019730769231	-6.02191	1.95180485188598e-06	4.83783296360697e-05	4.99987052489193	Down
CRTC2	0.608671939393934	9.21139961538461	6.02084235283354	1.95729381083464e-06	4.84512938661224e-05	4.99714393771578	Up
IMMT	-0.639884	9.31575153846154	-6.018	1.97206134474453e-06	4.86966675580597e-05	4.98984609470727	Down
KIAA1524	-0.861453	6.28527230769231	-6.0179	1.97255259699261e-06	4.86966675580597e-05	4.98960426711934	Down
SH2B1	0.54568606060606	7.45503615384615	6.01745675896584	1.97488061330227e-06	4.86966675580597e-05	4.98845907835813	Up
GMFB	-0.537951	9.00001615384615	-6.01507	1.98735047855028e-06	4.89407551224879e-05	4.98234784029849	Down
SLC16A1	-1.1512	7.20956076923077	-6.01134	2.00707778646218e-06	4.93627038024471e-05	4.97275775334186	Down
CWC22	-0.909976	7.94806846153846	-6.0102	2.01311148991624e-06	4.94472133187685e-05	4.96984339065484	Down
ZNF670	-0.803487	6.38680230769231	-6.00751	2.02748150877286e-06	4.95741842443983e-05	4.96293749744344	Down
HLTF	-1.0348	7.63673461538461	-6.00728	2.02869770573578e-06	4.95741842443983e-05	4.96235527013249	Down
VAMP5	0.693802787878784	9.87129538461538	6.00611412741405	2.03497480675113e-06	4.96002310132067e-05	4.95935578624442	Up
RBM25	-0.768493	9.80404769230769	-6.00468	2.04272170947482e-06	4.9684269339518e-05	4.95566669432344	Down
BCLAF1	-1.12342	9.57980730769231	-6.00449	2.04370751970483e-06	4.9684269339518e-05	4.95519825312357	Down
SNORA60	1.13578678787879	10.4204261538462	6.00402326171363	2.04625274018608e-06	4.9684269339518e-05	4.95398984925013	Up
ZNF799	-0.89973	7.42754230769231	-6.00111	2.0620921091875e-06	4.98609098647066e-05	4.94650334917614	Down
AZI2	-0.858478	9.29307038461539	-6.00028	2.06662417962038e-06	4.98609098647066e-05	4.94437183888131	Down
MIS12	-0.947518	8.14769153846154	-5.9979	2.0796704641623e-06	5.01110086973419e-05	4.93826194421167	Down
CLPX	-0.610723	8.61673346153846	-5.99743	2.08225508928333e-06	5.01110086973419e-05	4.93705605094655	Down
TRAPPC8	-0.646614	7.80937884615385	-5.99506	2.0953466920391e-06	5.03623985222934e-05	4.93097088099926	Down
IREB2	-0.810737	9.39478	-5.99418	2.10021307033515e-06	5.04157074488019e-05	4.92871860504661	Down
SLC16A7	-1.02907	8.27711230769231	-5.99185	2.11317470822997e-06	5.05992374161832e-05	4.92274501784842	Down
CCT8	-0.573056	7.56324076923077	-5.99028	2.12198410841438e-06	5.06928787738234e-05	4.91870593685462	Down
WDR41	-0.607256	9.51211346153846	-5.98655	2.14300935036126e-06	5.10258887425601e-05	4.90913330591065	Down
DNAJC7	-0.663067	8.74072692307692	-5.98631	2.14439540838664e-06	5.10258887425601e-05	4.90850554828171	Down
UTP23	-0.673315	8.0769	-5.98136	2.17264161018461e-06	5.128877723461e-05	4.8958002348227	Down
CCDC112	-0.688409	5.76552730769231	-5.98107	2.17430359468009e-06	5.128877723461e-05	4.89505781842123	Down
RBBP8	-1.02182	8.44368269230769	-5.9763	2.20189988517627e-06	5.17473656965623e-05	4.88281268525888	Down
MFN1	-0.734013	8.42605	-5.97186	2.22794837731238e-06	5.21022423962143e-05	4.87139434606075	Down
CPSF3	-0.729775	7.93950423076923	-5.97072	2.2346697827298e-06	5.21808126577545e-05	4.86846969100848	Down
GBE1	-0.805569	8.54260038461539	-5.97036	2.23679045643663e-06	5.21808126577545e-05	4.86754875722851	Down
TTF1	-0.505797	6.55972230769231	-5.96988	2.2396015710553e-06	5.21824424805492e-05	4.86632933431454	Down
WDR43	-1.2577	9.16753423076923	-5.96627	2.26111634987603e-06	5.24909888246831e-05	4.85704689621725	Down
EPRS	-1.29926	8.47618961538462	-5.96523	2.26737090243031e-06	5.25720736889931e-05	4.85436497010827	Down
SMC6	-1.14124	7.68817615384615	-5.96427	2.27310518666607e-06	5.26409128143251e-05	4.8519126261199	Down
FBXO5	-0.753124	7.46823076923077	-5.96268	2.28272715243752e-06	5.27354297012144e-05	4.84781153024962	Down
MYO15B	0.580403939393936	8.63983115384615	5.96025182122754	2.29743316188889e-06	5.29466557744757e-05	4.84157678606373	Up
EIF2B3	-0.671379	7.82718307692308	-5.95826	2.30960461925528e-06	5.31627974995689e-05	4.83644670111557	Down
SNORD116-20	0.531186060606053	12.2960807692308	5.95539413324746	2.32716636116601e-06	5.34259623257697e-05	4.8290921448512	Up
NUFIP1	-0.727731	8.44806807692308	-5.95502	2.32945727728456e-06	5.34259623257697e-05	4.8281368436087	Down
RNGTT	-0.552841	8.39500307692308	-5.9541	2.33515623324212e-06	5.345116664701e-05	4.82576447576386	Down
TIMM17B	0.618738848484846	8.14270653846154	5.95311497866642	2.34125058103636e-06	5.35030564953279e-05	4.82323391217631	Up
ZC3H12C	-0.744619	8.07537961538462	-5.95198	2.34827510981571e-06	5.35684064056183e-05	4.82032526847477	Down
UBA7	0.596409454545453	9.89768692307692	5.95174814595094	2.34973835620358e-06	5.35684064056183e-05	4.81972047784679	Up
PHF14	-0.735942	8.39044346153846	-5.94987	2.36145576290265e-06	5.3681932558512e-05	4.81489096754891	Down
SNORD77	-1.16363	3.92847692307692	-5.94838	2.37078283748459e-06	5.37904911732499e-05	4.81106377027766	Down
PSMD1	-1.10472	9.35257807692308	-5.94378	2.39983734142027e-06	5.43641181430469e-05	4.79923757521389	Down
GNPAT	-0.578636	8.73931769230769	-5.93799	2.43690026589486e-06	5.49630728217707e-05	4.78435781504434	Down
EPC2	-0.831944	8.95363961538462	-5.93631	2.44777530720141e-06	5.51430186365515e-05	4.7800347119174	Down
MPHOSPH9	-0.768628	7.91423192307692	-5.93419	2.46156422641848e-06	5.52107073179722e-05	4.77458080557617	Down
TAOK3	-0.886996	9.03619807692308	-5.93406	2.46242372732937e-06	5.52107073179722e-05	4.77424186110694	Down
AGER	0.918119999999993	12.3712846153846	5.93362271225804	2.46528163586239e-06	5.52107073179722e-05	4.77311569414905	Up
TSPO	0.687702303030303	9.41353769230769	5.92776039471781	2.50386851749221e-06	5.59432407265044e-05	4.75803695995192	Up
NASP	-0.676751	8.17259692307692	-5.91905	2.56234454344242e-06	5.6717198522058e-05	4.73562339498938	Down
MCM8	-1.02633	7.69389307692308	-5.91855	2.56573107911392e-06	5.67261983995499e-05	4.7343410713497	Down
NAPG	-0.939079	8.85026115384615	-5.91558	2.58597912181458e-06	5.69806221855117e-05	4.72670922078385	Down
RB1CC1	-0.899352	8.18850192307692	-5.91391	2.59747115543894e-06	5.69806221855117e-05	4.72240421063783	Down
PPAT	-0.744533	6.81669653846154	-5.91255	2.60687273713882e-06	5.70395740507754e-05	4.71889644471003	Down
NKG7	1.32097503030303	8.99403461538462	5.90450240854047	2.66307164658727e-06	5.81132336248374e-05	4.69818871543664	Up
SPTY2D1	-0.649285	7.08050730769231	-5.90422	2.66510049141012e-06	5.81132336248374e-05	4.69744934204621	Down
SLTM	-0.881676	9.01034961538462	-5.90047	2.69169200143471e-06	5.8625914118205e-05	4.68781028657625	Down
IDH1	-1.16253	9.93707807692308	-5.89571	2.72590957260279e-06	5.92288774407758e-05	4.67554607609488	Down
SLC25A24	-0.532115	8.84683769230769	-5.89532	2.72871010272959e-06	5.92288774407758e-05	4.6745491410229	Down
IBTK	-0.914946	9.39021576923077	-5.89347	2.74213771655988e-06	5.93938609642349e-05	4.66978334052642	Down
PIK3CB	-0.754335	8.87930115384615	-5.89311	2.74477575660197e-06	5.93938609642349e-05	4.66884977716429	Down
AOC3	0.810464909090907	9.78205	5.89255529286943	2.74879131695162e-06	5.93938609642349e-05	4.66743045109567	Up
LGR5	1.04020096969697	6.48747230769231	5.89113341645963	2.75917720979898e-06	5.94104996068757e-05	4.66376908612516	Up
MAP7D3	-1.01944	8.36793538461538	-5.89065	2.7627458739839e-06	5.94104996068757e-05	4.66251419727715	Down
ZNF43	-0.829705	7.69809115384615	-5.89033	2.76505428572361e-06	5.94104996068757e-05	4.66170332821664	Down
ZNF426	-0.640864	8.39573	-5.89021	2.76590854592654e-06	5.94104996068757e-05	4.66140342636622	Down
CTDSP1	0.563502787878784	9.83318230769231	5.88984845211317	2.76859716824143e-06	5.94104996068757e-05	4.66046014634446	Up
GRK3	-0.727205	9.31085961538462	-5.88885	2.77595011490014e-06	5.94409295694477e-05	4.65788510005365	Down
SDC3	0.603177818181813	9.12265538461538	5.88821068715139	2.78065061719079e-06	5.94448795063253e-05	4.65624252802229	Up
MRPL47	-0.536755	8.86549192307692	-5.88798	2.78238010296994e-06	5.94448795063253e-05	4.65563886485614	Down
SULF1	-1.29595	8.76701	-5.88706	2.78918733028769e-06	5.95170982778516e-05	4.65326649690431	Down
PPP2R3A	-0.674864	7.69648461538462	-5.88667	2.7920134882392e-06	5.95170982778516e-05	4.65228326126511	Down
GRIA1	1.15219509090909	7.98414884615385	5.88248871556124	2.82318055160435e-06	6.0046999978034e-05	4.64150561957791	Up
FAM208B	-1.12969	9.11642576923077	-5.87985	2.84303203134958e-06	6.02196919605559e-05	4.63470279916526	Down
CACNA2D1	-0.697772	7.79466846153846	-5.87888	2.85037541390777e-06	6.02886070879425e-05	4.6321983580727	Down
HSP90B1	-1.01441	11.5671461538462	-5.87668	2.86703563834873e-06	6.04722233532936e-05	4.62654028057781	Down
LYAR	-0.789464	6.84995	-5.87555	2.87565556663993e-06	6.05541807152187e-05	4.62362571213931	Down
PPP2CA	-0.5807	10.3464534615385	-5.87352	2.891152601293e-06	6.06105390683478e-05	4.61840776809511	Down
STK38L	-0.976799	9.86796230769231	-5.87343	2.89186095198085e-06	6.06105390683478e-05	4.61816993128735	Down
RARS2	-0.559098	8.81810730769231	-5.87113	2.90955546041133e-06	6.080053034351e-05	4.61224763130387	Down
ZNF440	-0.636268	7.03161692307692	-5.8688	2.92758229586238e-06	6.10399305411132e-05	4.60625103496518	Down
USP16	-1.10912	9.01593153846154	-5.86777	2.9356590906077e-06	6.11413637295493e-05	4.60357627443333	Down
C1orf198	0.890554242424241	10.9811403846154	5.86726557714325	2.93956010624905e-06	6.11557007459639e-05	4.60228702544533	Up
RPL17	-0.566338	7.16355923076923	-5.86601	2.94939587691775e-06	6.12933405163825e-05	4.59904397779539	Down
CASK	-0.745444	9.25833423076923	-5.86438	2.96214200573066e-06	6.13957423572205e-05	4.59485738347457	Down
RAD18	-0.575915	8.03302153846154	-5.86415	2.96399911884249e-06	6.13957423572205e-05	4.59424890045497	Down
EFCC1	0.651932424242423	9.05451576923077	5.86221595824743	2.97922555314177e-06	6.15433314488789e-05	4.58927429379991	Up
MIA3	-0.864851	8.48109730769231	-5.86201	2.98082326097218e-06	6.15433314488789e-05	4.58875378396233	Down
CCNG1	-0.563822	10.716	-5.85898	3.00496486401672e-06	6.19074796011064e-05	4.58092259018914	Down
SMARCAD1	-0.890703	8.04932653846154	-5.85791	3.01347819274356e-06	6.1928351579233e-05	4.57817598835501	Down
ZNF322	-0.736777	6.37450615384615	-5.85778	3.01450506761341e-06	6.1928351579233e-05	4.57784521885209	Down
TFB2M	-0.576712	8.75570153846154	-5.85744	3.01724358243942e-06	6.1928351579233e-05	4.57696365904804	Down
SNORD116-24	0.535258181818179	12.0061846153846	5.85722137274661	3.01899087337299e-06	6.1928351579233e-05	4.57640160389989	Up
UBXN4	-0.878398	9.64252307692308	-5.85285	3.05420030752924e-06	6.2381713577389e-05	4.56514451822544	Down
EIF3D	-0.624196	10.7867961538462	-5.85135	3.066449951795e-06	6.2430953243176e-05	4.56125850307058	Down
SH2D3C	0.844195515151513	9.77335769230769	5.84862237936106	3.08871435896743e-06	6.27090202933194e-05	4.55423505086244	Up
ZDBF2	-0.722937	6.91972538461538	-5.84761	3.09704346955569e-06	6.27852177704601e-05	4.55162058747506	Down
TMEM204	0.888789696969697	11.2686269230769	5.8468383600976	3.10338239228904e-06	6.28467949144831e-05	4.54963554247372	Up
B4GALT4	-0.524109	7.07144	-5.84548	3.11457114882599e-06	6.30016320702518e-05	4.54614164061475	Down
NFXL1	-0.715221	7.90634961538462	-5.84471	3.12095708353895e-06	6.30016320702518e-05	4.54415313477305	Down
U2SURP	-0.889583	9.32589538461538	-5.84101	3.15181656531726e-06	6.35571823489187e-05	4.53460085163856	Down
LOC646813	-0.892099	7.30425653846154	-5.83727	3.18329493747825e-06	6.40562393550063e-05	4.52495290588367	Down
ZNF442	-0.566794	7.20970269230769	-5.83578	3.19588216967988e-06	6.42142123214687e-05	4.52112167409395	Down
CHEK1	-1.13091	6.48693192307692	-5.82889	3.25496718370577e-06	6.50173717828154e-05	4.50333710972029	Down
NIN	-0.806513	8.36540961538462	-5.82573	3.2823292900812e-06	6.53411389452313e-05	4.49521025454344	Down
PMPCB	-0.759586	9.13422076923077	-5.82519	3.28707145262156e-06	6.53411389452313e-05	4.49380867212088	Down
GRIK4	0.626946606060606	7.60654269230769	5.81917637992532	3.34003818730197e-06	6.61612559141315e-05	4.47828999065153	Up
RBM28	-0.525622	7.98521807692308	-5.8186	3.34519481737569e-06	6.61945203155548e-05	4.47679232573514	Down
MTHFD1	-0.783421	8.38500615384615	-5.81517	3.37580185353304e-06	6.65659849695549e-05	4.46795023670899	Down
VEZT	-0.650601	8.88685769230769	-5.81054	3.41760488167545e-06	6.70696149768804e-05	4.45600243126714	Down
TEX261	0.53599545454545	10.3558726923077	5.80690466757103	3.45078721311354e-06	6.75814664494129e-05	4.44662214915853	Up
PRR14L	-0.570845	8.43756115384615	-5.80589	3.46015030234954e-06	6.76072317278862e-05	4.44399162607186	Down
PIN1	0.598242181818177	8.99473153846154	5.80572380400846	3.46163796330645e-06	6.76072317278862e-05	4.44357432927661	Up
ROCK1	-1.12998	8.94452230769231	-5.8056	3.46275745611941e-06	6.76072317278862e-05	4.44326042388404	Down
KPNA2	-0.992153	9.55125096153846	-5.80175	3.49843052948796e-06	6.82320556795831e-05	4.43331050869109	Down
IPO7	-0.967786	10.1304073076923	-5.80099	3.50551326195799e-06	6.82320556795831e-05	4.43134707752547	Down
TGFBR1	-0.650005	9.35905076923077	-5.8	3.51469688276366e-06	6.83409293772104e-05	4.42880715179163	Down
ZC3H13	-1.00844	8.48299346153846	-5.79827	3.53095740692028e-06	6.83859508556144e-05	4.42432619986665	Down
CCDC93	-0.694733	8.96917	-5.79784	3.53497455568001e-06	6.83859508556144e-05	4.42322236450562	Down
CCT5	-1.07021	9.43601115384615	-5.7973	3.54009218990118e-06	6.84154263217856e-05	4.42181795312923	Down
PSENEN	0.628538181818175	11.005	5.79520600109398	3.55981780554926e-06	6.87268678969937e-05	4.41642366950903	Up
POLR3B	-0.835579	7.81418423076923	-5.79397	3.57154052099226e-06	6.88136086615472e-05	4.41323205452303	Down
DNPH1	0.548177878787877	9.03979192307692	5.78603033270788	3.64776435993715e-06	6.99988330199231e-05	4.3927316005808	Up
WDR12	-0.825202	7.50123115384615	-5.78058	3.70107983717885e-06	7.06425247651383e-05	4.37864551103198	Down
MAP4K5	-0.526938	9.57402807692308	-5.77982	3.70857471030382e-06	7.06670952806241e-05	4.37668163778891	Down
MRFAP1L1	-0.587286	8.45003038461538	-5.77845	3.72206531726749e-06	7.08164358576374e-05	4.37315669415535	Down
FAM151B	-0.541492	7.02150884615385	-5.77812	3.72537383552971e-06	7.08164358576374e-05	4.37229416736332	Down
MAPRE1	-0.683732	9.88424730769231	-5.7779	3.72757242747177e-06	7.08164358576374e-05	4.37172142078489	Down
RSRC2	-0.687588	9.07691653846154	-5.77522	3.75419924783959e-06	7.10387046539508e-05	4.36481167953021	Down
CKAP5	-0.992148	8.47848230769231	-5.77213	3.78524083823748e-06	7.15549598775459e-05	4.35681792332157	Down
RPS6KC1	-0.590501	7.93526884615385	-5.76933	3.81353193017302e-06	7.20182478400531e-05	4.3495893887157	Down
CAPRIN1	-0.636739	10.9146961538462	-5.76822	3.82475927960967e-06	7.20872451947026e-05	4.34673559685025	Down
TASP1	-0.541314	7.80126692307692	-5.76751	3.83206273889057e-06	7.21534582566971e-05	4.34488368353884	Down
ZNF37A	-0.769022	7.73709153846154	-5.76522	3.85542833840917e-06	7.24629985917281e-05	4.33898257931774	Down
FLJ20712	0.729619212121211	6.79080961538462	5.76382102058939	3.86982994830253e-06	7.24944856573292e-05	4.33536317441739	Up
MTIF2	-0.700219	7.30636384615385	-5.76315	3.87673621641158e-06	7.24944856573292e-05	4.33363227283131	Down
NUP107	-0.665657	7.64483884615385	-5.76314	3.87683265387482e-06	7.24944856573292e-05	4.33360812478487	Down
NRIP1	-1.1311	9.14468269230769	-5.76212	3.88739775097975e-06	7.25909649809091e-05	4.33097	Down
NCOA4	-0.695298	10.3014392307692	-5.76071	3.9020347562718e-06	7.26801698829647e-05	4.32731800210129	Down
RAB3GAP1	-0.59407	9.19231615384615	-5.75889	3.92098074472432e-06	7.28904193911837e-05	4.32261603127117	Down
FOXF1	1.10354957575757	8.94297230769231	5.75611820809346	3.94999684397537e-06	7.32294139220614e-05	4.31545876742612	Up
ATP11C	-0.759761	8.20065192307692	-5.75568	3.95460377767804e-06	7.32294139220614e-05	4.31432723794201	Down
USP1	-0.653337	7.72871576923077	-5.74978	4.01719154431293e-06	7.43160915816725e-05	4.29908410599014	Down
TMEM178A	0.907271454545452	8.95549038461538	5.74738874472223	4.04287792972706e-06	7.47186643400818e-05	4.29289689062181	Up
PUS3	-0.772773	6.96588115384615	-5.74569	4.06118868094589e-06	7.4919206118641e-05	4.28851024809689	Down
ATR	-0.865348	7.92453461538462	-5.74552	4.06303892085949e-06	7.4919206118641e-05	4.28806809388999	Down
FUBP1	-0.544927	9.89449153846154	-5.74529	4.06553582268104e-06	7.4919206118641e-05	4.28747172532008	Down
LRRCC1	-0.86424	7.31232653846154	-5.74342	4.08581843372805e-06	7.50749417996595e-05	4.28264089221184	Down
BOD1L1	-0.988162	8.30333115384615	-5.74276	4.09302014655593e-06	7.51347459111271e-05	4.28093138648716	Down
PSIP1	-0.551567	8.25214576923077	-5.74128	4.10917074877306e-06	7.53585494929132e-05	4.27710855593171	Down
ZNF510	-0.768617	7.32302730769231	-5.738	4.14518362510112e-06	7.58371752769015e-05	4.26863820018492	Down
RAB1A	-0.677244	10.3609823076923	-5.73457	4.18328754904017e-06	7.64232838613519e-05	4.25975581544835	Down
ZNF724	-1.04096	5.93809153846154	-5.73356	4.19455858180536e-06	7.65557211536403e-05	4.25714394066632	Down
TRMT11	-0.522056	7.73652461538462	-5.73074	4.22622087529759e-06	7.69123714934656e-05	4.24984412855209	Down
SNORA14A	1.00653696969697	8.46544076923077	5.72852226099631	4.25122084673892e-06	7.71955304994744e-05	4.24411888549015	Up
FAM49B	-0.610659	9.45532038461539	-5.72709	4.26743967734663e-06	7.73666492361623e-05	4.24042259952125	Down
ARNTL2	-1.0124	6.72244346153846	-5.72202	4.32551624842325e-06	7.81126862196081e-05	4.2273012133047	Down
HIF3A	1.17443884848485	9.01960269230769	5.72170801613361	4.32910716335819e-06	7.81126862196081e-05	4.22649570514302	Up
GSKIP	-0.716593	7.38504615384615	-5.7208	4.33958888320276e-06	7.82276647544014e-05	4.22414828101553	Down
RANBP2	-0.851553	9.08456038461538	-5.71985	4.35059849121737e-06	7.82778760669319e-05	4.22168873518227	Down
HK2	-0.672255	9.36273153846154	-5.71897	4.36081911444151e-06	7.83876795679968e-05	4.21941101633992	Down
THUMPD3	-0.793207	8.24256538461538	-5.71801	4.37199435216859e-06	7.844041893297e-05	4.21692666172432	Down
NCKAP1	-0.704443	10.1286634615385	-5.71609	4.39441879685065e-06	7.8735036053158e-05	4.21196061822925	Down
TIGAR	-0.873982	7.29163961538462	-5.71568	4.39922049875582e-06	7.8735036053158e-05	4.21090054558957	Down
GNA11	0.557950060606057	10.0410015384615	5.71554213061824	4.40082361633537e-06	7.8735036053158e-05	4.21054688278664	Up
COL3A1	-1.0516	9.71779269230769	-5.7126	4.43541037224141e-06	7.91307140074859e-05	4.2029479489663	Down
RNF219	-0.632959	7.01626692307692	-5.71203	4.44219607779336e-06	7.91511793583291e-05	4.20146404481799	Down
TBC1D17	0.514090545454543	8.73398615384615	5.70974730921953	4.46931708369054e-06	7.9363731348072e-05	4.19555576091468	Up
DLL4	1.05253836363636	9.37916730769231	5.70882276488661	4.48034409073636e-06	7.94113874406494e-05	4.19316379018216	Up
PLAA	-0.597974	8.92764038461539	-5.70584	4.51609831118751e-06	7.98963266280347e-05	4.18544832632972	Down
SLC51B	0.717879818181815	7.96562961538462	5.70432028668495	4.53443875667323e-06	8.01463102804379e-05	4.18151429498966	Up
RHBDD2	0.700029090909092	11.0677538461538	5.69994617960947	4.58762237696518e-06	8.10111127717154e-05	4.17019577929074	Up
ZSCAN12	-0.604377	6.51820615384615	-5.69786	4.61317401635563e-06	8.12623808487666e-05	4.16480449996871	Down
SPOCK2	0.85970818181818	10.5548373076923	5.69774218809738	4.61465821062811e-06	8.12623808487666e-05	4.16449226060628	Up
RRAS	0.83283636363636	12.0118461538462	5.69577	4.63900071617208e-06	8.16155430989388e-05	4.15938546316532	Up
TRIM44	-0.580245	8.75694769230769	-5.6942	4.65847828955534e-06	8.17686315369444e-05	4.15531855044755	Down
RBM39	-0.644621	10.7587484615385	-5.69403	4.66058863298932e-06	8.17686315369444e-05	4.15487893326068	Down
TMEM167A	-0.542224	8.88417192307692	-5.69176	4.68887412959567e-06	8.20380587600949e-05	4.14900577713649	Down
MPP5	-0.774072	8.10094538461538	-5.69115	4.69649805938101e-06	8.20621541295549e-05	4.14742882137249	Down
TNPO1	-0.858803	9.98707307692308	-5.68833	4.73199372987552e-06	8.25648328523469e-05	4.14012035949691	Down
RABGEF1	-0.647682	8.52877884615385	-5.6879	4.73736351878635e-06	8.25828314501986e-05	4.13901951405738	Down
NARS	-0.922889	9.96417307692308	-5.68534	4.76985663465687e-06	8.29214528742722e-05	4.13238471173273	Down
ORC4	-0.561056	8.00097038461539	-5.68212	4.81090624398407e-06	8.32417637676467e-05	4.12406711343808	Down
HIF1A	-1.10743	11.1380346153846	-5.68184	4.81451890671249e-06	8.32417637676467e-05	4.12333850774289	Down
UPF3B	-0.804126	6.92061230769231	-5.67853	4.85725607947876e-06	8.38284013861811e-05	4.11476050612994	Down
INTS12	-0.575236	7.55818307692308	-5.67599	4.89029331517029e-06	8.40177107830159e-05	4.10818102876473	Down
SNX4	-0.54585	7.97311769230769	-5.67487	4.90485296374508e-06	8.41918674642483e-05	4.10529553347435	Down
PGD	-0.640971	10.7346092307692	-5.67422	4.91339355628591e-06	8.42109772163712e-05	4.10360690702745	Down
TMCO6	0.502705333333333	8.45188230769231	5.6741130019691	4.914813810012e-06	8.42109772163712e-05	4.10332638256157	Up
SNX2	-1.12359	10.3368596153846	-5.67322	4.92651397916921e-06	8.42958610940151e-05	4.10101848048142	Down
ZFYVE16	-0.749184	8.54690230769231	-5.67306	4.92862436423823e-06	8.42958610940151e-05	4.10060278307708	Down
LBH	1.16673769696969	10.3401115384615	5.67258624480368	4.93487221566964e-06	8.4326954665608e-05	4.09937314321296	Up
NUP205	-0.733697	8.30005692307692	-5.67021	4.96624378036945e-06	8.47109467769828e-05	4.09322235939245	Down
SNORD116-14	0.534409090909083	12.2440038461538	5.66852728317891	4.9886011374609e-06	8.4910030101152e-05	4.08886260428147	Up
SLC44A2	0.577083030303028	11.6864961538462	5.66739037954367	5.00375599843473e-06	8.4910030101152e-05	4.08591846304436	Up
IGF1	-1.33094	8.95593923076923	-5.66734	5.00438935343372e-06	8.4910030101152e-05	4.08579561523025	Down
SECTM1	0.71481327272727	9.36943	5.66724670817824	5.00567443260621e-06	8.4910030101152e-05	4.08554640445272	Up
BBX	-0.862796	9.24249115384615	-5.6633	5.05863590132889e-06	8.55966160157305e-05	4.07533107930923	Down
DNM1L	-1.03478	8.98123769230769	-5.65512	5.17024711113296e-06	8.69197755332739e-05	4.05414921480584	Down
PDGFB	0.634348424242424	8.01053115384615	5.65456805268335	5.17792737207042e-06	8.69197755332739e-05	4.0527085062839	Up
PHF6	-0.678094	7.80669269230769	-5.65408	5.1846783542471e-06	8.69564203977513e-05	4.05144388224009	Down
FAM175B	-0.846837	8.59968192307692	-5.64979	5.24436520406949e-06	8.76082138365291e-05	4.04033423308577	Down
ENTPD5	-0.54432	7.68704076923077	-5.6497	5.24558788153891e-06	8.76082138365291e-05	4.04010797818968	Down
PLAC8	1.02165903030303	9.97676230769231	5.64937569873636	5.25018573797642e-06	8.76082138365291e-05	4.03925762287985	Up
PSMA4	-0.598751	9.97814576923077	-5.64931	5.25115423342508e-06	8.76082138365291e-05	4.03907859851142	Down
DACH1	0.596762363636362	7.85938961538462	5.64857026085844	5.26148523875405e-06	8.77037066593013e-05	4.03717098713473	Up
HSPA9	-1.01975	10.2836726923077	-5.64814	5.2675765438322e-06	8.77284226495098e-05	4.03604798860245	Down
TOP2A	-1.54209	6.48131	-5.64762	5.27490422624023e-06	8.77736685757946e-05	4.03469877113157	Down
TBX2	0.855688848484846	9.26820846153846	5.6458524497387	5.29979482258441e-06	8.81108246661282e-05	4.03012972861377	Up
NOP58	-0.974586	9.56006269230769	-5.64474	5.31558798807777e-06	8.81424502970805e-05	4.02724177806239	Down
BTBD2	0.584975151515151	10.0468138461538	5.6428418541287	5.34256000770375e-06	8.84356280927378e-05	4.0223294508576	Up
NAA25	-0.760987	9.02707423076923	-5.64208	5.35340973306754e-06	8.84814560415006e-05	4.02036042125312	Down
NUDCD1	-0.818727	7.84291846153846	-5.64145	5.36248503205315e-06	8.85344883522669e-05	4.01871648288361	Down
ADAT2	-0.545827	8.12109538461539	-5.64005	5.38248505015319e-06	8.87876823351093e-05	4.0151034015016	Down
PTPN2	-0.743175	8.78450961538462	-5.6354	5.44983616899117e-06	8.95108553174426e-05	4.00303420504725	Down
COPB2	-1.04442	9.47374153846154	-5.63242	5.49331965032952e-06	9.00696234829223e-05	3.99532108322639	Down
STARD3	0.642043030303027	9.58656307692308	5.6317511600022	5.50312751197545e-06	9.01527842667509e-05	3.9935898058651	Up
ZNF451	-0.705202	8.55361423076923	-5.63108	5.51296707361909e-06	9.02363209057721e-05	3.99185603291849	Down
UBA5	-0.592737	8.49762730769231	-5.63063	5.51964887750973e-06	9.02680721926763e-05	3.9906804350275	Down
GPBP1	-0.661116	9.99995038461538	-5.62998	5.52915653853722e-06	9.02741250658202e-05	3.98901010799021	Down
UPF2	-0.837126	7.95813384615385	-5.62943	5.53728851662713e-06	9.02741250658202e-05	3.98758374303249	Down
PPFIA1	-0.636393	9.61755769230769	-5.62923	5.54033999679688e-06	9.02741250658202e-05	3.98704904824772	Down
HLA-DMA	0.586562222222231	11.8437012820513	5.62876303945529	5.54721502746367e-06	9.02741250658202e-05	3.9858454520854	Up
BECN1	-0.644465	9.00355076923077	-5.62868	5.54847270051532e-06	9.02741250658202e-05	3.98562543562341	Down
CIR1	-0.700923	6.22747115384615	-5.62688	5.57521396673054e-06	9.06317447230424e-05	3.98095911183994	Down
TMEM263	-0.545327	9.05575076923077	-5.62468	5.60804408507024e-06	9.10099976158543e-05	3.9752608239026	Down
RAMP2	1.44201181818182	9.14698807692308	5.62395	5.61892033680588e-06	9.11088309467094e-05	3.97338040425563	Up
PTGFRN	-0.616889	8.71971076923077	-5.62198	5.64856094201115e-06	9.15114945464887e-05	3.96827420500012	Down
DIS3	-0.959729	8.24068	-5.6212	5.66034687659963e-06	9.162445845489e-05	3.96625128447802	Down
WBP4	-0.780687	7.15047076923077	-5.61783	5.71159837523861e-06	9.23755196865269e-05	3.95750329654725	Down
CHD4	-0.625431	9.64283153846154	-5.6166	5.73033144732397e-06	9.2597762898308e-05	3.95432538758082	Down
DCAKD	0.576925393939392	9.78913884615385	5.61624475878795	5.73581912910173e-06	9.2597762898308e-05	3.9534	Up
FAM102B	-0.798311	8.27006615384615	-5.61598	5.73993277054021e-06	9.2597762898308e-05	3.95270063114866	Down
CRNKL1	-0.615309	8.21323307692308	-5.61566	5.74483962248203e-06	9.2598447970845e-05	3.95187133308563	Down
NSRP1	-1.15153	8.5214	-5.61492	5.75609982602896e-06	9.27014520205475e-05	3.94997094348613	Down
KRAS	-0.573917	8.47961115384615	-5.61403	5.76981387609797e-06	9.28437674939991e-05	3.94766143580978	Down
PARGP1	-0.593517	6.41567615384615	-5.61344	5.77897766173454e-06	9.29126847709279e-05	3.94612127301958	Down
GTF2H1	-0.805745	8.86853884615385	-5.6106	5.82289941010515e-06	9.34609723193606e-05	3.93877308921468	Down
LRP4	0.84326733333333	8.56366038461539	5.6099920768546	5.83243252810214e-06	9.35351184540458e-05	3.93718551001227	Up
NOL10	-0.584602	8.70919769230769	-5.60922	5.84454213068499e-06	9.36116212800845e-05	3.93517260145696	Down
ANP32E	-0.5681	7.33375884615385	-5.60858	5.85451778855284e-06	9.36526055654554e-05	3.93351753908582	Down
CEP57	-0.839896	8.27266269230769	-5.60573	5.89916789699391e-06	9.42652698289121e-05	3.92614405771782	Down
SSTR1	0.684867515151515	7.35375769230769	5.60303378205106	5.94187948045178e-06	9.46523998241675e-05	3.91914278674982	Up
TAP1	0.612791212121209	10.3645488461538	5.60210556985064	5.95663504636717e-06	9.47289095594364e-05	3.91673575907773	Up
GOLGB1	-1.1049	9.11680923076923	-5.59635	6.04900218661253e-06	9.6117533910147e-05	3.90180247247976	Down
SEL1L	-0.826508	9.48543923076923	-5.59544	6.06365961616325e-06	9.61898537110697e-05	3.89945376035714	Down
PRMT3	-0.59265	7.21010576923077	-5.59487	6.07290762976982e-06	9.62563444132376e-05	3.89797477689262	Down
TRAPPC6A	0.538488242424242	8.34881538461538	5.59279429230793	6.10671413991973e-06	9.65753766545357e-05	3.89258740429079	Up
C14orf1	0.527037575757573	11.6239692307692	5.59269985846369	6.10825559424569e-06	9.65753766545357e-05	3.89234247170197	Up
SRFBP1	-1.07066	8.84822192307692	-5.5898	6.1557003887966e-06	9.71641066344379e-05	3.88483373283347	Down
RGS9BP	0.509547151515153	6.20177769230769	5.58939716331028	6.16241336032913e-06	9.71894786472455e-05	3.88377600028059	Up
NMD3	-0.663971	8.70355884615385	-5.58598	6.21895125573191e-06	9.79080915458449e-05	3.87491306670955	Down
ZCRB1	-0.514255	8.87897461538462	-5.58458	6.24232554950939e-06	9.80436544228224e-05	3.87127242925184	Down
AGPAT5	-0.655514	7.90430269230769	-5.58157	6.29269210605477e-06	9.85061349905667e-05	3.86347379734372	Down
CUL2	-0.772808	8.30708769230769	-5.58045	6.31164631620175e-06	9.85061349905667e-05	3.86055514294108	Down
CKAP2	-1.13192	7.44475115384615	-5.5793	6.33098014389787e-06	9.86223715378394e-05	3.85758705717381	Down
CLINT1	-0.736578	10.8475057692308	-5.57763	6.35939488353989e-06	9.88224008188289e-05	3.85324131356389	Down
USP47	-0.90467	8.24431423076923	-5.57643	6.3798580766097e-06	9.89787924583066e-05	3.8501236983682	Down
PLS3	-0.815111	10.5836619230769	-5.57338	6.43203791883604e-06	9.94719968996383e-05	3.84221905473452	Down
SNRPA1	-0.56875	7.36509153846154	-5.57279	6.44219684086351e-06	9.94719968996383e-05	3.84068756188189	Down
SOCS4	-0.835189	7.93562192307692	-5.56771	6.53031807515376e-06	0.000100176792809991	3.82750351194464	Down
PRC1	-1.02003	7.05385269230769	-5.56768	6.53075225242692e-06	0.000100176792809991	3.82743899534816	Down
DDR1	0.56223141414141	9.45347064102564	5.56708033703311	6.54127581412962e-06	0.000100257428661652	3.82587655776092	Up
EIF2S2	-0.878014	9.71228153846154	-5.56189	6.63272649225009e-06	0.000101414121691946	3.81240381697384	Down
IWS1	-0.942396	8.12146269230769	-5.55945	6.67617630775934e-06	0.000101945856214872	3.8060677026892	Down
DHX9	-0.948765	8.99092807692308	-5.55918	6.68101357430896e-06	0.000101945856214872	3.80536485814077	Down
MRPL3	-0.66562	9.19260038461539	-5.55715	6.71729061429867e-06	0.000102378177849311	3.80011005808336	Down
OSBPL8	-1.03643	9.37537192307692	-5.55577	6.74221538526903e-06	0.000102603051715447	3.7965160929231	Down
VCAN	-1.37476	10.3535230769231	-5.5544	6.76698840982721e-06	0.000102888491509162	3.79295716162158	Down
STAG2	-0.942321	9.03669769230769	-5.55299	6.79254547837993e-06	0.000103194649422538	3.78929923373692	Down
GCC2	-1.23937	8.75864807692308	-5.55064	6.83532914254074e-06	0.000103634142526778	3.78320642423185	Down
SPDL1	-1.18309	6.80848846153846	-5.55021	6.84325053352388e-06	0.000103634142526778	3.7820825303214	Down
RPS6KA3	-0.775346	10.2888	-5.54903	6.86474207805076e-06	0.000103794464017295	3.77903983773178	Down
EIF3H	-0.536233	10.7134346153846	-5.54814	6.88114958416493e-06	0.000103959971019178	3.77672333563217	Down
USP32	-0.785526	9.20724923076923	-5.54251	6.98557681614808e-06	0.000105286967753123	3.76210805021921	Down
ACVRL1	0.647878424242421	10.3104369230769	5.54036953835692	7.02574030363755e-06	0.000105631781829552	3.75654505561122	Up
PRPF4B	-0.828452	8.55391576923077	-5.54027	7.02769047189593e-06	0.000105631781829552	3.75627575119238	Down
GOLIM4	-0.913379	9.58087884615385	-5.53985	7.03542724792119e-06	0.000105631781829552	3.75520809377266	Down
GAA	0.519421212121209	8.90786153846154	5.53922452413109	7.04729790520757e-06	0.000105631781829552	3.75357225290225	Up
RSPRY1	-0.670852	8.61481269230769	-5.53851	7.06078184189862e-06	0.000105750624030198	3.75171743588399	Down
ARAP3	0.547950303030301	8.60237153846154	5.53680320598153	7.09310472643945e-06	0.000105899468928327	3.74728557676471	Up
HNRNPA2B1	-0.790722	11.0812961538462	-5.53645	7.09982515777606e-06	0.000105899468928327	3.74636666298569	Down
NRDC	-0.815868	9.88463423076923	-5.53615	7.10547650143845e-06	0.000105899468928327	3.74559460386822	Down
POLR2B	-0.980933	9.32984230769231	-5.53568	7.11446997159743e-06	0.000105899468928327	3.74436722613846	Down
WARS2	-0.561152	8.03322653846154	-5.53383	7.14967452450386e-06	0.000106080439788352	3.73957760094482	Down
NAE1	-0.75452	8.50951461538462	-5.52894	7.24385974363914e-06	0.00010731059461472	3.72687872595022	Down
DHX32	-0.656056	8.16842423076923	-5.52625	7.29626795517537e-06	0.000108002921302269	3.71988397218934	Down
SNORD116-23	0.650890545454541	9.25635923076923	5.52459999047405	7.32857428685287e-06	0.000108348639998341	3.71559716345138	Up
FAR1	-0.641672	8.91769192307692	-5.52314	7.35727535379615e-06	0.000108652516396325	3.71180458414494	Down
ILF3-AS1	0.674545030303028	7.29652423076923	5.52045927933644	7.41024923892432e-06	0.000109105741728488	3.70484330984309	Up
SULT2B1	0.785239999999998	8.07053307692308	5.52016500816317	7.41608848332218e-06	0.000109105741728488	3.70407902750466	Up
CHTF8	0.600971878787878	9.56209	5.51993327497645	7.42069004456335e-06	0.000109105741728488	3.70347716631721	Up
SCN9A	-0.771299	6.99007538461538	-5.51985	7.42235425185921e-06	0.000109105741728488	3.7032595883135	Down
TDP2	-0.74613	9.13474653846154	-5.51212	7.57762440102834e-06	0.00011081140995103	3.6831714904311	Down
TYW3	-0.673983	8.21432115384615	-5.51204	7.5791372008952e-06	0.00011081140995103	3.68297780523029	Down
GABPB1	-0.663333	8.72100423076923	-5.50882	7.64471530983528e-06	0.000111568132069523	3.67461876467743	Down
CASP8AP2	-0.56385	7.54106807692308	-5.50866	7.6480749049894e-06	0.000111568132069523	3.67419246241755	Down
USP37	-0.606064	7.73879384615385	-5.50862	7.64892910181884e-06	0.000111568132069523	3.67408410245032	Down
SRPRB	-0.76504	8.99725884615385	-5.50621	7.69845643044637e-06	0.000112125337880625	3.66782188948755	Down
PGGT1B	-0.587583	8.53431269230769	-5.50586	7.70569319062219e-06	0.00011214493545618	3.66691025519312	Down
SMC4	-1.39034	8.29784807692308	-5.50335	7.75765984711856e-06	0.000112645815476454	3.66038894003432	Down
FZD1	0.512715333333334	8.77470730769231	5.50333579605625	7.75786216062358e-06	0.000112645815476454	3.6603636371859	Up
YES1	-0.747955	9.24449307692308	-5.50271	7.77093822431168e-06	0.000112663808102054	3.65872964577963	Down
SNORD75	-1.17141	7.38845423076923	-5.50178	7.790189496588e-06	0.000112856961382838	3.65632899937252	Down
MTMR6	-0.679347	8.86461192307692	-5.50037	7.81967672885208e-06	0.000113111980403061	3.65266341232287	Down
FUT8	-0.609965	8.81337615384615	-5.49947	7.83866115314864e-06	0.000113300496363962	3.65031075448995	Down
IDE	-0.912098	9.23105769230769	-5.49799	7.86969908408064e-06	0.000113662816209832	3.6464766158821	Down
ARRB1	0.57876242424242	11.3508923076923	5.48952694462009	8.05011969279439e-06	0.000115567178334867	3.62448455906708	Up
EFEMP2	0.610502909090906	9.68229230769231	5.48834708513234	8.07559935738969e-06	0.000115650956851821	3.62141858667701	Up
ZFR	-0.560662	10.2431776923077	-5.48816	8.07960218061267e-06	0.000115650956851821	3.62093780661539	Down
PTCD3	-0.706481	9.43118846153846	-5.48813	8.08025701895996e-06	0.000115650956851821	3.62085917651926	Down
WDR48	-0.69617	8.29508807692308	-5.48739	8.09622602911674e-06	0.000115787009099722	3.6189436603292	Down
NFE2L2	-0.685458	10.5818980769231	-5.48713	8.10192772225417e-06	0.000115787009099722	3.61826064647673	Down
GFM1	-0.787565	7.85094653846154	-5.48685	8.10801285545687e-06	0.000115787046298932	3.61753223040763	Down
FUT1	0.508419454545452	7.92126346153846	5.48550273171459	8.13735907784553e-06	0.000116073231781936	3.61402703020334	Up
SEMA5A	0.745949333333334	10.1154453846154	5.48537020639898	8.14024818390861e-06	0.000116073231781936	3.61368263126367	Up
ZDHHC14	0.507899333333329	8.07245884615385	5.48481283674698	8.15241038442824e-06	0.000116157184664274	3.61223416384261	Up
OTUD4	-0.727702	8.24410923076923	-5.48398	8.1705437206064e-06	0.000116157184664274	3.61007857112359	Down
QTRT2	-0.584657	7.53134153846154	-5.48237	8.20589449333181e-06	0.000116572692220197	3.60588999731982	Down
RAD50	-1.23044	8.75751	-5.47895	8.28142177898838e-06	0.000117382833197932	3.59700126559554	Down
FAM177A1	-0.738825	7.69399846153846	-5.478	8.30260404743966e-06	0.000117507589824392	3.5945229146104	Down
HEATR5A	-0.590185	8.83206615384615	-5.47772	8.30874216766297e-06	0.000117507589824392	3.59380592994186	Down
SOX13	0.561117757575754	8.47722269230769	5.47544524885459	8.35957839441415e-06	0.000118138778259887	3.58788812743415	Up
ZBTB11	-0.772498	8.57132884615385	-5.47484	8.37321256765938e-06	0.000118243675399083	3.58630711120842	Down
MIB1	-0.521846	7.94791576923077	-5.47121	8.45493550312908e-06	0.000119220853509308	3.57688422100458	Down
LRP6	-0.63386	9.58090807692308	-5.46837	8.51961925198793e-06	0.000119866572121835	3.56949041943833	Down
HACD3	-0.839191	9.33343	-5.46603	8.57304615181383e-06	0.000120440226233157	3.56342561047759	Down
DPH3	-0.719767	8.46993692307692	-5.45906	8.73471573184241e-06	0.000122170498656394	3.54530138529941	Down
LIMA1	-0.715296	9.95184769230769	-5.4585	8.74780715559047e-06	0.000122208133392855	3.54384848003323	Down
GARS	-0.92126	9.89891538461538	-5.4584	8.750246155414e-06	0.000122208133392855	3.54357803685095	Down
DLG1	-0.615706	9.91370346153846	-5.45702	8.78273740016785e-06	0.000122571986180055	3.53998249760857	Down
ACBD3	-0.684851	10.1457846153846	-5.45345	8.86707431909196e-06	0.000123192019511996	3.53071141039465	Down
ZNF137P	-0.57545	5.34150961538462	-5.45328	8.87116590547644e-06	0.000123192019511996	3.53026387395496	Down
ANKMY2	-0.661884	7.74595	-5.45129	8.91850490498879e-06	0.000123199147246542	3.52510092371872	Down
ARMCX1	-0.515795	7.94831307692308	-5.45051	8.93729345161105e-06	0.000123199147246542	3.52305938342008	Down
LCORL	-0.510806	7.68447692307692	-5.45028	8.94269276037737e-06	0.000123199147246542	3.52247349596679	Down
CYCS	-0.556915	8.37592307692308	-5.45022	8.94417007221691e-06	0.000123199147246542	3.52231325225023	Down
MYOF	-0.88419	10.7194176923077	-5.44903	8.97265091983436e-06	0.000123412848923387	3.51922910941453	Down
TRPS1	-0.791776	8.39530461538462	-5.44681	9.02637774901065e-06	0.000123961300816869	3.51343771319432	Down
SWAP70	-0.778986	9.82709423076923	-5.44657	9.03206157979606e-06	0.000123961300816869	3.51282705370151	Down
MDH1	-0.611599	8.30723730769231	-5.44493	9.07201037441348e-06	0.000124330302006721	3.50854585871965	Down
LYRM2	-0.614144	8.07728961538461	-5.44433	9.08659386739951e-06	0.000124440576158142	3.50698768977852	Down
SYNCRIP	-0.797855	9.76934076923077	-5.44264	9.12779477609668e-06	0.000124909607317664	3.50259908242287	Down
PLRG1	-0.730034	8.95412	-5.44239	9.13396582192626e-06	0.000124909607317664	3.50194346784333	Down
EXOC5	-0.561827	6.84874230769231	-5.44183	9.14762337531087e-06	0.000125006574710996	3.50049405887152	Down
PUM3	-1.11943	7.74134	-5.43731	9.25904744605636e-06	0.00012607660552636	3.48874947902395	Down
CEP152	-0.836763	5.65326384615385	-5.43503	9.31591218455292e-06	0.000126579374978693	3.4828101112693	Down
ZNF721	-1.23107	8.57314846153846	-5.43219	9.38702918416723e-06	0.000127201574526316	3.47543301030243	Down
EHBP1	-0.726388	7.86588730769231	-5.43211	9.38913336490149e-06	0.000127201574526316	3.47521559291007	Down
SLC30A9	-0.73278	9.09899576923077	-5.43196	9.39281475288985e-06	0.000127201574526316	3.47483532570199	Down
INVS	-0.636689	8.45180192307692	-5.43187	9.39511524395881e-06	0.000127201574526316	3.47459777333075	Down
ARFGEF2	-0.697155	9.03640038461539	-5.42928	9.46078452948014e-06	0.000127817951953999	3.46784110430563	Down
ANKRD36	-0.970796	8.06052807692308	-5.42845	9.48184355451079e-06	0.000127920888663124	3.46568429547681	Down
CEP97	-0.742601	7.56550346153846	-5.42781	9.49810420707771e-06	0.000128049512525447	3.4640222018954	Down
ADCY9	0.528686969696967	9.19789807692308	5.42489242164924	9.57262164324747e-06	0.000128787916277293	3.45644161583372	Up
ODF3B	0.703278727272727	8.30554	5.42465049188148	9.57883393518648e-06	0.000128787916277293	3.45581231583036	Up
TMEM8B	0.520823090909093	8.07588576923077	5.42384343729702	9.59958691094792e-06	0.000128960999602544	3.45371301534273	Up
ERGIC2	-0.721755	9.28742461538462	-5.42058	9.68400911104119e-06	0.000129911767045652	3.44521973594706	Down
LARP4	-0.690791	9.78396653846154	-5.41715	9.77338329489687e-06	0.000130670884047095	3.43630866913223	Down
ARHGAP6	0.516791272727268	8.45064153846154	5.41709432706184	9.77491799133551e-06	0.000130670884047095	3.4361563655404	Up
RGL2	0.569826101010097	9.46300461538461	5.41603858771948	9.80263447249457e-06	0.000130793900516054	3.43340988919051	Up
SGTB	-0.517959	7.42880653846154	-5.41596	9.80473292899818e-06	0.000130793900516054	3.43320226605616	Down
ANKRD12	-0.834933	9.34766692307692	-5.41558	9.81460662287967e-06	0.000130833929743093	3.43223	Down
COL4A3BP	-0.636488	8.98357461538462	-5.41475	9.83645363432978e-06	0.000131033401947587	3.43006919951727	Down
ANK2	-0.972026	7.41940423076923	-5.41422	9.85061029322375e-06	0.000131130222057208	3.42867420418427	Down
RBM27	-0.622394	9.04007	-5.41208	9.90734018899755e-06	0.000131701206590613	3.4231041143038	Down
ZNF521	-0.786785	8.24352923076923	-5.41174	9.91625191507715e-06	0.000131727684197773	3.42223200962217	Down
HIBCH	-0.690367	7.74971423076923	-5.41049	9.94960813781902e-06	0.000132078619603572	3.41897470890487	Down
SFXN1	-0.535334	8.43971615384615	-5.40937	9.97960045179115e-06	0.000132292252228619	3.41605522244634	Down
GAS6	0.783226363636365	9.42102	5.40677240997194	1.00493200078197e-05	0.00013303119309378	3.40930244692767	Up
ADAMTS8	0.88624854545454	9.19102269230769	5.40618854128164	1.00650714749013e-05	0.000133032426702946	3.40778331550204	Up
TBK1	-0.815376	8.34147230769231	-5.40615	1.00659846171346e-05	0.000133032426702946	3.40769532160277	Down
MAPK3	0.667589090909084	10.3281784615385	5.40599202640767	1.00703785920858e-05	0.000133032426702946	3.40727201299997	Up
OSER1	-0.603176	8.04969730769231	-5.40499	1.0097540801515e-05	0.000133225109324242	3.40465934669337	Down
RFC1	-1.064	8.95239846153846	-5.40407	1.01224987261813e-05	0.000133350785987258	3.40226490121683	Down
UBALD1	0.502239454545453	9.41056807692308	5.40343699513942	1.01396371294356e-05	0.000133391936693805	3.40062407588713	Up
EGFL7	0.595830848484846	8.93343038461538	5.40183475185253	1.0183313053676e-05	0.000133865513408782	3.39645507990362	Up
ALDH18A1	-0.622444	8.10856653846154	-5.4016	1.01896999857809e-05	0.000133865513408782	3.39584692929936	Down
EPHA4	-0.980304	8.62186346153846	-5.40102	1.02056061107565e-05	0.000133982012361628	3.3943340379627	Down
MAN1C1	0.606302303030299	8.67321615384615	5.39751977342291	1.03018798914322e-05	0.000134966679706335	3.38522716596957	Up
DNAJA1	-0.821108	8.72318230769231	-5.39638	1.03333565102673e-05	0.000135100119869127	3.38226815940363	Down
CST6	0.567333636363633	7.77727423076923	5.39519776389735	1.03662579279007e-05	0.000135437258692875	3.37918484408493	Up
TROVE2	-0.711646	9.12503423076923	-5.39419	1.03943888353634e-05	0.000135618633221369	3.37655635186808	Down
KBTBD2	-0.71469	8.69815	-5.39355	1.04121298682609e-05	0.000135669067810814	3.37490232747572	Down
KCNMB4	0.98944593939394	8.77326692307692	5.39077592814982	1.04899756194982e-05	0.000136491576139965	3.36767784686869	Up
MIF4GD	0.536838060606059	8.28314153846154	5.38716131184616	1.05922111965225e-05	0.000137727686022543	3.35827098678234	Up
CATSPERB	-0.972016	6.53059230769231	-5.38644	1.06127856915239e-05	0.000137809510837064	3.35638888684284	Down
CLCN3	-0.645654	8.37515076923077	-5.38625	1.06181733207667e-05	0.000137809510837064	3.3558966444949	Down
TPP2	-0.837672	9.34782423076923	-5.38618	1.06202223365189e-05	0.000137809510837064	3.35570950120238	Down
HDAC2	-0.613805	9.12953615384615	-5.38247	1.07263092986365e-05	0.0001388076300536	3.34606930124707	Down
PSMD14	-0.881571	8.56331423076923	-5.38216	1.07353153275919e-05	0.000138829797945679	3.34525531802795	Down
LOC101927181	0.503756242424241	7.36374769230769	5.37844253318625	1.08429576007407e-05	0.000139865215416803	3.33557897302186	Up
HOOK1	-1.05651	6.76726576923077	-5.37824	1.08489504083641e-05	0.000139865215416803	3.33504308862318	Down
RIOK3	-0.742205	9.30548769230769	-5.37813	1.08521182585952e-05	0.000139865215416803	3.33475993521192	Down
SLC9B1	0.597785999999996	5.91059653846154	5.37552058215426	1.09283202941026e-05	0.000140666816170793	3.32797355975142	Up
RAPGEF6	-0.823233	8.49650269230769	-5.37549	1.09290933555685e-05	0.000140666816170793	3.32790495576395	Down
BDP1	-0.77993	8.98317403846154	-5.37464	1.0954308141321e-05	0.000140800951909647	3.32567	Down
NSF	-0.899438	8.73074884615385	-5.37258	1.10150095888284e-05	0.000141390237716074	3.32031059166969	Down
RBM4B	0.530839090909089	9.77125423076923	5.37088035400197	1.10652728395014e-05	0.000141653351562037	3.31589514265606	Up
COIL	-0.6778	9.11947807692308	-5.36926	1.11133853601245e-05	0.000141887594711824	3.31168740079881	Down
DDX20	-0.671925	7.56322538461538	-5.36883	1.1126315994605e-05	0.000141957474043767	3.31055964549414	Down
ARID5B	-0.848462	10.3249573076923	-5.36631	1.12017366314094e-05	0.000142728419354424	3.30400781568373	Down
BACH1	-0.913953	9.07324423076923	-5.36577	1.12181570338068e-05	0.000142746548994349	3.30258722323616	Down
CSTF3	-0.612323	7.81804307692308	-5.36145	1.13490720491614e-05	0.000143931336127805	3.29133518006905	Down
IARS2	-0.632515	8.57194192307692	-5.36067	1.13728772403352e-05	0.000144137211149814	3.2893031157177	Down
ASUN	-0.713181	7.53707653846154	-5.36032	1.13833804779992e-05	0.000144174338509111	3.28840788971533	Down
TXNRD1	-1.23361	9.21553807692308	-5.3587	1.14329527196935e-05	0.000144417842051815	3.28419381606867	Down
VPS13A	-0.814838	7.97549384615385	-5.35251	1.16247180790077e-05	0.000146290182406806	3.2680625983782	Down
SLC35E2	0.667700727272729	9.57268923076923	5.35242	1.16272875594399e-05	0.000146290182406806	3.26784826874861	Up
MCTP1	-0.975442	8.52523153846154	-5.35068	1.16819506260168e-05	0.000146493815623753	3.26329982809786	Down
ATP2C1	-0.705155	8.90909461538462	-5.34813	1.17622665612465e-05	0.000147210063287238	3.25665536350784	Down
DAG1	0.56029393939394	9.19630923076923	5.34732212231391	1.17876736423252e-05	0.000147431113965376	3.25456291544277	Up
SEC23IP	-0.523422	8.90797115384615	-5.34538	1.18493940735055e-05	0.000148008573217357	3.24949856639212	Down
CHD1	-1.06615	8.75106115384615	-5.34323	1.19180209260863e-05	0.000148704517587137	3.24389844746609	Down
CHUK	-0.810247	8.51450230769231	-5.34293	1.19276480620421e-05	0.000148704517587137	3.24311543351553	Down
HECTD1	-0.790044	9.16861692307692	-5.34265	1.19363575789633e-05	0.000148704517587137	3.24240759832345	Down
CCNB2	-1.21269	6.58794115384615	-5.34073	1.19981083576211e-05	0.0001493760567009	3.23740380633798	Down
NUDT21	-0.58246	10.9402653846154	-5.33934	1.20431942014765e-05	0.000149839375698894	3.23376667031267	Down
PSD3	-0.671024	7.92502653846154	-5.33772	1.20956264101636e-05	0.000150364790666214	3.22955400361965	Down
CDKN2AIP	-0.642243	8.24491769230769	-5.33382	1.22228458403603e-05	0.000151300331851092	3.2194080981535	Down
ING3	-0.573991	8.43687692307692	-5.33378	1.22242020585722e-05	0.000151300331851092	3.21930050874219	Down
LZTFL1	-0.658297	7.37699	-5.33274	1.22585317271695e-05	0.000151626647146458	3.21658109396922	Down
TEX10	-0.75662	8.30797192307692	-5.33243	1.2268607631634e-05	0.000151644771753328	3.21578438171893	Down
ZNF845	-1.22163	7.22824115384615	-5.33221	1.22759294637465e-05	0.000151644771753328	3.21520584781413	Down
TPX2	-1.23927	6.38034923076923	-5.33162	1.22952272815577e-05	0.000151686290688096	3.21368268654063	Down
HSP90AB1	-0.648053	11.7289961538462	-5.3305	1.23324798516012e-05	0.000152047335786969	3.2107491308076	Down
ATAD2B	-0.524333	8.34653769230769	-5.32926	1.23733510017686e-05	0.000152353887237819	3.20754081178405	Down
LIMS2	0.53159024242424	9.21126576923077	5.32705909994227	1.24468744580586e-05	0.000152962364224405	3.20179596703481	Up
ZNF770	-0.648096	8.06513846153846	-5.32479	1.25228884335449e-05	0.000153508496859877	3.19589214318728	Down
ZFP36L2	0.514044848484849	11.6000461538462	5.32411269222094	1.25457672046422e-05	0.000153681611652232	3.19412222875147	Up
MET	-1.07472	9.66307346153846	-5.3237	1.25597101704088e-05	0.000153753468041094	3.19304517770296	Down
WDR75	-0.970183	8.80684461538462	-5.3232	1.2576529379594e-05	0.0001538604198393	3.19174753803103	Down
CHD2	-0.925085	9.71885423076923	-5.32285	1.25884811973231e-05	0.000153907725158795	3.19082648437667	Down
CEP135	-0.641394	6.97911846153846	-5.32255	1.25985167859257e-05	0.000153931556827267	3.19005377895384	Down
PCM1	-1.02456	9.45110769230769	-5.32152	1.26335675220445e-05	0.000154063159096501	3.1873598220335	Down
SUZ12	-0.568703	9.52410115384615	-5.32103	1.2650103554104e-05	0.000154069608590137	3.1860914803138	Down
ZNF195	-0.501147	8.39580230769231	-5.32025	1.26765363878946e-05	0.000154069608590137	3.1840674814708	Down
UGGT1	-0.756022	9.43453192307692	-5.32012	1.26809209209108e-05	0.000154069608590137	3.18373	Down
ZNF148	-0.81302	8.99026153846154	-5.32007	1.26826579460361e-05	0.000154069608590137	3.18359934803223	Down
PPP6R3	-0.651735	10.0278534615385	-5.31839	1.27401918595194e-05	0.00015457125062958	3.17921058690203	Down
FER	-0.860347	8.39232	-5.31769	1.27641928227467e-05	0.000154665292535841	3.17738562667143	Down
AATF	-0.591757	9.16112807692308	-5.3161	1.2818633417054e-05	0.000154880210681591	3.17325883574628	Down
ZNF622	-0.549129	7.63032576923077	-5.31599	1.28226104241536e-05	0.000154880210681591	3.17295805275053	Down
MAPK6	-1.20432	8.16348	-5.31566	1.2834043771528e-05	0.000154920010928857	3.17209386318633	Down
SRP54	-0.579499	9.32522384615385	-5.31139	1.2981820899749e-05	0.000156406292814951	3.16099299619281	Down
TNFRSF14	0.500802303030305	9.15627076923077	5.30977718480503	1.30383124327471e-05	0.000156851973066008	3.15678281298917	Up
ZMYM4	-0.538561	10.1648826923077	-5.30963	1.3043531906046e-05	0.000156851973066008	3.15639474009634	Down
PACSIN2	-0.523103	10.1137553846154	-5.30897	1.30667359784046e-05	0.000156984642554404	3.15467137534332	Down
TMEM108	0.728850363636362	8.19775423076923	5.30884352191787	1.30710579138858e-05	0.000156984642554404	3.15435072414077	Up
ZNF100	-0.888297	7.38034115384615	-5.30858	1.30802560320107e-05	0.000156996061680552	3.1536686545833	Down
PNPLA8	-1.09765	8.37700730769231	-5.30784	1.31063198502596e-05	0.000157209769798072	3.15173854589756	Down
THOC1	-0.739764	8.35861576923077	-5.30656	1.31516037543383e-05	0.000157577194394574	3.14839425208578	Down
KIF21A	-1.02364	7.08564576923077	-5.3059	1.3174745671937e-05	0.000157643625808315	3.14668963194257	Down
PATZ1	0.506566969696967	8.42188653846154	5.30564410566139	1.31838964218763e-05	0.000157643625808315	3.14601642022256	Up
CCNYL1	-0.512987	8.86330423076923	-5.30526	1.31974524400814e-05	0.000157706657030377	3.14501997687067	Down
MAK16	-0.866957	7.88727538461538	-5.30299	1.32783827549052e-05	0.00015837549757041	3.13909238916787	Down
B3GAT3	0.561604424242423	7.98339346153846	5.30157267057262	1.33289068954759e-05	0.000158774235418012	3.13541016164984	Up
ELMOD2	-0.552373	6.56608884615385	-5.30135	1.3336835597468e-05	0.000158774235418012	3.13483358271432	Down
CHCHD3	-0.578928	9.52849846153846	-5.30008	1.33823171217738e-05	0.000159216117956303	3.13153276328039	Down
ACBD5	-0.600923	7.63248846153846	-5.29573	1.35397945552313e-05	0.000160788227793751	3.12019001869594	Down
CENPF	-1.17333	6.53766923076923	-5.29444	1.35868473155557e-05	0.000161173602241254	3.11682654191601	Down
KDM5B	-0.674508	8.97177730769231	-5.29144	1.36969693760223e-05	0.000162249850057225	3.10900005946024	Down
ZNF267	-1.3613	7.99422923076923	-5.29095	1.37147279304058e-05	0.000162263514308182	3.10774384542278	Down
SNORD79	-0.978451	7.388	-5.29048	1.37322190350116e-05	0.000162263514308182	3.10650814189918	Down
RASIP1	0.662302848484844	8.53316961538462	5.29008595515461	1.37467258641808e-05	0.000162334164733589	3.10548446540812	Up
MFSD4A	0.57824218181818	8.04955307692308	5.28852877041842	1.38043714430107e-05	0.000162813459560715	3.10142736074041	Up
SDE2	-0.59431	8.28059807692308	-5.28853	1.3804419191584e-05	0.000162813459560715	3.10142400722679	Down
TOPBP1	-0.918697	8.66373423076923	-5.28421	1.39654043263761e-05	0.000164000886339849	3.09018311868056	Down
NPAT	-0.734966	8.89277384615385	-5.28195	1.40507829730286e-05	0.000164800187723089	3.08427405495676	Down
C3	-0.566066	12.7763961538462	-5.27889	1.41668133430673e-05	0.00016567945727556	3.07630097168469	Down
WDR35	-0.617573	7.22910038461538	-5.27851	1.41811676339792e-05	0.00016567945727556	3.07531915893829	Down
PNRC2	-0.676975	10.7949192307692	-5.27846	1.41831791675038e-05	0.00016567945727556	3.07518165247577	Down
SCAF11	-0.7989	9.12014730769231	-5.27827	1.41904447181325e-05	0.00016567945727556	3.07468514918557	Down
FAM184A	-0.887597	7.55546461538462	-5.27814	1.41953769077768e-05	0.00016567945727556	3.07435	Down
PPP1R11	0.686630969696969	9.56675961538462	5.27676950435787	1.42476071463668e-05	0.000166085394757035	3.07078771988703	Up
ICE2	-0.673421	8.59366538461538	-5.27312	1.43879527005357e-05	0.00016710742379951	3.06128476833913	Down
VSIG1	-2.34906	7.11626807692308	-5.27137	1.44557209735851e-05	0.000167792136861687	3.05672929331718	Down
ST6GALNAC2	0.845093757575754	9.92536	5.27004851081364	1.45073331414562e-05	0.000168186110646018	3.05327417953702	Up
TRIP12	-0.898789	10.2024680769231	-5.2695	1.45288719541004e-05	0.000168318810131341	3.05183592957746	Down
ZWILCH	-0.700143	7.80246230769231	-5.2681	1.45834543212407e-05	0.0001686755716118	3.04820074452459	Down
EIF3J	-0.74883	8.56782538461538	-5.26806	1.45849963686185e-05	0.0001686755716118	3.04809824223514	Down
NCBP1	-0.63202	9.3094	-5.26737	1.46120308079721e-05	0.00016888562140896	3.04630298212255	Down
RAB11FIP2	-0.617404	9.35330346153846	-5.26689	1.46309719959469e-05	0.000169001931380367	3.04504714669606	Down
VRK2	-0.797039	8.50116461538462	-5.26547	1.46869739470182e-05	0.000169449754972776	3.04134361750548	Down
ZNHIT6	-0.732632	8.06951961538462	-5.26546	1.4687544426617e-05	0.000169449754972776	3.04130596328741	Down
SRPK2	-0.550424	8.58627884615385	-5.26426	1.47348938120626e-05	0.00016984194260707	3.03818578661508	Down
HIGD1B	1.37505545454545	9.50710576923077	5.26382624981386	1.47520260623693e-05	0.00016984194260707	3.0370592984548	Up
SUSD2	0.722495757575754	11.5858153846154	5.26355057931238	1.47629623490405e-05	0.00016984194260707	3.03634089535229	Up
ESAM	0.615706484848484	9.10945346153846	5.26311742185975	1.47801628531934e-05	0.000169900471058811	3.0352120744854	Up
VAMP7	-0.514709	10.1581	-5.26229	1.48131451027893e-05	0.000170176843800059	3.03305121771681	Down
CCSER1	-0.645429	6.50837884615385	-5.26123	1.48551788849274e-05	0.000170453999550016	3.03030431677747	Down
UBR5	-0.882182	9.03054730769231	-5.25999	1.49051467397852e-05	0.000170640622836536	3.02704903569703	Down
CUL3	-0.744346	9.63619615384615	-5.25797	1.49860940634903e-05	0.00017123366542173	3.02179864575865	Down
DDX18	-0.97299	8.98574346153846	-5.2559	1.50698589106397e-05	0.000171881266760298	3.01639532863367	Down
FMO6P	0.558582545454545	5.73097461538462	5.2517502860632	1.52388169578484e-05	0.000173496483020097	3.00558749937681	Up
IRX2	0.521396787878786	8.55611038461539	5.25015	1.53046973866866e-05	0.000174142390587547	3.00140578280519	Up
DBF4	-0.749575	4.68131576923077	-5.24903	1.53508388043871e-05	0.000174365617217037	2.99848770937836	Down
MFSD10	0.562927090909087	9.88131653846154	5.24888167390852	1.53568056986011e-05	0.000174365617217037	2.99811099301599	Up
MAPK4	0.618291818181819	7.82554	5.24878119624885	1.53609550364032e-05	0.000174365617217037	2.99784911342836	Up
HSP90AA1	-1.29721	10.9981703846154	-5.24633	1.54626535668586e-05	0.000175310943001025	2.9914526091448	Down
KIAA0368	-0.913082	9.78688538461538	-5.24499	1.5518341085413e-05	0.000175641984857309	2.98796787855751	Down
ALDH1L2	-1.10723	7.25159423076923	-5.24496	1.55195323875811e-05	0.000175641984857309	2.98789346794635	Down
USPL1	-0.73592	8.62722923076923	-5.24352	1.55798663343392e-05	0.000176010881626398	2.98413237776054	Down
PGM2	-0.651437	8.84501538461538	-5.24179	1.56525121674934e-05	0.000176517311386495	2.97962310210022	Down
CASZ1	0.643572383838379	8.94378115384615	5.24091116602667	1.568948069412e-05	0.000176724825143946	2.97733643190962	Up
LSG1	-0.827387	9.11216115384615	-5.24019	1.57201238757561e-05	0.000176765734812412	2.97544510003064	Down
SRP68	-0.518638	9.60937653846154	-5.24001	1.57276672577352e-05	0.000176765734812412	2.97498008039569	Down
SNX6	-0.592522	9.39069115384615	-5.23847	1.57928331869033e-05	0.000177364231590496	2.97097213546987	Down
ZZZ3	-0.77832	9.09264846153846	-5.23731	1.58420238508306e-05	0.000177536585151113	2.96795768509663	Down
UCHL5	-0.582654	7.86125	-5.2347	1.59535772538711e-05	0.000178432606700758	2.96115618325482	Down
FMR1	-0.672157	8.80600615384615	-5.23236	1.60545279311269e-05	0.000179420646915294	2.95504207607184	Down
KIF2A	-0.707564	9.07359346153846	-5.23221	1.60607681416086e-05	0.000179420646915294	2.95466540074627	Down
ZNF35	-0.714053	7.35005076923077	-5.23172	1.60819528426841e-05	0.000179551938013686	2.95338772988431	Down
DOCK6	0.648327696969696	8.97914884615385	5.22308230458778	1.64600739365512e-05	0.000183095850518265	2.93086215241808	Up
CAST	-0.644624	10.7358	-5.22293	1.64666997314178e-05	0.000183095850518265	2.93047207568564	Down
BROX	-0.75801	9.92485923076923	-5.22262	1.64806905029249e-05	0.000183144439237407	2.92964892104284	Down
PWP1	-0.807525	8.50673923076923	-5.2223	1.64947276144386e-05	0.000183160657566339	2.92882374314398	Down
THOC2	-1.09447	9.10787423076923	-5.22064	1.65686385717621e-05	0.000183326741047949	2.92449042473467	Down
ZNF675	-0.863025	6.80912384615385	-5.22034	1.65818394436461e-05	0.000183326741047949	2.92371851063046	Down
GAPVD1	-0.588203	8.78805038461539	-5.21857	1.66612767462572e-05	0.0001839698747922	2.91908641396339	Down
SYTL2	-0.666444	7.45414923076923	-5.21817	1.66791659028023e-05	0.000184060638913475	2.91804632531235	Down
CCP110	-1.04244	7.51500769230769	-5.21447	1.68459820217959e-05	0.000185498029444977	2.90840096345794	Down
BATF2	0.520521515151513	7.89424269230769	5.21441307992285	1.68483974002083e-05	0.000185498029444977	2.90826200931104	Up
ARHGAP12	-0.618856	9.04435923076923	-5.21325	1.69012059282767e-05	0.000185828992858989	2.90522896824832	Down
WFS1	0.83026224242424	9.64219653846154	5.21300869839332	1.69121647024863e-05	0.000185828992858989	2.90460074408818	Up
AQR	-0.703656	9.50256269230769	-5.21228	1.69453824254076e-05	0.000186027854584809	2.90269898887985	Down
DPP8	-0.538484	8.89521461538462	-5.21083	1.70115500448706e-05	0.000186581490925596	2.89892191501995	Down
FNDC3A	-0.598313	9.39042	-5.21075	1.70154164870159e-05	0.000186581490925596	2.8987016606295	Down
SACS	-0.851128	7.29011538461538	-5.20788	1.71469927251336e-05	0.000187916035414878	2.89123606658471	Down
CDC5L	-1.02877	8.77046846153846	-5.20466	1.72964710443419e-05	0.000189336183323803	2.88282403183737	Down
PAM	-0.546078	10.2347184615385	-5.20027	1.75019791203456e-05	0.000191100304380858	2.87137699556083	Down
ADRA1A	0.809382303030301	7.11329769230769	5.19948798374853	1.75386221808509e-05	0.000191301145795321	2.86935008789094	Up
YOD1	-0.733591	8.36337730769231	-5.19802	1.76078747393304e-05	0.000191862337457295	2.86553094764446	Down
MUT	-0.716925	8.74258846153846	-5.19668	1.76716729536705e-05	0.000192447349168233	2.86202589694331	Down
RCHY1	-0.511179	7.47255076923077	-5.194	1.77992986201013e-05	0.000193399237576506	2.85505207434403	Down
GTF2H3	-0.529891	8.08478	-5.19303	1.78459511514471e-05	0.000193570100352676	2.85251534559989	Down
FNDC3B	-0.539508	10.8544269230769	-5.19105	1.7941404303134e-05	0.000194383934157347	2.84734572351003	Down
IL1R1	-0.753399	11.0311919230769	-5.18968	1.80076976238797e-05	0.000194880347906864	2.84377154892107	Down
HSP90AA6P	-1.30525	6.83159076923077	-5.18833	1.80730365065266e-05	0.000195365316830346	2.84026170774879	Down
DMTN	0.54196909090909	8.48056538461539	5.18533419393888	1.82193930471754e-05	0.00019627864518734	2.83244570929229	Up
DMXL1	-0.702903	8.93705384615385	-5.18445	1.82626585742555e-05	0.00019663346641376	2.83014720765696	Down
CENPE	-1.15162	4.94309423076923	-5.18274	1.83468886187366e-05	0.000197317159178684	2.82568805308207	Down
FRMD4B	-0.866226	10.1124630769231	-5.1817	1.83985320620259e-05	0.000197760844908371	2.82296417051007	Down
PPM1K	0.633036	6.42452307692308	5.17911464150067	1.85268731334995e-05	0.000198721544978939	2.81622798003617	Up
TUBG2	0.642312909090904	9.20835423076923	5.17905860351843	1.85296670696373e-05	0.000198721544978939	2.81608185622967	Up
CDC40	-0.615509	8.59014346153846	-5.17807	1.85787956311739e-05	0.000198869525792967	2.81351601615293	Down
ZNF443	-0.762158	4.17912	-5.17795	1.8585253539908e-05	0.000198869525792967	2.81317924419464	Down
CEP112	-0.717123	7.99423769230769	-5.17767	1.85989401668411e-05	0.000198904171357297	2.81246589087741	Down
KDELC1	-0.758304	6.53620884615385	-5.17729	1.86179000165371e-05	0.000198995140210444	2.81147856316149	Down
BRIX1	-0.564246	7.63482615384615	-5.17628	1.86685757143899e-05	0.000199312959786386	2.80884457958965	Down
CCDC66	-0.579054	7.26075307692308	-5.17593	1.86861655651955e-05	0.000199369461130923	2.80793198188465	Down
TLR2	-0.93366	9.01202538461538	-5.17576	1.86948144630541e-05	0.000199369461130923	2.80748357482323	Down
KIF3A	-0.574282	6.89451230769231	-5.17534	1.8716192370848e-05	0.00019948568755401	2.80637611608905	Down
MSH3	-0.60555	8.93104346153846	-5.17289	1.88400728344127e-05	0.000200581446574877	2.79998347130846	Down
ANKRD36B	-1.09764	8.44417	-5.16906	1.90348690577719e-05	0.000202202995191823	2.79001602026288	Down
MDGA1	0.741264363636361	7.31447615384615	5.16647171212072	1.91680622767583e-05	0.000203277567409677	2.78325936314918	Up
MLH1	-0.581452	9.28148884615385	-5.16336	1.93291071015018e-05	0.000204822573005818	2.77515238647631	Down
FAM13B	-0.609667	9.33878615384615	-5.16324	1.93352681073469e-05	0.000204822573005818	2.77484358776615	Down
PALD1	0.53027751515151	8.19664115384615	5.16204359299531	1.939786377967e-05	0.000205155945729313	2.77171177737271	Up
EXOSC4	0.502954303030302	8.48164230769231	5.15820876826934	1.95991088783032e-05	0.000207041418761032	2.76171117699476	Up
NOC3L	-1.02218	7.29708846153846	-5.15779	1.96211074655199e-05	0.000207044014253679	2.76062423111627	Down
ARL13B	-0.639142	8.78460807692308	-5.1568	1.96736573473008e-05	0.000207483513165218	2.75803268582229	Down
SNORD116-21	0.724248727272726	8.14067307692308	5.15435167940923	1.98036362051301e-05	0.000208507753761536	2.75165233492107	Up
COPS4	-0.761371	8.41451	-5.15305	1.98732517799076e-05	0.000209019220242674	2.74825230526129	Down
ZNF140	-0.636375	7.85346807692308	-5.15278	1.98875758138904e-05	0.00020904466769366	2.74755419884405	Down
PLS1	-0.95781	7.70922846153846	-5.152	1.99296162612171e-05	0.000209255474433827	2.74550819068491	Down
TNKS2	-0.709596	9.44799653846154	-5.15097	1.99848668621817e-05	0.000209600546738469	2.74282584197704	Down
ERBB2	0.521562121212117	9.12083576923077	5.15065462907824	2.00016876131051e-05	0.000209600546738469	2.74201069039932	Up
FAM91A1	-0.830781	9.80224846153846	-5.14911	2.00852558117456e-05	0.00021019402398702	2.73797104188462	Down
ANGPT2	-1.44239	7.99736653846154	-5.14818	2.01353148738801e-05	0.000210375410462018	2.7355592670256	Down
YTHDF3	-0.642048	10.1862696153846	-5.14817	2.01357426907857e-05	0.000210375410462018	2.73553868131268	Down
MINA	-0.622345	7.84064846153846	-5.14762	2.01659423766526e-05	0.000210575358794273	2.73409	Down
RPAP3	-1.0717	7.05891076923077	-5.14433	2.03453897471006e-05	0.000212100131010847	2.72550323634657	Down
CX3CL1	0.901889030303026	9.91125423076923	5.1439478109518	2.03660602621696e-05	0.000212199410591494	2.72451939152839	Up
ZNF502	-0.65904	6.38056346153846	-5.14341	2.03955760524091e-05	0.000212390692414475	2.72311627520439	Down
CDC27	-0.651697	8.90064730769231	-5.14233	2.04547686185729e-05	0.00021277430350992	2.72030851054386	Down
C6orf136	0.508927393939393	7.7456758974359	5.14173924828666	2.04875006264715e-05	0.000212974052554353	2.71875938048388	Up
SUCLG2	-0.635363	8.93392807692308	-5.14129	2.05124567114541e-05	0.000213002145762365	2.71757993203998	Down
VLDLR	-0.540434	8.25902115384615	-5.14042	2.05606473896275e-05	0.000213060687919951	2.7153064577059	Down
NUP160	-0.501042	8.61987	-5.13703	2.07488778979369e-05	0.00021472075643166	2.70647723878156	Down
TBX5	0.84378624242424	9.50912884615385	5.13640182756994	2.07839933190059e-05	0.00021472075643166	2.7048389860892	Up
NUP133	-0.577415	7.87611769230769	-5.13632	2.07885245904365e-05	0.00021472075643166	2.7046277890639	Down
SPG20	-0.81873	8.78183961538462	-5.13502	2.08613412440636e-05	0.00021535601514208	2.70124020555487	Down
PGM2L1	-0.739831	7.21728423076923	-5.13435	2.08988394587767e-05	0.000215626183163834	2.69950032861866	Down
ZNF252P	-1.05248	6.89053	-5.13356	2.09434938279102e-05	0.000215852922852246	2.69743248955136	Down
YPEL1	0.518161999999998	8.18007961538462	5.13311827862869	2.09685289791407e-05	0.000215960214832211	2.69627510220913	Up
ZMYND11	-0.649167	9.10640884615385	-5.13124	2.1074908343212e-05	0.000216855110930478	2.69137252442163	Down
EIF4B	-0.597573	10.295156025641	-5.13065	2.11084442934613e-05	0.000217059528180794	2.68983213280947	Down
SRSF10	-0.563479	8.30146942307692	-5.13	2.1145453841551e-05	0.000217228742216818	2.68813503371123	Down
UBR7	-0.580355	7.61687346153846	-5.12841	2.12359496536301e-05	0.000218040743045578	2.68399778814573	Down
ZNF28	-0.886808	7.59726615384615	-5.12813	2.12517495049246e-05	0.000218085338854849	2.68327726965232	Down
LYSMD3	-0.800889	9.28628307692308	-5.12775	2.12738072966974e-05	0.000218086995994872	2.68227226836334	Down
PJA2	-0.817806	10.1179796153846	-5.12773	2.12748240997309e-05	0.000218086995994872	2.68222596576909	Down
NRAS	-0.521748	10.5430823076923	-5.12706	2.13130713746424e-05	0.000218361478303387	2.68048589174806	Down
ZGRF1	-0.564145	6.21456384615385	-5.12514	2.14239454465732e-05	0.000218792364063384	2.67545926046277	Down
PNPT1	-0.809534	7.94816230769231	-5.12513	2.14240894418023e-05	0.000218792364063384	2.6754527492003	Down
DDX46	-0.718442	8.71383230769231	-5.12489	2.14384478434249e-05	0.000218821604904792	2.67480370249295	Down
HIVEP1	-0.864098	9.28651807692308	-5.12399	2.14902634351702e-05	0.000219155636102592	2.67246508499024	Down
PPIL4	-0.570476	8.43843	-5.12392	2.14941990230898e-05	0.000219155636102592	2.67228768917751	Down
TOM1L1	-0.651112	8.13737596153846	-5.12264	2.15687032851164e-05	0.000219625765188356	2.6689355509957	Down
SRPK1	-0.934724	9.02768615384615	-5.12219	2.15944727446155e-05	0.000219625765188356	2.66777881673474	Down
HBS1L	-0.740268	8.56229961538462	-5.12208	2.16008784022378e-05	0.000219625765188356	2.66749149551731	Down
R3HCC1L	-0.81246	7.86439423076923	-5.12196	2.16080155054971e-05	0.000219625765188356	2.66717146636367	Down
USP15	-0.833341	9.19585192307692	-5.12174	2.16210697606104e-05	0.000219625765188356	2.66658638486743	Down
CDC6	-1.15158	5.86374192307692	-5.12009	2.17167911304388e-05	0.000220245517293038	2.66230701082625	Down
USO1	-1.08695	9.81485115384615	-5.11462	2.20394483632226e-05	0.000222215539746984	2.64802007819932	Down
CCDC43	-0.627047	7.87183115384615	-5.11107	2.22507176373076e-05	0.000223871385276843	2.63877838936197	Down
KPNB1	-0.767213	10.0649	-5.11013	2.23073302753279e-05	0.000224085667082397	2.63631688198658	Down
PHKA1	-0.57292	7.77735576923077	-5.10613	2.25489956257631e-05	0.000226110092829762	2.62587923397254	Down
TSPAN9	0.658492727272727	8.32256692307692	5.1038294233128	2.26890321122432e-05	0.000226968085750152	2.61988216385014	Up
HELB	-0.51718	7.15412961538462	-5.10342	2.27138576883725e-05	0.000226971650895464	2.61882287884707	Down
CERS4	0.735173575757573	9.01816769230769	5.10179149046946	2.28138863736281e-05	0.00022761275734192	2.6145664673228	Up
MAN1A2	-0.567741	9.29450076923077	-5.1002	2.29120204379983e-05	0.000228217510602419	2.61040880981602	Down
ETFDH	-0.825953	7.97462769230769	-5.10003	2.29224564126825e-05	0.000228217510602419	2.60996771779989	Down
ERO1A	-0.634513	9.39719846153846	-5.09458	2.32612734579477e-05	0.000230855818398047	2.59575537518141	Down
LGALS8	-0.710654	9.58360269230769	-5.09449	2.32669389019703e-05	0.000230855818398047	2.59551949444476	Down
SMC1A	-0.741037	8.59651576923077	-5.09421	2.32841412454915e-05	0.000230855818398047	2.59480362749018	Down
ARHGEF37	0.777059090909087	7.67073423076923	5.0939278259506	2.33021485375149e-05	0.000230910827464932	2.59405483054879	Up
SEC62	-0.557657	9.17363653846154	-5.09155	2.34517163867781e-05	0.0002322720463781	2.58785767049245	Down
FAM129A	-0.600542	9.00446423076923	-5.09056	2.35142196422065e-05	0.000232528148108593	2.58527965043252	Down
G2E3	-0.68828	6.91012	-5.08897	2.36156446825218e-05	0.000233288745291378	2.58111083300968	Down
NUSAP1	-1.14428	7.20457461538462	-5.08784	2.3687590643993e-05	0.00023377603614174	2.57816454118055	Down
RRN3	-0.578864	8.35120923076923	-5.08781	2.36895342360484e-05	0.00023377603614174	2.57808507271327	Down
FRMD6	-0.670594	7.58763769230769	-5.08698	2.37420444995806e-05	0.000234172828546123	2.57594053263253	Down
RASSF9	-0.639354	6.31791807692308	-5.08485	2.38787174128649e-05	0.000235277052107296	2.57038096481517	Down
RGCC	0.646812121212118	11.8837153846154	5.08377695927639	2.39479533966112e-05	0.000235837165472267	2.56757674674624	Up
CPD	-0.778618	10.3084061538462	-5.08212	2.40547725320729e-05	0.000236277941135469	2.56326622084357	Down
ZNF841	-0.90826	7.99194269230769	-5.0804	2.4167024701543e-05	0.000237258113573271	2.55875707459737	Down
DBT	-0.588742	8.47882115384615	-5.0786	2.42842767726681e-05	0.000237885932091074	2.55406944031973	Down
CCDC25	-0.719461	7.99965538461538	-5.07836	2.42996004849472e-05	0.000237885932091074	2.55345848830937	Down
C10orf25	0.522334666666664	6.86479692307692	5.07823729428349	2.43079293926955e-05	0.000237885932091074	2.55312657908766	Up
HSD17B4	-0.817195	9.71805	-5.07728	2.43704419145079e-05	0.000238239330563163	2.55063906995555	Down
PRKDC	-0.78072	8.86828346153846	-5.07672	2.44073385669983e-05	0.000238387940975567	2.54917387105091	Down
ATRX	-0.997586	8.15279269230769	-5.07571	2.44742081901681e-05	0.000238600946423906	2.54652406672432	Down
SETX	-0.866151	9.39208307692308	-5.0757	2.4474638231077e-05	0.000238600946423906	2.54650704922947	Down
DST	-0.890487	9.90555461538461	-5.07362	2.46120118281248e-05	0.000239389379302054	2.54108620766951	Down
CHD8	-0.610463	8.75862423076923	-5.07345	2.46230513066517e-05	0.000239389379302054	2.54065190054409	Down
PCBP4	0.573338363636363	7.98628576923077	5.07277502215053	2.46681884491775e-05	0.00023970578627797	2.53887817563287	Up
FBXO11	-0.634227	9.35500346153846	-5.07221	2.47059263443068e-05	0.000239950007086849	2.53739770877228	Down
GATA2	0.780386424242424	8.54452384615385	5.07087935839815	2.47944624930972e-05	0.000240669559539974	2.53393329028147	Up
DDX5	-0.68829	11.4513730769231	-5.07072	2.48052992129349e-05	0.000240669559539974	2.53351010139597	Down
ZNF518B	-0.752813	8.02355	-5.06862	2.49458406909585e-05	0.000241909843806972	2.52803848333934	Down
TXNDC9	-0.64574	7.04826307692308	-5.06708	2.50493489584735e-05	0.000242419627236147	2.52402837614182	Down
XCL1	0.884555333333331	7.31594538461538	5.06583478889761	2.51336574755891e-05	0.000242756189625638	2.52077435630004	Up
CACHD1	-0.60677	9.11113769230769	-5.06562	2.51478885239419e-05	0.000242756189625638	2.52022616587265	Down
MAL	1.08121933333333	8.77994038461538	5.06466678970063	2.5212854264622e-05	0.000243248207315588	2.51772758052674	Up
TWISTNB	-0.51858	6.96325730769231	-5.0643	2.5237548451258e-05	0.000243251631553492	2.51677953296757	Down
HSP90AA4P	-0.622723	5.36007230769231	-5.06296	2.53289089512555e-05	0.000243885235607537	2.51328012768946	Down
KIZ	-0.511316	7.81277807692308	-5.0622	2.53809699677621e-05	0.000244262964765581	2.51129167449282	Down
TRIP11	-0.936042	8.21933769230769	-5.06028	2.55128852845103e-05	0.00024516066848861	2.50627145659091	Down
KDM7A	-0.606907	8.71513884615385	-5.06002	2.55303759993443e-05	0.000245204963432653	2.50560777755784	Down
EIF4G2	-0.536636	11.4502384615385	-5.05939	2.55736918345309e-05	0.000245497124438795	2.50396613300129	Down
SNORD94	1.09741	9.82593230769231	5.05726383515714	2.57206661159748e-05	0.000246659244425036	2.49841659015733	Up
PALB2	-0.681094	7.84656	-5.05678	2.5754158085802e-05	0.000246731833578926	2.49715642692824	Down
FXYD3	0.802765151515148	11.0501019230769	5.05634236341454	2.57845886051862e-05	0.000246899108998151	2.49601287655378	Up
LPAR3	0.849711454545456	7.46247269230769	5.05569105813292	2.58298656821928e-05	0.000247084081972976	2.49431390741403	Up
ZRANB2	-0.66502	9.80089384615385	-5.05457	2.59079815397354e-05	0.000247582498288355	2.49138970631318	Down
ITGAL	0.68661218181818	9.02703423076923	5.05404796740425	2.59444435968521e-05	0.000247691810429619	2.49002780354135	Up
MIPOL1	-0.536138	7.11030346153846	-5.05403	2.5945443895601e-05	0.000247691810429619	2.48999046818996	Down
CELSR1	0.500790000000002	9.11022730769231	5.05266069392864	2.60415791341845e-05	0.000248034135915405	2.48640901226617	Up
GCFC2	-0.576966	7.79672961538462	-5.05259	2.60464508139785e-05	0.000248034135915405	2.48622787392021	Down
CTNNAL1	-0.693685	8.76223153846154	-5.05147	2.61251929574427e-05	0.00024865958656894	2.48330479125941	Down
TLK1	-0.529608	9.26745961538461	-5.05126	2.61402523625131e-05	0.000248678582695052	2.48274675875041	Down
ZNF14	-0.782175	6.42525269230769	-5.04939	2.62720042955952e-05	0.000249795150795717	2.47787833150242	Down
CFH	-1.33676	10.1203107692308	-5.04899	2.63005567639982e-05	0.000249829041197341	2.47682650221995	Down
FSTL1	-0.835149	10.9274469230769	-5.04699	2.64426660596675e-05	0.000250553803440433	2.47160837768285	Down
PCF11	-0.824036	9.51398923076923	-5.04552	2.65475713577975e-05	0.000251078791424823	2.4677743506359	Down
CNTRL	-0.761792	7.54807115384615	-5.04321	2.67131423582354e-05	0.000252237786672306	2.46175393039159	Down
FSTL4	0.51520315151515	6.54942076923077	5.04275891375405	2.67455601967515e-05	0.00025225015081346	2.46057954617895	Up
SVIL	-0.643907	9.38817615384615	-5.0425	2.67639482401252e-05	0.00025225015081346	2.45991404602168	Down
XPO1	-0.572539	9.07863423076923	-5.04233	2.6776625867476e-05	0.00025225015081346	2.45945548409968	Down
ME2	-0.70878	9.12610769230769	-5.04084	2.68840708934592e-05	0.000252848405893226	2.45557780887714	Down
ZNF121	-0.629482	8.86290730769231	-5.03812	2.70817728148354e-05	0.000254205437526236	2.44848318820488	Down
HSPD1	-1.30022	9.76203153846154	-5.03625	2.72187948064393e-05	0.000255365686513247	2.44359648349254	Down
HNRNPU	-0.588791	10.0658584615385	-5.03213	2.75225230988186e-05	0.000257834030368657	2.43285174618927	Down
LUC7L3	-0.764912	8.39819653846154	-5.03089	2.7614812024215e-05	0.000258080979914711	2.42961045195566	Down
LINC00893	0.556621272727271	8.17629038461538	5.02971247304212	2.77023211952608e-05	0.000258754360290964	2.42654704082426	Up
TMEM179B	0.560783636363633	10.9503653846154	5.02837034778427	2.78026712477337e-05	0.000259182982307473	2.42304602805324	Up
ATP6V1A	-0.7902	9.38387076923077	-5.0281	2.7822920933988e-05	0.000259244798286537	2.42234109287252	Down
CD8A	0.876674909090906	8.22045307692308	5.0273488023779	2.78792957719326e-05	0.000259268411200848	2.42038126862476	Up
GOPC	-0.672526	8.35142346153846	-5.02608	2.79747335135152e-05	0.000260022962482068	2.41707249147099	Down
PARP1	-0.613017	8.75485346153846	-5.02463	2.80840713664302e-05	0.000260784576844568	2.41329568204865	Down
SEMA3C	-0.775095	8.70969	-5.02216	2.82720116007584e-05	0.000262401761497824	2.40683805256784	Down
ROCK2	-1.08651	9.47775961538462	-5.02109	2.8353046723485e-05	0.000262844035043263	2.40406694924507	Down
ATP5A1	-0.584503	9.82562653846154	-5.01802	2.85886962231172e-05	0.000264456426310437	2.39605348212368	Down
ECD	-0.621794	10.0543365384615	-5.01783	2.86038576395683e-05	0.000264456426310437	2.39554017405054	Down
SNORA80E	0.900537393939389	10.2603080769231	5.01747135784148	2.86311897404456e-05	0.000264456426310437	2.3946155013146	Up
ARMC8	-0.801125	9.20748076923077	-5.01746	2.86323121782838e-05	0.000264456426310437	2.39457754701802	Down
C1orf168	0.745783939393939	5.94721269230769	5.0170961828368	2.86601460445819e-05	0.000264585130991591	2.39363684482208	Up
UBR1	-0.695802	8.94676307692308	-5.01642	2.87124267400258e-05	0.00026468796148365	2.39187238493663	Down
STPG1	0.548265636363635	7.91967346153846	5.01640863910486	2.87132873907792e-05	0.00026468796148365	2.3918433651473	Up
NEDD1	-0.639284	7.98801230769231	-5.01623	2.87269031532476e-05	0.00026468796148365	2.3913843790239	Down
FAM210A	-0.555057	7.95100730769231	-5.01508	2.88160646802868e-05	0.000265381038826289	2.38838413042267	Down
ZNF441	-0.766449	6.46200807692308	-5.01249	2.90179565916856e-05	0.000266466870081682	2.38162479711485	Down
KIF11	-1.32655	5.80979807692308	-5.01172	2.90787070352776e-05	0.000266866920757705	2.37960009842171	Down
YWHAB	-0.537235	11.1766384615385	-5.01158	2.90895598115276e-05	0.000266866920757705	2.37923884209124	Down
KLHL4	-1.02601	5.87163807692308	-5.01139	2.9104309886237e-05	0.000266873623793067	2.37874807291049	Down
PSTPIP2	-0.677502	8.06737153846154	-5.0112	2.91192716099071e-05	0.000266875177691977	2.37825051630595	Down
RCN1	-0.523858	9.41723692307692	-5.01099	2.91358575316987e-05	0.000266875177691977	2.37769924589877	Down
USP9X	-0.725634	9.55730230769231	-5.00949	2.9253596403023e-05	0.00026772666400382	2.37379494812106	Down
SPRTN	-0.588372	8.13450538461538	-5.00679	2.94668315724904e-05	0.000269031465618191	2.36676385768225	Down
APH1A	0.684587030303026	9.30090769230769	5.00556790991726	2.95643541544377e-05	0.000269663174740717	2.3635651846418	Up
MDM2	-0.793885	9.86221923076923	-5.00524	2.95903870434752e-05	0.000269771363869537	2.36271311229156	Down
TERF1	-0.511355	8.59633730769231	-5.00406	2.96850100196712e-05	0.000270375048198306	2.35962236101903	Down
MYCBP2	-0.941017	9.11611576923077	-5.00125	2.99102576486032e-05	0.000272166187666735	2.35230445925504	Down
HLA-DMB	0.63065924242424	11.1572859615385	4.99951133230064	3.00507903987304e-05	0.000273183785114724	2.34776672669255	Up
SYNGR1	0.519499999999999	8.35013153846154	4.99873679987637	3.01135727061877e-05	0.000273262997405412	2.34574638700326	Up
SEC23A	-0.563305	9.98714384615385	-4.9987	3.01169241729647e-05	0.000273262997405412	2.34563865527431	Down
TBL1XR1	-0.602846	9.89540423076923	-4.99844	3.01374076119666e-05	0.000273281722351311	2.34498048333225	Down
SKIV2L2	-0.870931	9.56736461538462	-4.99822	3.01551624985128e-05	0.000273281722351311	2.34441034766281	Down
ASB16-AS1	0.550120969696964	8.67456384615385	4.99812346389892	3.01633818996175e-05	0.000273281722351311	2.34414652446733	Up
GALNT7	-0.720968	7.80609076923077	-4.99776	3.01926740901936e-05	0.000273298974788838	2.34320690059182	Down
PUS7L	-0.761824	7.08932230769231	-4.99702	3.02529795357156e-05	0.000273318058230504	2.34127531891038	Down
AP3B1	-0.778331	9.41522192307692	-4.99659	3.02886334518929e-05	0.000273318058230504	2.34013513962538	Down
G3BP2	-0.546672	9.56269615384615	-4.99635	3.03076525136849e-05	0.000273318058230504	2.33952747772194	Down
BCL6B	0.52697933333333	9.07492653846154	4.99632288948923	3.03100843261872e-05	0.000273318058230504	2.3394498085069	Up
DDX10	-0.909941	7.34336423076923	-4.9963	3.03120351967093e-05	0.000273318058230504	2.3393875045252	Down
SLC9A3R2	0.719770121212122	9.82468653846154	4.99597682412156	3.03383618954115e-05	0.000273318058230504	2.33855	Up
KIF4A	-0.67812	5.87975884615385	-4.99506	3.04132796937898e-05	0.000273733897045381	2.33615961420127	Down
PDZD8	-0.561377	9.00359423076923	-4.99253	3.06214273051831e-05	0.000275120004465278	2.32955712483656	Down
CDK5RAP2	-0.643863	8.05667153846154	-4.99249	3.06250940040936e-05	0.000275120004465278	2.32944121996653	Down
PEX3	-0.505998	7.42297615384615	-4.9922	3.06484732658709e-05	0.000275200159004301	2.32870252514869	Down
BANK1	-0.713711	7.00016730769231	-4.992	3.06651524215863e-05	0.000275220104430607	2.32817587307367	Down
FGD6	-0.705497	8.24567	-4.99002	3.08291351092574e-05	0.000275816242437597	2.32301327964126	Down
EPS15	-0.583554	10.6868157692308	-4.98986	3.08421653773707e-05	0.000275816242437597	2.32260423479402	Down
FBXL3	-0.557127	10.0442715384615	-4.9898	3.08474879254909e-05	0.000275816242437597	2.32243719973587	Down
KIAA1586	-0.553244	7.41022884615385	-4.98627	3.11426515067133e-05	0.000277802958801215	2.31321915636397	Down
RAN	-0.552643	9.71535	-4.98519	3.12331835158658e-05	0.000278480038130221	2.31040935962514	Down
IL32	0.78428739393939	10.0235807692308	4.98410550821392	3.13245540546293e-05	0.000278902811498561	2.30758180357603	Up
FANCI	-1.03583	6.91845153846154	-4.98361	3.13666844979554e-05	0.000279147361432014	2.30628081713864	Down
ZNF567	-0.702274	6.17794653846154	-4.98319	3.14021604750492e-05	0.000279332489160298	2.30518667813337	Down
ZNF860	-0.58846	6.19291769230769	-4.98297	3.14208141272099e-05	0.000279367873762526	2.30461186496204	Down
MBD4	-0.703113	8.70086153846154	-4.9813	3.15622708100576e-05	0.000280099971092961	2.30026397126249	Down
SLC22A17	0.562440060606056	9.41447192307692	4.9810397305246	3.15844142360296e-05	0.000280099971092961	2.2995851269411	Up
IFNAR1	-0.615264	8.93101846153846	-4.97993	3.16786112395789e-05	0.000280611467453059	2.29670267930551	Down
GPATCH2	-0.61747	8.44586846153846	-4.97878	3.17773970673485e-05	0.000281340697080622	2.29368902795683	Down
IARS	-0.967718	9.76079576923077	-4.97775	3.18657155618235e-05	0.000281744431692927	2.29100264343784	Down
ZMYM2	-0.582533	10.1088142307692	-4.97684	3.19442738571967e-05	0.00028222568488917	2.28861939959477	Down
FAM35A	-0.568577	8.34596307692308	-4.97677	3.1949797800807e-05	0.00028222568488917	2.28845203940485	Down
E2F6	-0.640122	8.12048153846154	-4.97609	3.20088325977465e-05	0.000282484996444461	2.28666525785523	Down
OTUD6B	-0.70443	8.09170269230769	-4.97533	3.20740557080338e-05	0.000282667465026912	2.28469501420122	Down
VIPR1	1.41316939393939	10.3149573076923	4.97334991434527	3.22457535961392e-05	0.000284049127929711	2.27952754755121	Up
ARID4A	-0.95952	7.90751923076923	-4.97137	3.24186394444289e-05	0.000285308007611719	2.27435212234575	Down
RBM41	-0.726854	6.98569269230769	-4.97035	3.25072409734865e-05	0.000285955563387841	2.27171050385184	Down
ZNF385D	-0.999428	7.33252153846154	-4.9688	3.26434872638122e-05	0.000286780090462218	2.26766242641748	Down
CD3E	0.92829109090909	8.99544346153846	4.96652237651164	3.28445478020828e-05	0.000287726098463161	2.26171945709583	Up
CARHSP1	0.603971030303031	9.56453846153846	4.96632078133127	3.28623964836698e-05	0.000287750036551581	2.26119364745804	Up
CFHR1	-0.739556	6.81694423076923	-4.96384	3.30832584593969e-05	0.000289151932062938	2.25471079464587	Down
ITGB1	-0.613933	10.3281080769231	-4.96162	3.32813028784731e-05	0.000289960735318283	2.24893448291999	Down
SRBD1	-0.803991	8.37153884615385	-4.96161	3.32824231283069e-05	0.000289960735318283	2.24890190697823	Down
CDC42BPA	-0.757984	8.95084884615385	-4.96017	3.34117592201398e-05	0.000290688413397889	2.24514829022819	Down
PAPOLA	-0.751918	10.6058923076923	-4.95857	3.35559093948198e-05	0.000291542807503327	2.24098186261378	Down
MAP4K2	0.585690969696969	7.99277	4.95834881791951	3.35760520455125e-05	0.000291584729351449	2.24040110111331	Up
C10orf12	-0.733394	7.16539423076923	-4.95763	3.36413467238259e-05	0.0002918621796494	2.23852089541982	Down
TIE1	0.768830666666668	8.99864615384615	4.95646953133002	3.37465347200675e-05	0.000292265257020566	2.23549961437717	Up
TAB2	-0.586244	9.55283	-4.95294	3.40693981567385e-05	0.00029385820720964	2.22628472928689	Down
MCM6	-0.801845	7.27850192307692	-4.9524	3.4118936961324e-05	0.000294152211954603	2.22487858771518	Down
CYB5R4	-0.580914	8.38635653846154	-4.95193	3.41616533966368e-05	0.000294333067768083	2.22366773909192	Down
SNX22	0.556108303030303	8.19449807692308	4.94965217540271	3.43722890790486e-05	0.000295399952554749	2.21771912754425	Up
NGDN	-0.61819	8.9072	-4.9494	3.43952984511678e-05	0.000295464305648209	2.2170715298746	Down
ASCC3	-0.99236	8.26515576923077	-4.94689	3.46294661030174e-05	0.000297207627023011	2.21050548531491	Down
CENPW	-0.716131	5.43218038461538	-4.94633	3.46817508851991e-05	0.000297522221654191	2.20904550333018	Down
BORA	-0.600611	6.20560923076923	-4.94382	3.49172059240314e-05	0.000298600149132912	2.20249796582765	Down
SNORD81	-0.626074	8.42590692307692	-4.94324	3.49715228158586e-05	0.000298796188654706	2.20099380474774	Down
SLC15A3	0.732605151515152	8.99258	4.93877670695616	3.53946639762604e-05	0.000301734358912715	2.18935561410186	Up
TNS1	0.559719999999997	11.3931153846154	4.93782247121295	3.54858088124437e-05	0.000302284930687741	2.18686700559223	Up
TIMP3	0.648945939393935	11.5316746153846	4.93745368117018	3.55210970887639e-05	0.000302284930687741	2.1859052188428	Up
SLIT2	0.615925454545456	10.9052961538462	4.93655498447972	3.56072374965318e-05	0.000302733083065645	2.18356146772794	Up
SNORA38B	0.860825696969693	10.2430638461538	4.93505807694671	3.57511810305134e-05	0.000303478055965727	2.17965763740785	Up
HTR2A	-0.574907	5.43926653846154	-4.93488	3.57683132545375e-05	0.000303478055965727	2.17919405152721	Down
STXBP3	-0.56692	8.60458076923077	-4.93482	3.57745722624023e-05	0.000303478055965727	2.17902474271493	Down
CADPS2	-0.808325	8.64833846153846	-4.93308	3.59418994519069e-05	0.000304626000875557	2.17450944695644	Down
SHTN1	-0.606079	9.39743615384615	-4.93254	3.59947963690556e-05	0.000304802910890277	2.17308641603825	Down
ZCCHC6	-0.943835	8.76808807692308	-4.93123	3.6121736745208e-05	0.000305334538491021	2.16968000558957	Down
LTBP4	0.905184666666662	10.2805719230769	4.93068932348979	3.61746217784232e-05	0.000305400068939758	2.16826439034694	Up
EXOC1	-0.779434	8.85282846153846	-4.92855	3.6383769831456e-05	0.000306596477428772	2.1626862155608	Down
SSBP3	0.528917454545454	9.88920923076923	4.92828180380704	3.64101116146474e-05	0.000306651008109625	2.16198593607788	Up
SESN3	-0.584687	8.71999576923077	-4.92781	3.64567801543678e-05	0.000306737287055866	2.16074652895382	Down
ELF1	-0.63959	10.4418057692308	-4.92772	3.64649338415331e-05	0.000306737287055866	2.16053014936408	Down
ARMT1	-0.749986	8.30126038461538	-4.92482	3.67512296505424e-05	0.00030798922550693	2.15296313051764	Down
SNORA37	0.910206787878787	9.52532384615385	4.92473963750443	3.67593780390704e-05	0.00030798922550693	2.15274862831414	Up
PHTF1	-0.53471	7.48981615384615	-4.92252	3.69802713392056e-05	0.000309071532735744	2.14695181518268	Down
OLFML2A	0.526148727272727	8.65111461538462	4.9224335814335	3.69885608013382e-05	0.000309071532735744	2.14673495461069	Up
SMARCA1	-0.755873	8.97652115384615	-4.92138	3.70935206884761e-05	0.000309111040379738	2.14399330630933	Down
C1GALT1	-0.687815	8.55304923076923	-4.92136	3.70955930993383e-05	0.000309111040379738	2.14393925137912	Down
ZNF347	-0.797688	6.81934153846154	-4.92051	3.71805815227516e-05	0.000309610476757262	2.14172509272216	Down
TAF1D	-0.76277	9.39250884615385	-4.91994	3.72381456851244e-05	0.000309780079522631	2.14022828449013	Down
XPOT	-0.629745	8.92443923076923	-4.91967	3.72648706080562e-05	0.000309780079522631	2.13953415984889	Down
SND1-IT1	-0.595072	8.19149769230769	-4.91801	3.74316977300837e-05	0.000310750020928859	2.13521242003094	Down
ADGRL4	-0.804486	9.40692692307692	-4.91705	3.75288101024789e-05	0.000310849394740572	2.13270555960874	Down
GPSM2	-0.790577	8.26883230769231	-4.91687	3.75469499632688e-05	0.000310849394740572	2.13223801792723	Down
DIAPH2	-0.86393	9.25126961538462	-4.91672	3.75627045909593e-05	0.000310849394740572	2.13183213761575	Down
FAM204A	-0.711777	9.22807115384615	-4.91533	3.77034407093687e-05	0.000311646850778785	2.12821396215324	Down
TP53BP1	-0.54154	8.44493653846154	-4.91199	3.80444366039191e-05	0.000314076489169965	2.1195	Down
DHX58	0.508349757575754	8.22386961538461	4.91196687209773	3.80468787574039e-05	0.000314076489169965	2.11944106961147	Up
WDR11	-0.570199	8.79715076923077	-4.91101	3.81454703426413e-05	0.000314753867985488	2.11693727938703	Down
AIFM1	-0.645426	8.04006269230769	-4.90869	3.83840385657959e-05	0.000316311064129217	2.11090544770823	Down
CLOCK	-0.890357	8.49331346153846	-4.90707	3.85528611888802e-05	0.000317427450515364	2.10665969519662	Down
EDRF1	-0.620213	8.36817192307692	-4.90639	3.86226121239907e-05	0.000317726899045932	2.10491095501055	Down
ZFC3H1	-0.787828	8.95378653846154	-4.90553	3.87126568269309e-05	0.000318192631846916	2.10265810222076	Down
ZNF91	-1.08928	8.80167846153846	-4.90271	3.90085434269235e-05	0.00031993392187631	2.09529206027082	Down
MTRF1L	-0.561831	8.41349846153846	-4.90023	3.92702084372841e-05	0.00032166423744068	2.08882448683744	Down
PBRM1	-0.822454	9.31033653846154	-4.89921	3.93778052936012e-05	0.000322268229393376	2.08617754376227	Down
NUP88	-0.788907	9.61418230769231	-4.89878	3.94236182011979e-05	0.000322504510562099	2.0850527210521	Down
MYO5C	-0.761802	8.78735615384615	-4.89377	3.99594532877148e-05	0.000326467018362635	2.0719930718995	Down
FN3K	0.570429818181815	8.05340230769231	4.89346341313476	3.99924781245259e-05	0.000326596659621825	2.07119392794618	Up
CD2AP	-0.670494	9.20753	-4.89315	4.00260083902202e-05	0.000326730315487235	2.07038323016824	Down
SPP1	-2.18342	7.89487615384615	-4.89221	4.0127475457703e-05	0.000327330005888708	2.06793409219046	Down
NAA50	-0.643653	10.8687615384615	-4.89062	4.03003985173503e-05	0.000328547488726459	2.0637744757235	Down
CDCA7L	-0.763558	8.06870961538461	-4.89034	4.03304991383641e-05	0.000328652132533347	2.06305224275937	Down
SCN4B	0.903564484848485	8.02870538461539	4.88971034719288	4.03990846538365e-05	0.000328689137015112	2.06140862175751	Up
ZNF702P	-0.508634	5.20938192307692	-4.8897	4.04003001600614e-05	0.000328689137015112	2.0613795179374	Down
MAP3K7	-0.582071	9.10504	-4.88856	4.05241383182514e-05	0.000329019347143885	2.05841895587791	Down
PDLIM2	0.551572727272728	9.17967230769231	4.88849350953678	4.05318022930785e-05	0.000329019347143885	2.05823603370863	Up
FAM135A	-0.826624	8.64529	-4.88834	4.05484024164506e-05	0.000329019347143885	2.05783994427793	Down
TMEM80	0.692773454545451	9.08411153846154	4.88625111250926	4.07775186377148e-05	0.000330455872621345	2.0523896344408	Up
EIF3L	-0.521372	11.4582269230769	-4.88477	4.09411567989359e-05	0.000331640791840232	2.04851570826608	Down
ADAM23	-0.709098	6.92410153846154	-4.8834	4.10923311604598e-05	0.000332641867538891	2.04495061921936	Down
ZNF701	-0.663784	5.93735961538462	-4.88226	4.12187917279685e-05	0.000333439012262044	2.04197843413465	Down
FERMT2	-0.535791	10.0133446153846	-4.88213	4.12332125900846e-05	0.000333439012262044	2.04164008358666	Down
NDUFS1	-0.596069	9.13584	-4.88159	4.1292632001161e-05	0.00033377772516947	2.04024720183833	Down
EIF4A3	-0.621439	10.1992776923077	-4.88016	4.14526992777103e-05	0.000334787264934448	2.03650495661593	Down
NOLC1	-0.844031	9.13279461538461	-4.87804	4.16898839839255e-05	0.000336274843863562	2.0309863266272	Down
KLHL2	-0.64833	8.09123423076923	-4.87601	4.19189777694618e-05	0.000337407890409926	2.02568575967333	Down
PHF20L1	-0.791847	7.97791961538462	-4.87579	4.19434750115609e-05	0.000337462379678814	2.02512068446611	Down
PKN2	-0.578248	9.55213692307692	-4.87485	4.20497837613732e-05	0.000337858131588972	2.02267230037399	Down
GPR146	1.08912442424243	8.67615192307692	4.86963281504182	4.26455490113749e-05	0.00034152321034099	2.00906513678304	Up
HMCN1	-0.757032	9.06281269230769	-4.86848	4.27780386635508e-05	0.000342152413445106	2.0060650149094	Down
ARHGAP21	-0.837644	9.69678	-4.86746	4.28957656492334e-05	0.000342594231036233	2.00340698965505	Down
CD163	-1.37548	9.56170653846154	-4.86716	4.29310663876682e-05	0.000342656511427946	2.00261139945115	Down
FKTN	-0.661307	7.38895230769231	-4.86544	4.3130085135022e-05	0.000343812521201959	1.99813825418966	Down
ACAT1	-0.703416	8.83543307692308	-4.86525	4.3152270857966e-05	0.000343845386375991	1.99764089073299	Down
CNOT2	-0.507098	10.0418980769231	-4.86453	4.32364041674793e-05	0.000344371627502986	1.99575710252209	Down
SEPT2	-0.59559	11.0769538461538	-4.86403	4.32940310927331e-05	0.000344413743955799	1.99446892591558	Down
RAP1GDS1	-0.749996	8.09537153846154	-4.86402	4.32959702293669e-05	0.000344413743955799	1.99442560889158	Down
IL6ST	-0.721058	11.4452961538462	-4.86229	4.34974227543788e-05	0.000345727323403906	1.98993606808836	Down
DCLK1	-1.19911	7.67162923076923	-4.86073	4.36816620496463e-05	0.000347046794147357	1.98584835604986	Down
ZNF676	-0.915529	4.96951730769231	-4.85828	4.39707105441968e-05	0.000348470626943934	1.97946995696511	Down
POLA1	-0.659016	7.63095769230769	-4.8547	4.43974980065854e-05	0.000350684967656996	1.97012855417232	Down
WDHD1	-0.936198	6.49238923076923	-4.85369	4.45178398716968e-05	0.000351343946848101	1.96751081818939	Down
IL11RA	0.518432727272724	8.04399307692308	4.85267615855799	4.4639843047837e-05	0.00035216081734713	1.96486417859408	Up
ZNF330	-0.6023	8.57190269230769	-4.85251	4.46603611608867e-05	0.000352176733661408	1.96441978767581	Down
L3MBTL3	-0.700979	7.58166423076923	-4.85235	4.46796656241245e-05	0.000352183070319186	1.96400186945136	Down
GPIHBP1	0.637363939393941	8.39626269230769	4.84922931903136	4.50564946756139e-05	0.000354419600266523	1.95588004410442	Up
IRF2BP2	0.585109696969695	10.2519869230769	4.84761689079714	4.52527363991217e-05	0.000355339070700943	1.95167736526702	Up
PROS1	-0.697995	9.43074673076923	-4.8473	4.52908122980239e-05	0.000355339070700943	1.95086405589248	Down
THBS2	-0.914422	9.45652961538462	-4.84337	4.57738034266906e-05	0.000357991011516221	1.94060636628062	Down
APBB3	0.5490626060606	9.03370961538462	4.84216188383722	4.59229986221898e-05	0.000358421566942192	1.93745971665722	Up
CEP350	-0.940736	9.14976923076923	-4.84144	4.60125925495534e-05	0.0003588265922873	1.93557503003543	Down
COPA	-0.630082	11.1090457692308	-4.841	4.6066931471077e-05	0.000359103238117699	1.93443375543043	Down
TTC37	-1.11182	8.73854807692308	-4.84051	4.61285000789603e-05	0.000359293122092286	1.93314226682503	Down
ETF1	-0.571562	8.90933346153846	-4.8404	4.61416704571852e-05	0.000359293122092286	1.9328662239799	Down
2025-03-07	-0.729963	10.3106130769231	-4.83856	4.63715630737201e-05	0.000360591942267703	1.92806050539826	Down
COX5B	0.649826060606056	10.7024269230769	4.83648	4.66318841041575e-05	0.000362024692417105	1.92264746838296	Up
GTPBP4	-0.64979	7.80623961538462	-4.83486	4.68354853934489e-05	0.000363309005684472	1.91843492302069	Down
RPGRIP1L	-0.781949	6.37252807692308	-4.83408	4.69345312337174e-05	0.00036355462758522	1.91639228346361	Down
IRF2BPL	0.570806545454541	9.10943692307692	4.83400704514853	4.69435424776461e-05	0.00036355462758522	1.9162066576139	Up
SACM1L	-0.772491	9.67495769230769	-4.83235	4.71535042642191e-05	0.000364735516933635	1.91189166626669	Down
TIPARP	-0.929753	10.6868403846154	-4.83202	4.71961563549628e-05	0.000364917153685244	1.91101746472708	Down
BRCC3	-1.04703	8.24440038461539	-4.83147	4.7265567525362e-05	0.000365157201060386	1.90959649889758	Down
KPNA3	-0.724447	9.50121730769231	-4.83101	4.73242473016446e-05	0.000365266611779349	1.90839685465897	Down
SLC5A9	1.1485236969697	7.49834346153846	4.83054506870442	4.73836195372479e-05	0.000365266611779349	1.90718457122791	Up
TRIM59	-0.640474	5.52405730769231	-4.83046	4.73938653292585e-05	0.000365266611779349	1.90697552314322	Down
NBN	-0.8821	8.51696769230769	-4.83046	4.73948587463223e-05	0.000365266611779349	1.90695525655594	Down
MAP4K4	-0.595672	8.94036115384615	-4.82937	4.75341663088183e-05	0.000366043847028586	1.90411746953284	Down
ADRA1B	0.588440121212121	8.05917923076923	4.82921232080133	4.75541318988326e-05	0.000366049516710949	1.90371144079859	Up
SHANK3	0.552333636363635	8.99948038461539	4.82855967084499	4.76378557668111e-05	0.000366182583588999	1.90201065622217	Up
EPB41L3	-0.679494	9.16769692307692	-4.82702	4.78353118021163e-05	0.000367057730671677	1.89801133518268	Down
ITGA3	0.722784242424238	10.4372	4.82699350872515	4.78393690794511e-05	0.000367057730671677	1.89792933183918	Up
VKORC1	0.577928787878786	10.5049	4.82607692904346	4.79576975305691e-05	0.000367817377192551	1.89554080869882	Up
SCUBE1	0.807852	8.28993846153846	4.82177789025861	4.85166091054539e-05	0.00037135591915216	1.88433818863396	Up
RP2	-0.518859	8.14011076923077	-4.82024	4.87178267943362e-05	0.000372297290588914	1.88033671512337	Down
EIF2AK2	-0.849623	9.16201038461539	-4.8193	4.88419121160796e-05	0.000373095762055253	1.87787737267243	Down
CCT3	-0.538677	9.08888653846154	-4.81885	4.89014449488217e-05	0.000373250964733669	1.87669966927022	Down
KL	0.682067393939395	8.23027769230769	4.81759651446451	4.90664670711611e-05	0.000374165312172661	1.87344263474036	Up
ACADM	-0.552018	9.43203423076923	-4.81713	4.91288118424056e-05	0.000374385933639725	1.87221499724879	Down
VPS13C	-0.83574	9.59972846153846	-4.81598	4.92812616256838e-05	0.000375247238522607	1.86921966190097	Down
KDM5A	-0.624473	8.47073807692308	-4.81423	4.95140027511518e-05	0.000376718048109882	1.86466463834363	Down
IPO8	-0.725579	8.72031192307692	-4.81307	4.96690511435802e-05	0.000377294516188824	1.86164205758509	Down
UTP20	-0.956798	7.89922730769231	-4.8108	4.99731378409766e-05	0.000378850862421654	1.85574144208631	Down
PIK3C3	-0.644879	9.62527269230769	-4.81065	4.99933476782515e-05	0.000378850862421654	1.85535055979651	Down
RTF1	-0.531606	9.22010307692308	-4.80943	5.01580443136477e-05	0.000379659180527804	1.85217102683744	Down
ZNF761	-0.728491	7.06002115384615	-4.80942	5.01598465553387e-05	0.000379659180527804	1.85213629180676	Down
DOCK11	-0.919752	9.48883923076923	-4.80838	5.03004841884367e-05	0.000380421143031816	1.84942960231666	Down
TLE2	0.524468060606058	9.11199	4.80723323742333	5.04562459189404e-05	0.000381173254559885	1.84644068138006	Up
TBX3	0.792609818181814	8.88269307692308	4.8072056160488	5.04600021796024e-05	0.000381173254559885	1.84636871660847	Up
ACACA	-0.763869	8.81729192307692	-4.80511	5.074615972404e-05	0.0003830308867989	1.8409020700042	Down
CEP295	-0.943367	7.28988730769231	-4.80475	5.07949617489642e-05	0.00038324728174922	1.83997286143111	Down
COX7A1	0.686315636363632	8.42394769230769	4.8038110221403	5.09237701123564e-05	0.000384066912780831	1.83752459675465	Up
TOP1	-0.862423	10.4818484615385	-4.80297	5.10392976029707e-05	0.000384785769968376	1.83533403999889	Down
EZH2	-0.887707	7.15461653846154	-4.80204	5.116798738991e-05	0.000385450656095895	1.83289975618735	Down
EIF2AK3	-0.776078	8.79200423076923	-4.80097	5.131536897767e-05	0.000386293091298988	1.83011943215746	Down
ZNF334	-0.617709	6.99308192307692	-4.80079	5.13404034448276e-05	0.000386293091298988	1.82964795787664	Down
AGRP	0.555343090909089	8.73388115384615	4.79718771239555	5.18409388691267e-05	0.000389253610978793	1.82026945770733	Up
C10orf10	1.05907351515151	10.5080257692308	4.79688179532851	5.18836974366819e-05	0.000389301562634875	1.81947250844132	Up
MND1	-0.949136	5.31332	-4.79643	5.19468737994337e-05	0.000389622021137124	1.81829621003323	Down
AMD1	-0.809873	9.38897846153846	-4.79559	5.20647396622604e-05	0.000389946306416811	1.81610546326683	Down
SLC39A10	-0.629784	7.96355923076923	-4.79458	5.22064994697721e-05	0.000390330919962884	1.81347718496543	Down
CEP78	-0.626392	7.11307807692308	-4.79415	5.22664383046768e-05	0.000390330919962884	1.81236804976407	Down
ADAMTSL2	0.519597515151514	8.79851961538462	4.79320910579361	5.23997943538735e-05	0.000390693268326587	1.80990493937975	Up
CSRP1	0.510223636363632	12.0293961538462	4.79307963022591	5.24180819135377e-05	0.000390693268326587	1.80956765517545	Up
CTDSPL2	-0.538697	9.72675615384615	-4.79056	5.27746796611704e-05	0.000392864147067218	1.80301427616169	Down
KDM6A	-0.611935	9.28068230769231	-4.79055	5.27771369668725e-05	0.000392864147067218	1.80296927125768	Down
UGDH	-0.945198	10.2506115384615	-4.79044	5.27918936855402e-05	0.000392864147067218	1.80269905006032	Down
EFR3A	-0.597148	10.2032369230769	-4.78668	5.33299304001917e-05	0.000396389085691816	1.7928980552694	Down
ZNF93	-0.639795	7.25168846153846	-4.78637	5.33744039153104e-05	0.000396389085691816	1.79209235899198	Down
UBR3	-0.763118	8.78485423076923	-4.78626	5.33905030318248e-05	0.000396389085691816	1.79180086829347	Down
SCYL2	-0.781049	9.97365846153846	-4.78574	5.34653053796606e-05	0.000396741816028107	1.79044765201789	Down
TBC1D8B	-0.680932	6.29110615384615	-4.78394	5.37256766548707e-05	0.000397946296031953	1.78575215522177	Down
CNTLN	-0.698628	7.48389153846154	-4.7831	5.38476979314332e-05	0.000398097520528231	1.78355949128144	Down
GSTM5	1.02903721212121	9.59114076923077	4.78276821049167	5.38951595508846e-05	0.000398271838979285	1.78270797471184	Up
IFT57	-0.739054	9.45504115384615	-4.78241	5.39477025274409e-05	0.000398405341356394	1.78176616953758	Down
IRAK4	-0.593808	8.40581	-4.78072	5.41934202041076e-05	0.000400010060878399	1.77737398730357	Down
AHI1	-0.926676	8.56513038461538	-4.77967	5.43463976052349e-05	0.000400828370714161	1.77464960769292	Down
CCDC114	0.518219878787878	7.36468846153846	4.77912841032122	5.44264162077079e-05	0.000401263074721118	1.77322761638314	Up
C5orf42	-0.696729	8.13768461538462	-4.77897	5.44498029207934e-05	0.000401280080681464	1.77281241274311	Down
POLD3	-0.710562	8.07950230769231	-4.77683	5.47645450985442e-05	0.000403191782479818	1.76724187300467	Down
ZNF644	-0.721156	9.14063692307692	-4.77495	5.50428623514119e-05	0.000404710671194082	1.76234269797848	Down
NCAPG	-1.11363	5.9597	-4.77453	5.51053493988448e-05	0.000405013679983169	1.76124616436033	Down
FCN3	1.24122969696969	11.7097776923077	4.77256917141449	5.53970258147921e-05	0.00040700030235831	1.75614421986601	Up
RNF20	-0.67921	7.91788653846154	-4.77053	5.57024881377503e-05	0.000408788150845932	1.75082994133161	Down
GART	-0.679124	8.23010884615385	-4.77037	5.57262687247948e-05	0.000408788150845932	1.75041744603125	Down
EFNB1	0.507844666666667	8.77535730769231	4.76859995855714	5.59927487540718e-05	0.000410268654843153	1.74580715258938	Up
CDH2	-0.70067	7.15836115384615	-4.76583	5.64115266922543e-05	0.000412384724314037	1.73860628458795	Down
ATIC	-0.710333	8.85608	-4.76279	5.68766120526078e-05	0.000414525137730014	1.73067174253432	Down
SPTLC1	-0.579649	8.48437076923077	-4.76267	5.6894655288107e-05	0.000414525137730014	1.73036523073543	Down
ZNF136	-0.676968	8.24759153846154	-4.76154	5.70679818724494e-05	0.000415428720047398	1.72742578061014	Down
SERPINE2	-1.12048	7.81051769230769	-4.76025	5.72674971281829e-05	0.000416721741334896	1.72405326372743	Down
OGFOD1	-0.570272	9.11367153846154	-4.75987	5.73257043655757e-05	0.000416872332673116	1.72307157528095	Down
HYAL2	0.672732060606061	9.12372192307692	4.75943711182449	5.73925042039253e-05	0.000416872332673116	1.72194620066371	Up
ACPP	-0.718747	7.94288653846154	-4.75855	5.75296307114774e-05	0.000417352915481587	1.71964014647388	Down
ADIRF	0.988348242424239	9.50276	4.7572076575234	5.77383366158708e-05	0.00041854797251322	1.7161409041549	Up
SPAG5	-0.790349	6.63476230769231	-4.75616	5.7901820310268e-05	0.000419573297078896	1.71340872568908	Down
CTSE	-0.932224	11.7453692307692	-4.75465	5.8137940841945e-05	0.000420547376528348	1.70947625245798	Down
DPP4	-1.20933	9.25560269230769	-4.75459	5.81467059793345e-05	0.000420547376528348	1.70933058193221	Down
PDS5B	-0.655639	8.59174769230769	-4.7535	5.83182152296447e-05	0.000421627628223136	1.70648464072407	Down
WISP2	0.779104606060605	9.56182615384615	4.75172957963559	5.8596956791337e-05	0.000423160724385391	1.70187720225551	Up
YARS	-0.669614	8.88403038461538	-4.75092	5.87253016942337e-05	0.00042376605119463	1.69976	Down
LAMA2	-1.077	9.33520384615385	-4.7501	5.88546675709136e-05	0.000424494298804781	1.69763691013132	Down
SNORD74	0.957695090909084	10.6066973076923	4.74627198852194	5.94650404317543e-05	0.000428292285152809	1.68766787128646	Up
POLK	-0.878697	7.93701038461538	-4.746	5.95085956111713e-05	0.000428443882773924	1.68696042623843	Down
RABL3	-0.663126	9.64731576923077	-4.74544	5.95989164867766e-05	0.000428769831535253	1.68549504333513	Down
MKI67	-1.14265	6.78837653846154	-4.74446	5.97553477026617e-05	0.000429570543379104	1.68296233666568	Down
CENPU	-1.16005	6.53390576923077	-4.74212	6.01344813946365e-05	0.00043148133728922	1.67685144759654	Down
LRRC59	-0.683747	10.4437761538462	-4.73992	6.04910882302587e-05	0.000433861315119837	1.67113882021711	Down
KNTC1	-0.83238	6.64969461538462	-4.73846	6.07301797076826e-05	0.000434119301883382	1.66732760683592	Down
VCAM1	-1.28101	8.38111307692308	-4.7371	6.09537200629832e-05	0.00043539024957559	1.66377787637499	Down
MALT1	-0.571418	8.20571192307692	-4.73642	6.10642520175631e-05	0.000436016167069141	1.6620274962412	Down
TRIM2	-0.720457	8.09832653846154	-4.73561	6.11979327770302e-05	0.000436393306237964	1.65991477442511	Down
WAPL	-0.504368	8.93442653846154	-4.73555	6.12085676265532e-05	0.000436393306237964	1.65974689765843	Down
GTF3C6	-0.532913	8.93607923076923	-4.73336	6.15707905819475e-05	0.000438201253116403	1.65404641918302	Down
ENOX2	-0.694559	7.66493192307692	-4.73321	6.15947184119434e-05	0.000438201253116403	1.65367104084277	Down
VPS41	-0.81126	8.55799615384615	-4.73286	6.1652666648557e-05	0.000438245019537689	1.65276255827358	Down
DKC1	-0.815581	8.03620153846154	-4.73225	6.17545244031541e-05	0.000438805198409273	1.65116775928309	Down
DDX21	-1.30681	8.89599	-4.72871	6.23465394859014e-05	0.000442186559483464	1.64195043533037	Down
COX4I2	0.699792363636361	7.73143	4.72499601470666	6.29735091796343e-05	0.000445592692599119	1.63228414104837	Up
DDX42	-0.527465	9.07535076923077	-4.72286	6.33373758694399e-05	0.000447380440464066	1.62671841442017	Down
COL5A2	-0.593158	7.92424423076923	-4.72216	6.34561462214436e-05	0.00044797307084561	1.62490863854973	Down
CPNE2	0.612489696969691	10.4226030769231	4.71951187724413	6.39108673704848e-05	0.000450689744141391	1.61801105033987	Up
ZAK	-0.690968	8.32239	-4.71906	6.39895507109078e-05	0.000450689744141391	1.61682251498846	Down
NDUFA2	0.605351090909089	9.08135192307692	4.71776561347638	6.42122542436852e-05	0.000452050470333873	1.6134664431682	Up
TRIM38	-0.662583	8.53697961538461	-4.71622	6.4480646789631e-05	0.000453772122841928	1.60943733590011	Down
GPER1	0.799871878787878	8.26107	4.71474992626197	6.47360731690915e-05	0.00045469048336671	1.6056184728337	Up
PPIP5K2	-0.920275	8.90375038461539	-4.71292	6.50562634217861e-05	0.000456136659483286	1.60085262682348	Down
FLJ45950	-1.01823	5.15428692307692	-4.71278	6.50803805022418e-05	0.000456137747879483	1.60049461170358	Down
TTC21B	-0.893498	7.72501115384615	-4.70958	6.56447985767382e-05	0.000459248212314145	1.59215368938224	Down
PIKFYVE	-0.693588	8.65961961538462	-4.7082	6.58882957924134e-05	0.000460444052387805	1.58857750240881	Down
HLA-DOA	0.683801848484848	9.34213788461538	4.7076370072101	6.59885216813601e-05	0.000460943959274428	1.58710935891655	Up
IQGAP2	-1.09804	9.11547346153846	-4.70753	6.60082597700195e-05	0.000460943959274428	1.5868204922729	Down
SETDB2	-0.574543	7.11069461538461	-4.70706	6.60920650755038e-05	0.000461359937945468	1.58559496724912	Down
KNL1	-1.116	6.28342576923077	-4.70683	6.61318336399026e-05	0.000461468323009232	1.58501395792255	Down
PCDHB9	0.546819575757576	7.90480192307692	4.70611082410475	6.62603872824917e-05	0.000461966545367321	1.58313821490449	Up
BUB1	-1.04037	6.42243423076923	-4.70475	6.65032451510216e-05	0.000462872312502686	1.57960458764164	Down
ADAL	-0.596294	7.15401692307692	-4.70206	6.69870920555636e-05	0.000465389154879456	1.57260295578078	Down
CST7	0.688454060606063	9.57385230769231	4.70154685604142	6.70800715553291e-05	0.000465833900773343	1.5712632859747	Up
ZNF410	-0.521858	8.62132961538462	-4.7013	6.71245214236857e-05	0.000465833900773343	1.57062350027287	Down
MFGE8	0.643558787878785	10.1460184615385	4.69974348995668	6.74067354357073e-05	0.000466980814280735	1.56657136567024	Up
SNORD46	0.684715757575759	10.6742592307692	4.69872232699458	6.75924132796721e-05	0.00046771689538053	1.56391460713978	Up
VTRNA1-2	0.553917515151515	5.70034961538462	4.69760049079264	6.77969846731067e-05	0.000468621423470319	1.56099597682017	Up
CR1	-0.899988	7.61729153846154	-4.69641	6.8015427934971e-05	0.000469810495298853	1.55788917546627	Down
ERCC6L2	-0.689151	8.62481384615385	-4.69639	6.80183717715717e-05	0.000469810495298853	1.55784737526304	Down
TTC27	-0.567042	8.00583692307692	-4.69606	6.80784447032125e-05	0.000470054868832192	1.55699478233164	Down
SEMA3A	-0.719018	7.65762576923077	-4.69404	6.84510971594779e-05	0.000471943167521847	1.55172267071431	Down
LARS	-0.808343	9.02722307692308	-4.69107	6.89993547930608e-05	0.000474348760505852	1.54401830211618	Down
NDRG4	1.01630109090909	8.96384846153846	4.69033977513819	6.91360208358134e-05	0.000475116712140991	1.5421073724181	Up
ZNF432	-0.64416	7.22974461538462	-4.6897	6.92560699149153e-05	0.000475769955575723	1.54043191351701	Down
ODF2L	-0.841648	7.73904115384615	-4.6875	6.96672885248592e-05	0.00047756085860973	1.5347147688953	Down
RAB3GAP2	-0.753402	8.60230115384615	-4.68575	6.99951974231934e-05	0.000479118510660881	1.5301800877178	Down
SULT1C4	0.846267515151513	8.14486307692308	4.68469551279284	7.01951424202106e-05	0.000479624813751303	1.52742548070496	Up
IQGAP1	-0.855917	11.4419653846154	-4.68451	7.02304613076529e-05	0.000479693958181729	1.52693971693334	Down
C5orf56	0.548462363636363	8.91300423076923	4.68091263579399	7.09140241592094e-05	0.000483549588289269	1.51758620475176	Up
USP34	-0.805401	9.94150923076923	-4.68045	7.10018153902698e-05	0.000483710857476651	1.51639147705985	Down
KLF3-AS1	0.547671030303028	7.49409769230769	4.67943963694551	7.11959283803891e-05	0.000484376587794527	1.51375509835534	Up
ERBIN	-0.679088	10.1129730769231	-4.67894	7.1291285931796e-05	0.000484678899642024	1.51246262428938	Down
CCNT1	-0.501183	9.64768961538462	-4.67679	7.1705864187493e-05	0.000486628460133019	1.50686353272971	Down
AKAP9	-0.992385	8.42017	-4.67381	7.22827178620145e-05	0.000489844719551907	1.49912663694141	Down
USP8	-1.0866	8.93398653846154	-4.67072	7.28869740107435e-05	0.000492567938318881	1.49108837586172	Down
ZNF131	-0.677677	8.08082961538462	-4.67048	7.29352755530217e-05	0.000492688397951498	1.49044872219583	Down
SELPLG	0.543630242424239	10.3694219230769	4.66948105242383	7.31313528065603e-05	0.000493662564548114	1.48785644400278	Up
MYSM1	-0.729195	9.45096692307692	-4.66424	7.41714525551164e-05	0.00049891440665696	1.47422117992854	Down
DARS	-0.62217	9.96176461538461	-4.66389	7.42404542484324e-05	0.000499202150149473	1.47332339578557	Down
RAD21	-0.765411	9.00802961538461	-4.66328	7.43624621078036e-05	0.000499550359087665	1.47173799341105	Down
SUV39H2	-0.546508	7.39089769230769	-4.66223	7.45734054718738e-05	0.000500556892299926	1.46900308761666	Down
EFL1	-0.72874	6.08943	-4.66172	7.46753860570785e-05	0.000500903505497877	1.4676836798208	Down
SON	-0.622575	10.2489676923077	-4.66059	7.49044670377254e-05	0.000502247775459719	1.46472644928473	Down
TIMM21	-0.587563	7.08531	-4.65887	7.52515768438883e-05	0.000503688121237784	1.46026282265442	Down
AIM1	-0.928337	8.48473807692308	-4.6576	7.55084367556827e-05	0.000505229737111134	1.45697303824201	Down
ACTR8	-0.633201	8.18244692307692	-4.65669	7.56944624861852e-05	0.000506052411418764	1.4545974811839	Down
ZNF253	-0.710606	7.59772692307692	-4.6532	7.64097003073867e-05	0.000509647881938127	1.44551810979016	Down
KIF20A	-1.24559	5.92454423076923	-4.65229	7.65971465853159e-05	0.00051054036498532	1.44315273352809	Down
DMXL2	-0.876792	9.10853461538461	-4.65143	7.67746976140608e-05	0.000511365690616256	1.44091757606358	Down
HYAL1	0.648028787878784	9.76293730769231	4.65095800137926	7.68718491233625e-05	0.000511593135581848	1.43969674825567	Up
ABCE1	-0.93837	8.19632653846154	-4.6508	7.69042706623011e-05	0.000511593135581848	1.43928967643913	Down
PRF1	0.817951757575756	8.49809615384615	4.65074310430142	7.69163455576408e-05	0.000511593135581848	1.43913811291927	Up
GPM6B	0.618621575757574	8.61315615384615	4.64951084234236	7.71719929556977e-05	0.000512843895640717	1.43593483098766	Up
CEP55	-1.15521	6.23369307692308	-4.64937	7.72019636578891e-05	0.000512843895640717	1.43555999336365	Down
ARIH1	-0.545141	10.6023865384615	-4.64932	7.72121561728459e-05	0.000512843895640717	1.43543255087835	Down
FRS3	0.555312242424238	8.07039153846154	4.64325327945164	7.84833273756683e-05	0.000519108824237914	1.41966933692507	Up
CCNC	-0.631337	9.71115538461538	-4.64255	7.8631254524803e-05	0.000519550350966383	1.41785162766599	Down
PHF3	-1.03165	9.28080692307692	-4.6402	7.91311589284211e-05	0.000522309549709232	1.41173416474811	Down
CENPJ	-0.753109	7.18280961538462	-4.63876	7.94389823579721e-05	0.000523977986197629	1.40798651260271	Down
ZNF33B	-0.853117	7.92352	-4.63787	7.96291385964001e-05	0.000524868518809236	1.40567869659446	Down
SETD7	-0.535488	9.61615615384615	-4.63763	7.96804225931918e-05	0.000524878741000565	1.40505723942429	Down
NLGN1	-0.82291	5.80236269230769	-4.63732	7.97475727960254e-05	0.00052492212854258	1.40424412293766	Down
FILIP1L	-0.734882	8.79561615384615	-4.63456	8.03413301134983e-05	0.000528099986201849	1.39708411935599	Down
SUCO	-0.613138	8.29163846153846	-4.63368	8.05320206509471e-05	0.000529170709392969	1.39479588221119	Down
CALD1	-0.885231	10.0197080769231	-4.63078	8.11638202969986e-05	0.000531853522607114	1.38725311870053	Down
RIT1	-0.522669	8.83854038461538	-4.63046	8.12346099315766e-05	0.000531973649661645	1.38641166784536	Down
FARSB	-0.759753	9.71881653846154	-4.63044	8.12380436838833e-05	0.000531973649661645	1.38637087078678	Down
RAI14	-0.894035	8.72058230769231	-4.62891	8.15728075528514e-05	0.000533431798205455	1.38240176462867	Down
IVNS1ABP	-0.908296	9.29375692307692	-4.62777	8.18235965713791e-05	0.000534154315614805	1.37943899735001	Down
CASKIN2	0.629113090909089	8.94357076923077	4.62721819849663	8.19458864926235e-05	0.000534402841820343	1.37799759467534	Up
OXSR1	-0.504398	9.57301	-4.6261	8.21919700575824e-05	0.000535457338130095	1.37510359709066	Down
GSTM4	0.54006248484848	9.12717269230769	4.62513820672008	8.2406045381018e-05	0.000536301360640362	1.3725930880307	Up
KARS	-0.587998	9.39650769230769	-4.62442	8.25653407863823e-05	0.000536421101436714	1.37072923919477	Down
KLK11	0.920945030303027	9.00718807692308	4.6235564778866	8.27576955262238e-05	0.000537304055947202	1.36848338142691	Up
CORO1C	-0.530753	11.4844961538462	-4.61927	8.37174051806347e-05	0.000542609644201077	1.35735590051444	Down
ASPM	-1.02994	5.32799346153846	-4.61516	8.46485565260212e-05	0.000547154472675498	1.34668124718318	Down
HDX	-0.555918	6.3148	-4.61486	8.47171222397178e-05	0.000547411791906065	1.34589987948985	Down
ATP2A2	-0.508316	10.8593315384615	-4.61415	8.48796781957224e-05	0.000548276061803112	1.34404994221625	Down
KYNU	-0.998426	8.27919961538461	-4.61344	8.50434995304585e-05	0.000549147916235349	1.34218919870134	Down
DCXR	0.501533636363636	10.6392726923077	4.61294912464533	8.51548659684933e-05	0.000549515506625854	1.34092631040707	Up
ITSN1	-0.639769	8.54322692307692	-4.61288	8.51697504429089e-05	0.000549515506625854	1.34075764701877	Down
FAM98A	-0.795579	8.85057846153846	-4.61154	8.54774582913697e-05	0.000550642604411003	1.3372774683626	Down
KIF23	-1.16691	6.92516269230769	-4.60925	8.60068106986947e-05	0.000552981919811704	1.33131980765333	Down
TXLNG	-0.835003	8.94661038461538	-4.60866	8.61430880746246e-05	0.000553604556279667	1.32979201441047	Down
IFI16	-0.831317	10.5191669230769	-4.60855	8.61699044051615e-05	0.000553604556279667	1.32949166464478	Down
NTNG1	0.593648545454546	7.72079	4.60567733637925	8.68380678442181e-05	0.000556957365054763	1.32203819989616	Up
[truncated: 1,175 more rows]

## Sheet: Table S3-3 up
	log2FoldChange	AveExpr	t	P.Value	padj	B	regulate
[truncated: 698 more rows]

## Sheet: Table S3-4 down
	log2FoldChange	AveExpr	t	P.Value	padj	B	regulate
[truncated: 2,055 more rows]
