# Supplementary material for: Mitophagy-associated biomarkers and macrophage involvement in pulmonary arterial hypertension: identification and functional implications
Source: Front Physiol. 2025 Nov 5;16:1673181. doi: 10.3389/fphys.2025.1673181 (PMC12627872; doi:10.3389/fphys.2025.1673181)
Supplement: Supplementary file 12 [file DataSheet2.zip]

Archive with 5 entries (4 files):
- Original image of microscope-ET/Fig.CK_Mito(2um).tif
- Original image of microscope-ET/Fig.CK_Mito_magnify.tif
- Original image of microscope-ET/Fig.PAH_Mito_(2um).tif
- Original image of microscope-ET/Fig.PAH_Mitophagy_magnify.tif
- Original image of microscope-ET/
