# Supplementary material for: Mitophagy-associated biomarkers and macrophage involvement in pulmonary arterial hypertension: identification and functional implications
Source: Front Physiol. 2025 Nov 5;16:1673181. doi: 10.3389/fphys.2025.1673181 (PMC12627872; doi:10.3389/fphys.2025.1673181)
Supplement: Supplementary file 13 [file Table10.xlsx]

## Sheet: Table S9-1gene_symboltoentrezid
SYMBOL	ENTREZID
BECN1	8678
EIF2AK3	9451
HIF1A	3091
KRAS	3845
MFN1	55669
NRAS	4893
RRAS	6237
TAX1BP1	8887
TBC1D15	64786
TBC1D17	79735
TBK1	29110
USP15	9958
USP8	9101

## Sheet: Table S9-2 KEGG_enrich
category	subcategory	ID	Description	GeneRatio	BgRatio	pvalue	p.adjust	qvalue	geneID	Count
Cellular Processes	Transport and catabolism	hsa04137	Mitophagy - animal	13/13	103/8661	4.35868238942443e-26	4.79455062836687e-24	1.28466428319878e-24	BECN1/EIF2AK3/HIF1A/KRAS/MFN1/NRAS/RRAS/TAX1BP1/TBC1D15/TBC1D17/TBK1/USP15/USP8	13
Cellular Processes	Transport and catabolism	hsa04140	Autophagy - animal	45882	165/8661	1.73847881592901e-11	9.56163348760954e-10	2.56196878136906e-10	BECN1/EIF2AK3/HIF1A/KRAS/NRAS/RRAS/TAX1BP1/TBK1	8
Human Diseases	Infectious disease: viral	hsa05167	Kaposi sarcoma-associated herpesvirus infection	45790	194/8661	5.95642194080685e-06	0.000218402137829584	5.85192331026638e-05	BECN1/HIF1A/KRAS/NRAS/TBK1	5
Human Diseases	Neurodegenerative disease	hsa05022	Pathways of neurodegeneration - multiple diseases	45821	476/8661	3.29061690364463e-05	0.000893156796390385	0.000239314739702687	BECN1/EIF2AK3/KRAS/MFN1/NRAS/TBK1	6
Environmental Information Processing	Signal transduction	hsa04371	Apelin signaling pathway	45760	139/8661	4.0598036199563e-05	0.000893156796390385	0.000239314739702687	BECN1/KRAS/NRAS/RRAS	4
Human Diseases	Infectious disease: viral	hsa05160	Hepatitis C	45760	158/8661	6.70561256942489e-05	0.00122936230439456	0.000329398512182275	EIF2AK3/KRAS/NRAS/TBK1	4
Human Diseases	Cancer: specific types	hsa05211	Renal cell carcinoma	45729	69/8661	0.000130730553585339	0.00187640171722541	0.000502767924232647	HIF1A/KRAS/NRAS	3
Human Diseases	Cancer: overview	hsa05230	Central carbon metabolism in cancer	45729	70/8661	0.000136465579434575	0.00187640171722541	0.000502767924232647	HIF1A/KRAS/NRAS	3
Human Diseases	Cancer: overview	hsa05205	Proteoglycans in cancer	45760	205/8661	0.000184284775955591	0.00225236948390166	0.000603505699035852	HIF1A/KRAS/NRAS/RRAS	4
Human Diseases	Cardiovascular disease	hsa05417	Lipid and atherosclerosis	45760	215/8661	0.000221394505963614	0.00243533956559975	0.000652531175471704	EIF2AK3/KRAS/NRAS/TBK1	4
Human Diseases	Cancer: overview	hsa05235	PD-L1 expression and PD-1 checkpoint pathway in cancer	45729	89/8661	0.000278477157998967	0.00278477157998967	0.000746158892246037	HIF1A/KRAS/NRAS	3
Environmental Information Processing	Signal transduction	hsa04014	Ras signaling pathway	45760	236/8661	0.000316562905177344	0.00290182663079232	0.000777522924996985	KRAS/NRAS/RRAS/TBK1	4
Human Diseases	Cancer: overview	hsa05231	Choline metabolism in cancer	45729	98/8661	0.000370057390313228	0.00313125484111193	0.000838996512451044	HIF1A/KRAS/NRAS	3
Organismal Systems	Immune system	hsa04625	C-type lectin receptor signaling pathway	45729	104/8661	0.000440763019371922	0.00346313800935081	0.000927922146046151	KRAS/NRAS/RRAS	3
Organismal Systems	Endocrine system	hsa04919	Thyroid hormone signaling pathway	45729	121/8661	0.000686793749545105	0.0050364874966641	0.00134948947279038	HIF1A/KRAS/NRAS	3
Cellular Processes	Cell growth and death	hsa04210	Apoptosis	45729	136/8661	0.000965208546572994	0.00663580875768933	0.00177801574368709	EIF2AK3/KRAS/NRAS	3
Environmental Information Processing	Signal transduction	hsa04072	Phospholipase D signaling pathway	45729	148/8661	0.00123321384150831	0.00797961897446556	0.00213807972521565	KRAS/NRAS/RRAS	3
Human Diseases	Cancer: specific types	hsa05216	Thyroid cancer	45701	37/8661	0.00134474088531529	0.00821786096581565	0.00220191489993147	KRAS/NRAS	2
Cellular Processes	Cell growth and death	hsa04218	Cellular senescence	45729	156/8661	0.00143568033650969	0.00831183352716135	0.00222709415081835	KRAS/NRAS/RRAS	3
Human Diseases	Infectious disease: viral	hsa05161	Hepatitis B	45729	162/8661	0.00160055941266598	0.00864332539614476	0.00231591493867994	KRAS/NRAS/TBK1	3
Human Diseases	Cancer: specific types	hsa05219	Bladder cancer	45701	41/8661	0.00165008939380946	0.00864332539614476	0.00231591493867994	KRAS/NRAS	2
Human Diseases	Neurodegenerative disease	hsa05010	Alzheimer disease	45760	384/8661	0.00197675908299827	0.00988379541499137	0.00264828968057185	BECN1/EIF2AK3/KRAS/NRAS	4
Organismal Systems	Development and regeneration	hsa04360	Axon guidance	45729	182/8661	0.00223493204087828	0.0106888054128961	0.00286398613934058	KRAS/NRAS/RRAS	3
Human Diseases	Cancer: specific types	hsa05213	Endometrial cancer	45701	58/8661	0.00327881676298438	0.0136788676656138	0.00366515114485347	KRAS/NRAS	2
Environmental Information Processing	Signal transduction	hsa04015	Rap1 signaling pathway	45729	210/8661	0.0033578887394952	0.0136788676656138	0.00366515114485347	KRAS/NRAS/RRAS	3
Environmental Information Processing	Signal transduction	hsa04370	VEGF signaling pathway	45701	59/8661	0.00339099201442781	0.0136788676656138	0.00366515114485347	KRAS/NRAS	2
Human Diseases	Infectious disease: viral	hsa05170	Human immunodeficiency virus 1 infection	45729	212/8661	0.00344919059291495	0.0136788676656138	0.00366515114485347	KRAS/NRAS/TBK1	3
Organismal Systems	Nervous system	hsa04730	Long-term depression	45701	60/8661	0.00350495540210005	0.0136788676656138	0.00366515114485347	KRAS/NRAS	2
Organismal Systems	Aging	hsa04213	Longevity regulating pathway - multiple species	45701	61/8661	0.00362070215209615	0.0136788676656138	0.00366515114485347	KRAS/NRAS	2
Organismal Systems	Endocrine system	hsa04929	GnRH secretion	45701	64/8661	0.00397859496355109	0.0136788676656138	0.00366515114485347	KRAS/NRAS	2
Human Diseases	Cancer: overview	hsa05208	Chemical carcinogenesis - reactive oxygen species	45729	223/8661	0.00397888110883346	0.0136788676656138	0.00366515114485347	HIF1A/KRAS/NRAS	3
Human Diseases	Infectious disease: viral	hsa05163	Human cytomegalovirus infection	45729	225/8661	0.00408026296517106	0.0136788676656138	0.00366515114485347	KRAS/NRAS/TBK1	3
Cellular Processes	Cell motility	hsa04810	Regulation of actin cytoskeleton	45729	229/8661	0.00428778115944521	0.0136788676656138	0.00366515114485347	KRAS/NRAS/RRAS	3
Organismal Systems	Nervous system	hsa04720	Long-term potentiation	45701	67/8661	0.0043523669845135	0.0136788676656138	0.00366515114485347	KRAS/NRAS	2
Human Diseases	Cancer: specific types	hsa05221	Acute myeloid leukemia	45701	67/8661	0.0043523669845135	0.0136788676656138	0.00366515114485347	KRAS/NRAS	2
Organismal Systems	Immune system	hsa04664	Fc epsilon RI signaling pathway	45701	68/8661	0.00448046430915187	0.0136903076112974	0.00366821639345767	KRAS/NRAS	2
Organismal Systems	Endocrine system	hsa04917	Prolactin signaling pathway	45701	70/8661	0.00474189068218994	0.0140975128389431	0.00377732401426226	KRAS/NRAS	2
Human Diseases	Cancer: specific types	hsa05218	Melanoma	45701	72/8661	0.00501026140628508	0.0141315065305477	0.00378643237182138	KRAS/NRAS	2
Human Diseases	Cancer: specific types	hsa05223	Non-small cell lung cancer	45701	72/8661	0.00501026140628508	0.0141315065305477	0.00378643237182138	KRAS/NRAS	2
Human Diseases	Cancer: specific types	hsa05214	Glioma	45701	75/8661	0.00542575633022835	0.014920829908128	0.00399792571701036	KRAS/NRAS	2
Human Diseases	Cancer: specific types	hsa05220	Chronic myeloid leukemia	45701	76/8661	0.0055676863595366	0.0149376951109519	0.00400244462303016	KRAS/NRAS	2
Human Diseases	Drug resistance: antineoplastic	hsa01521	EGFR tyrosine kinase inhibitor resistance	45701	79/8661	0.00600370664808744	0.0157239936021338	0.00421312747234207	KRAS/NRAS	2
Organismal Systems	Immune system	hsa04662	B cell receptor signaling pathway	45701	84/8661	0.00676423086672701	0.0173034197904932	0.00463632300606517	KRAS/NRAS	2
Environmental Information Processing	Signal transduction	hsa04012	ErbB signaling pathway	45701	85/8661	0.0069213679161973	0.0173034197904932	0.00463632300606517	KRAS/NRAS	2
Human Diseases	Cancer: specific types	hsa05210	Colorectal cancer	45701	86/8661	0.00708017169368348	0.0173070863623374	0.00463730543679854	KRAS/NRAS	2
Cellular Processes	Cellular community - eukaryotes	hsa04540	Gap junction	45701	88/8661	0.00740276120800891	0.01770225506263	0.00474318795936497	KRAS/NRAS	2
Organismal Systems	Aging	hsa04211	Longevity regulating pathway	45701	89/8661	0.00756653785283673	0.0177089183789796	0.00474497334556391	KRAS/NRAS	2
Organismal Systems	Endocrine system	hsa04912	GnRH signaling pathway	45701	93/8661	0.00823808465508622	0.0188789440012392	0.00505847303382487	KRAS/NRAS	2
Human Diseases	Cancer: specific types	hsa05215	Prostate cancer	45701	97/8661	0.00893571945204557	0.0197830828762781	0.00530073034005537	KRAS/NRAS	2
Human Diseases	Drug resistance: antineoplastic	hsa01522	Endocrine resistance	45701	98/8661	0.00911417074499832	0.0197830828762781	0.00530073034005537	KRAS/NRAS	2
Environmental Information Processing	Signal transduction	hsa04010	MAPK signaling pathway	45729	301/8661	0.00917215660627438	0.0197830828762781	0.00530073034005537	KRAS/NRAS/RRAS	3
Human Diseases	Endocrine and metabolic disease	hsa04933	AGE-RAGE signaling pathway in diabetic complications	45701	100/8661	0.00947589318619933	0.020045158663114	0.00537095160351379	KRAS/NRAS	2
Organismal Systems	Endocrine system	hsa04916	Melanogenesis	45701	101/8661	0.00965915543584656	0.0200473037347759	0.00537152635955717	KRAS/NRAS	2
Human Diseases	Infectious disease: viral	hsa05165	Human papillomavirus infection	45729	331/8661	0.0118918419465191	0.023962866260961	0.00642067229958762	KRAS/NRAS/TBK1	3
Organismal Systems	Nervous system	hsa04725	Cholinergic synapse	45701	113/8661	0.0119814331304805	0.023962866260961	0.00642067229958762	KRAS/NRAS	2
Organismal Systems	Nervous system	hsa04726	Serotonergic synapse	45701	115/8661	0.0123902729278315	0.0243380361082405	0.00652119627780607	KRAS/NRAS	2
Organismal Systems	Nervous system	hsa04722	Neurotrophin signaling pathway	45701	119/8661	0.0132263197354972	0.0250313393530234	0.00670696174052302	KRAS/NRAS	2
Organismal Systems	Endocrine system	hsa04935	Growth hormone synthesis, secretion and action	45701	120/8661	0.0134391328028164	0.0250313393530234	0.00670696174052302	KRAS/NRAS	2
Environmental Information Processing	Signal transduction	hsa04071	Sphingolipid signaling pathway	45701	121/8661	0.0136534578289219	0.0250313393530234	0.00670696174052302	KRAS/NRAS	2
Organismal Systems	Immune system	hsa04660	T cell receptor signaling pathway	45701	121/8661	0.0136534578289219	0.0250313393530234	0.00670696174052302	KRAS/NRAS	2
Human Diseases	Neurodegenerative disease	hsa05014	Amyotrophic lateral sclerosis	45729	364/8661	0.0153771524494415	0.0273615713250769	0.00733133011581008	BECN1/EIF2AK3/TBK1	3
Organismal Systems	Endocrine system	hsa04926	Relaxin signaling pathway	45701	129/8661	0.0154219765650433	0.0273615713250769	0.00733133011581008	KRAS/NRAS	2
Environmental Information Processing	Signal transduction	hsa04068	FoxO signaling pathway	45701	131/8661	0.01587892802489	0.0276883815467463	0.00741889649099423	KRAS/NRAS	2
Organismal Systems	Immune system	hsa04650	Natural killer cell mediated cytotoxicity	45701	132/8661	0.016109603809016	0.0276883815467463	0.00741889649099423	KRAS/NRAS	2
Organismal Systems	Endocrine system	hsa04910	Insulin signaling pathway	45701	137/8661	0.0172848156791346	0.0287710671307594	0.00770899406374415	KRAS/NRAS	2
Organismal Systems	Endocrine system	hsa04915	Estrogen signaling pathway	45701	137/8661	0.0172848156791346	0.0287710671307594	0.00770899406374415	KRAS/NRAS	2
Human Diseases	Infectious disease: viral	hsa05162	Measles	45701	138/8661	0.0175241954341898	0.0287710671307594	0.00770899406374415	EIF2AK3/TBK1	2
Cellular Processes	Cellular community - eukaryotes	hsa04550	Signaling pathways regulating pluripotency of stem cells	45701	143/8661	0.0187425528667108	0.0303188355196792	0.00812370712489013	KRAS/NRAS	2
Human Diseases	Cancer: specific types	hsa05224	Breast cancer	45701	147/8661	0.0197427419008872	0.0314739363637332	0.00843320782951703	KRAS/NRAS	2
Human Diseases	Cancer: specific types	hsa05226	Gastric cancer	45701	149/8661	0.0202512472659196	0.0318233885607308	0.00852684095407141	KRAS/NRAS	2
Organismal Systems	Endocrine system	hsa04921	Oxytocin signaling pathway	45701	154/8661	0.0215467812063898	0.0333823370803223	0.00894454964831602	KRAS/NRAS	2
Environmental Information Processing	Signal transduction	hsa04150	mTOR signaling pathway	45701	156/8661	0.022074618046101	0.0337251109037654	0.00903639335220508	KRAS/NRAS	2
Human Diseases	Cancer: specific types	hsa05225	Hepatocellular carcinoma	45701	168/8661	0.0253549868470051	0.0382061445639803	0.0102370530889134	KRAS/NRAS	2
Organismal Systems	Immune system	hsa04621	NOD-like receptor signaling pathway	45701	186/8661	0.0306285280990847	0.0455288931202611	0.0121991292571034	MFN1/TBK1	2
Human Diseases	Substance dependence	hsa05034	Alcoholism	45701	188/8661	0.0312397971723374	0.0458183691860949	0.0122766922221115	KRAS/NRAS	2
Organismal Systems	Immune system	hsa04062	Chemokine signaling pathway	45701	192/8661	0.0324771612629298	0.0470064176173984	0.0125950209883938	KRAS/NRAS	2

## Sheet: Table S9-3 GOenrich
ONTOLOGY	ID	Description	GeneRatio	BgRatio	pvalue	p.adjust	qvalue	geneID	Count
BP	GO:2001242	regulation of intrinsic apoptotic signaling pathway	45760	190/18870	6.63218657355681e-06	0.00502719742275607	0.00261098713527395	BECN1/EIF2AK3/HIF1A/USP15	4
BP	GO:0016239	positive regulation of macroautophagy	45729	75/18870	1.67608356008867e-05	0.00635235669273607	0.00329923816564823	BECN1/HIF1A/TBK1	3
BP	GO:0062197	cellular response to chemical stress	45760	317/18870	4.95709703787741e-05	0.0096267515469144	0.00499986818295512	BECN1/EIF2AK3/HIF1A/USP15	4
BP	GO:0097193	intrinsic apoptotic signaling pathway	45760	319/18870	5.08007997198649e-05	0.0096267515469144	0.00499986818295512	BECN1/EIF2AK3/HIF1A/USP15	4
BP	GO:0007265	Ras protein signal transduction	45760	341/18870	6.5853016715244e-05	0.00998331733403099	0.00518505857926342	KRAS/NRAS/RRAS/USP8	4
BP	GO:2001233	regulation of apoptotic signaling pathway	45760	398/18870	0.00011985213943717	0.0142901130707536	0.00742188902716548	BECN1/EIF2AK3/HIF1A/USP15	4
BP	GO:0010508	positive regulation of autophagy	45729	150/18870	0.000132814766056634	0.0142901130707536	0.00742188902716548	BECN1/HIF1A/TBK1	3
BP	GO:0016241	regulation of macroautophagy	45729	159/18870	0.000157798639942211	0.0142901130707536	0.00742188902716548	BECN1/HIF1A/TBK1	3
BP	GO:0010039	response to iron ion	45701	30/18870	0.00018852391913923	0.0142901130707536	0.00742188902716548	BECN1/HIF1A	2
BP	GO:0010575	positive regulation of vascular endothelial growth factor production	45701	30/18870	0.00018852391913923	0.0142901130707536	0.00742188902716548	EIF2AK3/HIF1A	2
BP	GO:0007264	small GTPase mediated signal transduction	45760	491/18870	0.000268583217999824	0.018507825385806	0.00961245201262528	KRAS/NRAS/RRAS/USP8	4
BP	GO:0008542	visual learning	45701	48/18870	0.000485454355345921	0.0259652460475838	0.0134856298039111	HIF1A/KRAS	2
BP	GO:2000378	negative regulation of reactive oxygen species metabolic process	45701	49/18870	0.000505915361543409	0.0259652460475838	0.0134856298039111	BECN1/HIF1A	2
BP	GO:0042149	cellular response to glucose starvation	45701	50/18870	0.000526790431060353	0.0259652460475838	0.0134856298039111	BECN1/EIF2AK3	2
BP	GO:0051646	mitochondrion localization	45701	50/18870	0.000526790431060353	0.0259652460475838	0.0134856298039111	HIF1A/MFN1	2
BP	GO:0034198	cellular response to amino acid starvation	45701	51/18870	0.000548079072244514	0.0259652460475838	0.0134856298039111	BECN1/EIF2AK3	2
BP	GO:1990928	response to amino acid starvation	45701	54/18870	0.000614421515184997	0.0273959710888369	0.0142287087727052	BECN1/EIF2AK3	2
BP	GO:0007632	visual behavior	45701	56/18870	0.000660708672904544	0.027823176336758	0.0144505873489064	HIF1A/KRAS	2
BP	GO:0010574	regulation of vascular endothelial growth factor production	45701	59/18870	0.00073321791334163	0.0287360316594646	0.0149246991260099	EIF2AK3/HIF1A	2
BP	GO:0001961	positive regulation of cytokine-mediated signaling pathway	45701	60/18870	0.000758206640091414	0.0287360316594646	0.0149246991260099	HIF1A/TBK1	2
BP	GO:0010573	vascular endothelial growth factor production	45701	63/18870	0.000835622932008298	0.0301620086886805	0.0156653121088272	EIF2AK3/HIF1A	2
BP	GO:0060760	positive regulation of response to cytokine stimulus	45701	67/18870	0.000944543413559743	0.0325438139762857	0.0169023558215954	HIF1A/TBK1	2
BP	GO:0032007	negative regulation of TOR signaling	45701	74/18870	0.00115073867183814	0.0379243440544917	0.0196968541541173	HIF1A/TBK1	2
BP	GO:0016236	macroautophagy	45729	331/18870	0.00134238501414694	0.0423969933634742	0.0220198243548665	BECN1/HIF1A/TBK1	3
BP	GO:0008306	associative learning	45701	85/18870	0.00151448352355067	0.0459191404340565	0.0238491300129664	HIF1A/KRAS	2
BP	GO:0010506	regulation of autophagy	45729	355/18870	0.00164127018003018	0.0475806643611453	0.0247120795321043	BECN1/HIF1A/TBK1	3
BP	GO:0010038	response to metal ion	45729	359/18870	0.00169482577539699	0.0475806643611453	0.0247120795321043	BECN1/EIF2AK3/HIF1A	3
CC	GO:0005776	autophagosome	45729	116/19886	5.30053161227984e-05	0.00222622327715753	0.00150646687927953	BECN1/TAX1BP1/TBC1D17	3
CC	GO:0000407	phagophore assembly site	45701	38/19886	0.000273678421962787	0.00419697901360382	0.0028400609866492	BECN1/TAX1BP1	2
CC	GO:0005741	mitochondrial outer membrane	45729	217/19886	0.000338082021142995	0.00419697901360382	0.0028400609866492	BECN1/KRAS/MFN1	3
CC	GO:0031968	organelle outer membrane	45729	246/19886	0.000487970595654031	0.00419697901360382	0.0028400609866492	BECN1/KRAS/MFN1	3
CC	GO:0019867	outer membrane	45729	248/19886	0.00049964035876236	0.00419697901360382	0.0028400609866492	BECN1/KRAS/MFN1	3
CC	GO:0019898	extrinsic component of membrane	45701	207/19886	0.00779916883378776	0.0485539078120221	0.0328560278427217	BECN1/USP8	2
CC	GO:0098562	cytoplasmic side of membrane	45701	211/19886	0.00809231796867035	0.0485539078120221	0.0328560278427217	BECN1/KRAS	2
MF	GO:0019003	GDP binding	45729	74/18496	1.70834328382908e-05	0.000871255074752831	0.000305703535000993	KRAS/NRAS/RRAS	3
MF	GO:0003924	GTPase activity	45760	333/18496	6.48865068893097e-05	0.00115457523087204	0.000405114116095451	KRAS/MFN1/NRAS/RRAS	4
MF	GO:1990380	K48-linked deubiquitinase activity	45701	18/18496	6.93311142930609e-05	0.00115457523087204	0.000405114116095451	USP15/USP8	2
MF	GO:0005525	GTP binding	45760	382/18496	0.000110476563216017	0.00115457523087204	0.000405114116095451	KRAS/MFN1/NRAS/RRAS	4
MF	GO:0019001	guanyl nucleotide binding	45760	403/18496	0.000135832380102593	0.00115457523087204	0.000405114116095451	KRAS/MFN1/NRAS/RRAS	4
MF	GO:0032561	guanyl ribonucleotide binding	45760	403/18496	0.000135832380102593	0.00115457523087204	0.000405114116095451	KRAS/MFN1/NRAS/RRAS	4
MF	GO:0051879	Hsp90 protein binding	45701	42/18496	0.000386462285742491	0.00281565379612386	0.000987948700394337	EIF2AK3/HIF1A	2
MF	GO:0003925	G protein activity	45701	45/18496	0.000443836105684436	0.00282945517373828	0.000992791289030976	KRAS/NRAS	2
MF	GO:0004197	cysteine-type endopeptidase activity	45701	86/18496	0.00161219298875936	0.00913576026963637	0.00320552991917066	USP15/USP8	2
MF	GO:0004843	cysteine-type deubiquitinase activity	45701	108/18496	0.00252651133388917	0.0128852078028348	0.00452112554485431	USP15/USP8	2
MF	GO:0101005	deubiquitinase activity	45701	114/18496	0.002809730272121	0.0130269312616519	0.00457085307426382	USP15/USP8	2
MF	GO:0019783	ubiquitin-like protein peptidase activity	45701	125/18496	0.00336604949725727	0.0138328989705875	0.00485364876160965	USP15/USP8	2
MF	GO:0031072	heat shock protein binding	45701	128/18496	0.00352603307093407	0.0138328989705875	0.00485364876160965	EIF2AK3/HIF1A	2
MF	GO:0019903	protein phosphatase binding	45701	142/18496	0.00431888709483822	0.015733088702625	0.00552038200092104	EIF2AK3/TBK1	2
MF	GO:0008234	cysteine-type peptidase activity	45701	185/18496	0.00721870446526541	0.0239801477415071	0.00841408692684458	USP15/USP8	2
MF	GO:0019902	phosphatase binding	45701	189/18496	0.00752318360517868	0.0239801477415071	0.00841408692684458	EIF2AK3/TBK1	2
MF	GO:0061578	K63-linked deubiquitinase activity	45670	15/18496	0.0104950602402665	0.0314851807207994	0.0110474318318594	USP8	1
MF	GO:0140036	ubiquitin-dependent protein binding	45670	18/18496	0.0125818325324348	0.0356485255085654	0.0125082545644089	USP15	1
MF	GO:0140035	ubiquitination-like modification-dependent protein binding	45670	20/18496	0.0139707564231498	0.0375004514516127	0.0131580531409167	USP15	1
MF	GO:0005096	GTPase activator activity	45701	272/18496	0.0151027955197058	0.0385121285752499	0.0135130275702631	TBC1D15/TBC1D17	2
MF	GO:0043548	phosphatidylinositol 3-kinase binding	45670	25/18496	0.0174351800880338	0.0420210212995093	0.0147442179998278	BECN1	1
MF	GO:0005160	transforming growth factor beta receptor binding	45670	26/18496	0.0181267150703766	0.0420210212995093	0.0147442179998278	USP15	1
MF	GO:0031625	ubiquitin protein ligase binding	45701	308/18496	0.0190996864952178	0.0423514787502656	0.0148601679825493	BECN1/HIF1A	2
MF	GO:0044389	ubiquitin-like protein ligase binding	45701	327/18496	0.0213717885972896	0.0454150507692403	0.0159351055330668	BECN1/HIF1A	2
