# Supplementary material for: Mitophagy-associated biomarkers and macrophage involvement in pulmonary arterial hypertension: identification and functional implications
Source: Front Physiol. 2025 Nov 5;16:1673181. doi: 10.3389/fphys.2025.1673181 (PMC12627872; doi:10.3389/fphys.2025.1673181)
Supplement: Supplementary file 14 [file Table12.xlsx]

## Sheet: Table S11-1 Expr Test
Group		RRAS	BECN1	HIF1A	TAX1BP1	MFN1
Control_lung	GSM1291000	11.5428	9.63923	11.8243	9.89403	8.97574
	GSM1291009	11.6882	9.76553	11.4185	10.0173	9.33645
	GSM1291010	11.7581	9.27674	11.6235	9.95501	8.92534
	GSM1291001	11.8735	9.36246	11.5437	9.78145	8.67072
	GSM1291002	11.3698	9.36965	12.2418	10.1721	8.81227
	GSM1291003	11.4805	9.37326	11.7192	10.014	8.83041
	GSM1291004	11.7589	9.26835	11.0482	9.6427	8.73665
	GSM1291005	11.8448	9.43293	11.685	9.98767	8.81537
	GSM1291006	11.0262	9.3812	12.4833	9.91474	9.03973
	GSM1291007	10.95	9.50036	12.236	10.3579	8.92197
	GSM1291008	11.7048	9.20156	12.2756	9.9736	9.10312
PAH_lung	GSM1290988	11.7803	9.43149	11.6955	9.83467	8.86089
	GSM1290997	12.5973	8.57928	11.1027	9.1762	8.20727
	GSM1290998	12.7016	8.38494	10.4415	8.56128	8.05386
	GSM1290999	12.6479	8.57092	9.77146	8.31091	7.86104
	GSM1290989	12.7264	8.73069	10.6119	8.39635	7.97242
	GSM1290990	12.0857	9.10988	10.9444	9.33676	8.7306
	GSM1290991	12.2948	8.89147	10.4172	8.749	8.19502
	GSM1290992	12.9809	8.36271	10.3221	8.33912	7.58886
	GSM1290993	11.9733	8.98329	11.0915	9.00982	8.32934
	GSM1290994	12.3055	8.51273	11.0862	8.81163	7.91693
	GSM1290995	12.4352	9.10096	10.6117	8.66144	8.33529
	GSM1290996	13.1884	8.16999	9.70025	8.26294	7.63586

## Sheet: Table S11-2 Expr Train
Group		RRAS	BECN1	HIF1A	TAX1BP1	MFN1
Normal_control	GSM3106341	11.5002	9.35354	11.6574	9.98967	8.76709
	GSM3106342	11.6643	9.16933	12.2283	9.92289	9.00807
	GSM3106343	11.526	9.55315	11.7578	9.90013	8.89226
	GSM3106344	11.6887	9.68561	11.3425	9.97033	9.24669
	GSM3106345	11.7491	9.23038	11.5337	9.9116	8.9203
	GSM3106346	11.3597	9.30954	12.1925	10.1715	8.68723
	GSM3106347	11.7552	9.23489	10.9732	9.58698	8.6481
	GSM3106348	11.8296	9.42061	11.6107	9.97074	8.75719
	GSM3106349	10.9789	9.32903	12.4405	9.92105	8.90652
	GSM3106350	10.9992	9.46634	12.1718	10.3227	8.79448
	GSM3106351	11.7941	9.37651	11.6379	9.80889	8.71678
Pulmonary arterial hypertension patient	GSM3106326	11.8295	9.06415	11.2314	9.4066	8.5081
	GSM3106327	12.0576	9.1805	10.97	9.15883	8.45986
	GSM3106328	11.9884	8.94419	11.6784	9.68885	8.57673
	GSM3106329	11.7042	9.16322	10.9527	9.38577	8.5981
	GSM3106330	12.5796	8.48535	11.0422	9.16194	8.09821
	GSM3106331	12.6687	8.2641	10.3948	8.46621	8.00657
	GSM3106332	12.6389	8.54542	9.65927	8.24513	7.69378
	GSM3106333	12.6793	8.65397	10.5138	8.38798	7.86489
	GSM3106334	12.0969	9.06187	10.8835	9.28063	8.67702
	GSM3106335	12.2946	8.86799	10.3434	8.69116	8.03257
	GSM3106336	12.9746	8.28187	10.2277	8.31247	7.44432
	GSM3106337	11.9817	8.93525	11.0021	8.91973	8.18739
	GSM3106338	12.3066	8.39909	11.0114	8.72575	7.82545
	GSM3106339	12.424	9.05547	10.5247	8.5457	8.22086
	GSM3106340	13.2384	8.06095	9.60723	8.25698	7.53874
