# Supplementary material for: Mitophagy-associated biomarkers and macrophage involvement in pulmonary arterial hypertension: identification and functional implications
Source: Front Physiol. 2025 Nov 5;16:1673181. doi: 10.3389/fphys.2025.1673181 (PMC12627872; doi:10.3389/fphys.2025.1673181)
Supplement: Supplementary file 15 [file Table5.xlsx]

## Sheet: Table S4 Middle Layer Rate
		Thickness of the middle layer(μm)			Average（T）	Average (Sample)	Diameter		Average(D)	Average (Sample)	middle layer Rate	Normalization
	Sample	1	2	3			axis major	axis minor							CK	PAH		Table Analyzed	HE (Middle Layer Rate)
CK	CK1-1	3.31	2.46	1.9	2.55667	3.83889	54.48	24.83	39.655	32.2717	0.237911	1		Test for normal distribution
	CK1-2	7.9	4.85	1.58	4.77667		36.8	24.81	30.805					D'Agostino & Pearson test				Column B	PAH
	CK1-3	5.22	3.98	3.35	4.18333		28.14	24.57	26.355					K2	N too small	N too small		vs.	vs.
	CK2-1	9.3	7.2	3.47	6.65667	6.27444	54.55	32.1	43.325	37.0567	0.338641	1.42339		P value				Column A	CK
	CK2-2	7.94	6.36	4.09	6.13		45.54	22.84	34.19					Passed normality test (alpha=0.05)?
	CK2-3	8.09	6.4	3.62	6.03667		38.18	29.13	33.655					P value summary				Unpaired t test
	CK3-1	5.069	4.123	3.375	4.189	4.68856	63.28	49.212	56.246	36.2718	0.258523	1.08664						P value	0.0004
	CK3-2	8.644	6.283	4.086	6.33767		37.002	21.912	29.457					Anderson-Darling test				P value summary	***
	CK3-3	4.643	3.287	2.687	3.539		28.175	18.05	23.1125					A2*	N too small	N too small		Significantly different (P < 0.05)?	Yes
	CK4-1	7.07	5.11	3.62	5.26667	3.99667	37.67	27.67	32.67	29.0317	0.275332	1.15729		P value				One- or two-tailed P value?	Two-tailed
	CK4-2	5.9	3.46	1.27	3.54333		30.01	19.28	24.645					Passed normality test (alpha=0.05)?				t	df	t=5.278	df=10
	CK4-3	4.59	3.68	1.27	3.18		38.57	20.99	29.78					P value summary
	CK5-1	8.71	7.57	5.16	7.14667	5.17	80.06	34.71	57.385	42.91	0.240969	1.01286						How big is the difference?
	CK5-2	6.81	4.96	2.39	4.72		39.14	17.03	28.085					Shapiro-Wilk test				Mean of column A	1.085
	CK5-3	5.77	2.88	2.28	3.64333		48.52	38	43.26					W	0.9504	0.8926		Mean of column B	4.958
	CK6-1	4.64	4.57	2.68	3.96333	3.58889	42.63	39.32	40.975	36.26	0.197953	0.832047		P value	0.7436	0.332		Difference between means (B - A) ± SEM	3.873 ± 0.7339
	CK6-2	4.18	3.79	1.5	3.15667		38.05	33.6	35.825					Passed normality test (alpha=0.05)?	Yes	Yes		95% confidence interval	2.238 to 5.509
	CK6-3	6.09	2.74	2.11	3.64667		37.62	26.34	31.98					P value summary	ns	ns		R squared (eta squared)	0.7358
PAH	PAH1-1	13.82	9.34	7.1	10.0867	9.19667	28.54	19.32	23.93	23.8333	0.771748	3.24386
	PAH1-2	11.42	8.33	5.88	8.54333		13.58	9.48	11.53					Kolmogorov-Smirnov test				F test to compare variances
	PAH1-3	12.05	8.83	6	8.96		41	31.08	36.04					KS distance	0.1857	0.2249		F	DFn	Dfd	81.55	5	5
	PAH2-1	11.17	7.2	6.28	8.21667	8.08667	28.32	15.65	21.985	19.5317	0.828057	3.48054		P value	>0.1000	>0.1000		P value	0.0002
	PAH2-2	10.54	8.79	2.98	7.43667		15.59	8.52	12.055					Passed normality test (alpha=0.05)?	Yes	Yes		P value summary	***
	PAH2-3	12.16	7.45	6.21	8.60667		28.42	20.69	24.555					P value summary	ns	ns		Significantly different (P < 0.05)?	Yes
	PAH3-1	18.98	15.46	12	15.48	13.0589	23.27	20.19	21.73	13.5733	1.9242	8.0879
	PAH3-2	14.06	7.23	5.86	9.05		6.29	6.12	6.205					Number of values	6	6		Data analyzed
	PAH3-3	18.52	17.63	7.79	14.6467		17.93	7.64	12.785									Sample size	column A	6
	PAH4-1	12.94	10.89	6.08	9.97	9.59889	27.64	25.64	26.64	19.4	0.989576	4.15944						Sample size	column B	6
	PAH4-2	15.15	10.17	5.98	10.4333		27.4	23.8	25.6
	PAH4-3	9.85	7.84	7.49	8.39333		8.32	3.6	5.96
	PAH5-1	14.56	9.18	8.4	10.7133	9.48	12.38	6.72	9.55	14.6217	1.29671	5.45039
	PAH5-2	10.56	8.57	6.9	8.67667		21.48	11.98	16.73
	PAH5-3	11.85	9.1	6.2	9.05		21.52	13.65	17.585
	PAH6-1	14	9.88	6.84	10.24	7.41333	15.69	12.01	13.85	11.6867	1.26868	5.3326
	PAH6-2	7.37	5.99	3.7	5.68667		9.12	8.47	8.795
	PAH6-3	8.16	5.67	5.11	6.31333		14.69	10.14	12.415
