# Supplementary material for: Mitophagy-associated biomarkers and macrophage involvement in pulmonary arterial hypertension: identification and functional implications
Source: Front Physiol. 2025 Nov 5;16:1673181. doi: 10.3389/fphys.2025.1673181 (PMC12627872; doi:10.3389/fphys.2025.1673181)
Supplement: Supplementary file 16 [file Table13.xlsx]

## Sheet: Table S12-1 Input Test
	group	HIF1A	BECN1	RRAS	MFN1	TAX1BP1
GSM1291000	0	11.8243	9.63923	11.5428	8.97574	9.89403
GSM1291009	0	11.4185	9.76553	11.6882	9.33645	10.0173
GSM1291010	0	11.6235	9.27674	11.7581	8.92534	9.95501
GSM1291001	0	11.5437	9.36246	11.8735	8.67072	9.78145
GSM1291002	0	12.2418	9.36965	11.3698	8.81227	10.1721
GSM1291003	0	11.7192	9.37326	11.4805	8.83041	10.014
GSM1291004	0	11.0482	9.26835	11.7589	8.73665	9.6427
GSM1291005	0	11.685	9.43293	11.8448	8.81537	9.98767
GSM1291006	0	12.4833	9.3812	11.0262	9.03973	9.91474
GSM1291007	0	12.236	9.50036	10.95	8.92197	10.3579
GSM1291008	0	12.2756	9.20156	11.7048	9.10312	9.9736
GSM1290988	1	11.6955	9.43149	11.7803	8.86089	9.83467
GSM1290997	1	11.1027	8.57928	12.5973	8.20727	9.1762
GSM1290998	1	10.4415	8.38494	12.7016	8.05386	8.56128
GSM1290999	1	9.77146	8.57092	12.6479	7.86104	8.31091
GSM1290989	1	10.6119	8.73069	12.7264	7.97242	8.39635
GSM1290990	1	10.9444	9.10988	12.0857	8.7306	9.33676
GSM1290991	1	10.4172	8.89147	12.2948	8.19502	8.749
GSM1290992	1	10.3221	8.36271	12.9809	7.58886	8.33912
GSM1290993	1	11.0915	8.98329	11.9733	8.32934	9.00982
GSM1290994	1	11.0862	8.51273	12.3055	7.91693	8.81163
GSM1290995	1	10.6117	9.10096	12.4352	8.33529	8.66144
GSM1290996	1	9.70025	8.16999	13.1884	7.63586	8.26294

## Sheet: Table S12-2 Input Train
	group	BECN1	HIF1A	MFN1	RRAS	TAX1BP1
GSM3106341	0	9.35354	11.6574	8.76709	11.5002	9.98967
GSM3106342	0	9.16933	12.2283	9.00807	11.6643	9.92289
GSM3106343	0	9.55315	11.7578	8.89226	11.526	9.90013
GSM3106344	0	9.68561	11.3425	9.24669	11.6887	9.97033
GSM3106345	0	9.23038	11.5337	8.9203	11.7491	9.9116
GSM3106346	0	9.30954	12.1925	8.68723	11.3597	10.1715
GSM3106347	0	9.23489	10.9732	8.6481	11.7552	9.58698
GSM3106348	0	9.42061	11.6107	8.75719	11.8296	9.97074
GSM3106349	0	9.32903	12.4405	8.90652	10.9789	9.92105
GSM3106350	0	9.46634	12.1718	8.79448	10.9992	10.3227
GSM3106351	0	9.37651	11.6379	8.71678	11.7941	9.80889
GSM3106326	1	9.06415	11.2314	8.5081	11.8295	9.4066
GSM3106327	1	9.1805	10.97	8.45986	12.0576	9.15883
GSM3106328	1	8.94419	11.6784	8.57673	11.9884	9.68885
GSM3106329	1	9.16322	10.9527	8.5981	11.7042	9.38577
GSM3106330	1	8.48535	11.0422	8.09821	12.5796	9.16194
GSM3106331	1	8.2641	10.3948	8.00657	12.6687	8.46621
GSM3106332	1	8.54542	9.65927	7.69378	12.6389	8.24513
GSM3106333	1	8.65397	10.5138	7.86489	12.6793	8.38798
GSM3106334	1	9.06187	10.8835	8.67702	12.0969	9.28063
GSM3106335	1	8.86799	10.3434	8.03257	12.2946	8.69116
GSM3106336	1	8.28187	10.2277	7.44432	12.9746	8.31247
GSM3106337	1	8.93525	11.0021	8.18739	11.9817	8.91973
GSM3106338	1	8.39909	11.0114	7.82545	12.3066	8.72575
GSM3106339	1	9.05547	10.5247	8.22086	12.424	8.5457
GSM3106340	1	8.06095	9.60723	7.53874	13.2384	8.25698
