# Supplementary material for: Mitophagy-associated biomarkers and macrophage involvement in pulmonary arterial hypertension: identification and functional implications
Source: Front Physiol. 2025 Nov 5;16:1673181. doi: 10.3389/fphys.2025.1673181 (PMC12627872; doi:10.3389/fphys.2025.1673181)
Supplement: Supplementary file 17 [file Table7.xlsx]

## Sheet: co-location
	Pearson's R value	Average	Normalization		Pearson's R value	Average	Normalization
CK1.1	0.12	0.0666667	1	PAH1.1	0.69	0.646667	9.7
CK1.2	0			PAH1.2	0.62
CK1.3	0.08			PAH1.3	0.63
CK2.1	-0.03	-0.04	-0.6	PAH2.1	0.72	0.796667	11.95
CK2.2	0.1			PAH2.2	0.83
CK2.3	-0.19			PAH2.3	0.84
CK3.1	-0.01	-0.0166667	-0.25	PAH3.1	0.65	0.69	10.35
CK3.2	0.04			PAH3.2	0.62
CK3.3	-0.08			PAH3.3	0.8
	CK	PAH		Table Analyzed	Co-location
Test for normal distribution
D'Agostino & Pearson test				Column B	PAH
K2	N too small	N too small		vs.	vs.
P value				Column A	CK
Passed normality test (alpha=0.05)?
P value summary				Unpaired t test
				P value	0.0002
Anderson-Darling test				P value summary	***
A2*	N too small	N too small		Significantly different (P < 0.05)?	Yes
P value				One- or two-tailed P value?	Two-tailed
Passed normality test (alpha=0.05)?				t	df	t=12.85	df=4
P value summary
				How big is the difference?
Shapiro-Wilk test				Mean of column A	0.05
W	0.9046	0.9439		Mean of column B	10.67
P value	0.4003	0.5433		Difference between means (B - A) ± SEM	10.62 ± 0.8263
Passed normality test (alpha=0.05)?	Yes	Yes		95% confidence interval	8.322 to 12.91
P value summary	ns	ns		R squared (eta squared)	0.9763
Kolmogorov-Smirnov test				F test to compare variances
KS distance	N too small	N too small		F	DFn	Dfd	1.895	2	2
P value				P value	0.6908
Passed normality test (alpha=0.05)?				P value summary	ns
P value summary				Significantly different (P < 0.05)?	No
Number of values	3	3		Data analyzed
				Sample size	column A	3
				Sample size	column B	3
