# Supplementary material for: Mitophagy-associated biomarkers and macrophage involvement in pulmonary arterial hypertension: identification and functional implications
Source: Front Physiol. 2025 Nov 5;16:1673181. doi: 10.3389/fphys.2025.1673181 (PMC12627872; doi:10.3389/fphys.2025.1673181)
Supplement: Supplementary file 18 [file Table8.xlsx]

## Sheet: Table S7-1 blue
	MM	GS
FAAP20	0.836413380488673	0.708151943761234
TARDBP	0.858686771219312	0.631400626849672
FBXO44	0.859447794362471	0.688233380622085
PADI3	0.802441288158962	0.700372739360933
OTUD3	0.841656554875874	0.598425275091416
PLA2G5	0.871669454926761	0.568880624488038
PNRC2	0.934161079217396	0.719876746659446
TMEM57	0.876936179240151	0.693813557605731
LDLRAP1	0.881259361278199	0.616398191092224
MAN1C1	0.942930234470569	0.730088047979066
ARID1A	0.809441212632996	0.860983424206694
ZNF362	0.905095353806559	0.576976383847545
UTP11	0.963974995269957	0.830991742607345
CAP1	0.805161356823362	0.52007852820693
RLF	0.848747622570816	0.671619842023908
ZFP69B	0.810533753980661	0.618037070054373
TIE1	0.865938222835103	0.694964554882177
RNF220	0.840597410892801	0.606912943674385
NASP	0.868619076162713	0.760261821052697
RPF1	0.863309544073055	0.661987219559118
LRRC8B	0.84893821363824	0.534611589121402
RPL5	0.890056857844118	0.846537116170611
CCDC18	0.85507468504389	0.832156961098496
CELSR2	0.81028521079859	0.666109177487003
GNAI3	0.951977299567885	0.794896184136143
GSTM4	0.807456986552875	0.674385376517201
DDX20	0.945459026578566	0.726152848588365
WDR3	0.926972052900814	0.789073191037673
LIX1L	0.950830960946406	0.725707011121301
ABHD17A	0.9362796556076	0.809391833488881
PRUNE1	0.829071371914018	0.48074081706291
RRNAD1	0.915807036223778	0.669841916310242
PEAR1	0.841243018464055	0.644452104848125
IFI16	0.904660155482851	0.666855536762518
VANGL2	0.86402312456824	0.661125355443359
PPOX	0.922066437050103	0.849225374276869
UAP1	0.800131304378532	0.582879697338434
XCL1	0.856842895109651	0.70155115618646
NPL	0.806253936996153	0.494719588069992
PTPRC	0.801093472636217	0.544091049604524
GPR25	0.826011264006159	0.802079576187518
SOX13	0.932319341639083	0.737139282244304
CDK18	0.822563369542251	0.736834537514248
DIEXF	0.866983663406605	0.621709279921349
FBXO28	0.94137175453848	0.890613329103421
LOC100129534	0.861534172943723	0.653207331683704
MMEL1	0.887794500723938	0.803314867553918
LINC00982	0.85325333009683	0.718876711935956
MEGF6	0.812727978194957	0.774328544206008
TP73.AS1	0.910056642445144	0.633968906123306
GPR153	0.918464967344322	0.752508218600016
TNFRSF25	0.89148662560918	0.669812293362222
PLEKHG5	0.84396863079694	0.529277991297343
RERE	0.86371661458308	0.610567200192126
CTNNBIP1	0.825915859892335	0.614129317237554
DHRS3	0.800309133536114	0.439638253774244
RSG1	0.866793929426009	0.705935663330708
EIF1AX	0.911128672010533	0.896541584047851
AKR7A3	0.886199148504957	0.672891982756483
AKR7A2	0.934868791664325	0.719134655042766
CAMK2N1	0.818834727823381	0.637471077988488
SRSF10	0.932614783987771	0.713016298550235
ZNF683	0.823581474625124	0.690931646654396
SDC3	0.900898215530717	0.761030006906691
GNL2	0.983373048148119	0.777003674308276
SF3A3	0.935215269745794	0.767464268168895
RRAGC	0.898567321850239	0.705765017324031
SCMH1	0.852922184137778	0.630769546510875
TM2D1	0.841099935400968	0.563949773751527
TMED5	0.927550583942806	0.734932320213436
DNTTIP2	0.939025339273988	0.778285019945143
BCAS2	0.889819887531068	0.800288680588158
NRAS	0.940619013539529	0.714763065625658
POLR3C	0.921449809672471	0.767253503441454
FAM63A	0.92340623052993	0.662798048923779
SEMA6C	0.824611141100685	0.543035732449633
RORC	0.809337186528455	0.624531584192655
RUSC1.AS1	0.925264433256502	0.797044176329308
RIT1	0.873186410012548	0.675567518779958
CCT3	0.858531868033208	0.690324174731811
IGSF8	0.887891663704623	0.911176319051854
ITLN2	0.852389460596654	0.650050213008529
RXRG	0.815363411471086	0.508860281099542
SNORD78	0.935185084148397	0.792686606992095
SNORD44	0.862956120477272	0.769642889476154
TOR1AIP2	0.933629677824484	0.778552027425599
IVNS1ABP	0.915269649962474	0.667712327080302
TMEM9	0.879005207704524	0.867195061028024
LRRN2	0.826336342362068	0.626026591681504
TP53BP2	0.88807794183359	0.598915678783241
LEFTY2	0.872989170663417	0.827988407799343
SDE2	0.864945741601862	0.723081936678386
ACBD3	0.934619552882852	0.731437286483679
C1orf198	0.923365786182808	0.753171702635901
IRF2BP2	0.93129897908857	0.690822980857841
RBM34	0.873259302914095	0.877635845525498
HEATR1	0.900757211519128	0.663071710793862
ADSS	0.92869522818163	0.778737366550091
HNRNPU	0.945775467290034	0.70482638194832
ZNF670	0.848860276830296	0.762379875515483
FAM208B	0.954556667242844	0.751797434925957
HSPA14	0.908028640121678	0.656433977808843
STAM	0.858989800461795	0.766979492102456
MSRB2	0.901032430922613	0.688506271096159
BMS1	0.950826895270889	0.776467803350882
CSGALNACT2	0.854060302909022	0.520415696398873
MAPK8	0.865061205914663	0.702266861703115
TFAM	0.891525967545979	0.857087143785833
ARID5B	0.850430818997317	0.722753972923892
DDX21	0.937457531387556	0.673847395638735
SUPV3L1	0.818399974485896	0.549201311252036
PALD1	0.825278665164596	0.716879339038521
ZSWIM8	0.885392601045574	0.637654274833191
ADK	0.910770319094836	0.790828351161222
ZNF503	0.870789507772603	0.580993407594199
ADIRF	0.905094118127523	0.677475109351997
FAS	0.834852772901138	0.539968148801596
KAZALD1	0.815457007842446	0.70002136956189
SUFU	0.882817143716239	0.615922302068657
CNNM2	0.827137524561669	0.553568230322544
SLK	0.926556831603941	0.786519425133302
GRK5	0.800413262117615	0.587736629141576
SEC23IP	0.937176711213507	0.730255485138133
LHPP	0.893613541879648	0.770843719429126
PAOX	0.875533032245648	0.768506831000423
FAM107B	0.834206351882292	0.648089411288176
C10orf25	0.931432482019299	0.711115923689923
CCDC6	0.854833846194581	0.659028711744073
JMJD1C	0.876159900327245	0.656561152614341
ECD	0.93585835052445	0.702690361482159
MYOZ1	0.822464514934888	0.568964241504062
MYOF	0.895235868064499	0.727741175798333
NOC3L	0.937717460948434	0.70692757332282
CHUK	0.955408314246889	0.721715505672154
POLL	0.944034900581044	0.808104984903421
FBXW4	0.812620261338544	0.666325499790107
LDB1	0.916818290542403	0.647643458275429
CALHM2	0.871618309864823	0.615481516659272
MCMBP	0.92258290525447	0.59652774182075
MMP21	0.803234295201491	0.617289255160666
DHX32	0.879057420051614	0.73694473629958
PGGHG	0.824568728023368	0.814448167735888
PTDSS2	0.900746534743701	0.750776113685707
LOC692247	0.876278962430504	0.773002992657146
RASSF7	0.876862269728531	0.78283571400886
TMEM80	0.894420884972765	0.690982628210632
CD81	0.931745879270637	0.714570760152933
STIM1	0.890091880354041	0.626312882501254
IPO7	0.964895169960325	0.748493746719094
SWAP70	0.924683138676311	0.729048034241142
EIF3M	0.892638903859111	0.858965676027328
TSPAN18	0.879578845807324	0.586550423643183
LOC646813	0.936298849704307	0.751422198432648
MS4A15	0.832981466936173	0.615073836994278
TMEM132A	0.870592114061166	0.818609805079848
MYRF	0.897335688557316	0.793938957973292
GPR137	0.91086933733021	0.791659266703805
PPP2R5B	0.925269489173977	0.790076699605835
PACS1	0.92066136833494	0.761267556668813
RAB1B	0.921028951469589	0.843158215086299
BBS1	0.900715884409028	0.62045913212778
CCS	0.889912277554717	0.675105466746848
SSH3	0.936034339874687	0.838217799780113
ATG16L2	0.833802962893997	0.657780407011383
ARHGEF17	0.826902890583103	0.695192190918536
RNF169	0.860504811197629	0.661980548005861
USP35	0.872360792474092	0.668394756259295
SRSF8	0.846757603971613	0.679776848375441
BIRC3	0.868943600170583	0.601380270230818
DDX10	0.898213848996196	0.696242118035571
ZC3H12C	0.875137033925856	0.760423551188867
ROBO3	0.865889494724029	0.790270882042727
PKNOX2	0.841783750205573	0.776130280662022
VPS26B	0.861715171622957	0.8550917564882
SIRT3	0.923328338153798	0.767884191240015
CDKN1C	0.858274263101348	0.538778381298819
ZNF195	0.895211840593306	0.729833125322305
FAM160A2	0.91836879807771	0.805912194127356
EIF4G2	0.92897878594076	0.708999120821076
SPTY2D1	0.905744568772029	0.760258061889987
HSP90AA2P	0.926271847990872	0.780295228682418
SYT7	0.820610311249302	0.582616159789251
TUT1	0.908681199829801	0.763470649848596
RCOR2	0.861388506656237	0.611349196880443
MAP4K2	0.87906069968341	0.699372094021485
SLC25A45	0.912712731902338	0.619288920419576
LTBP3	0.811331483693381	0.43736245670912
EFEMP2	0.920398918519711	0.735961762850593
B4GAT1	0.912432439189419	0.604366178546223
CTSF	0.823231809354411	0.542538408468923
STARD10	0.833850971922854	0.630187860181845
FAM168A	0.825666063177151	0.445532999146799
PGM2L1	0.878650551888993	0.70844492605051
ARRB1	0.831912751505462	0.737282729014336
GDPD5	0.89860498641845	0.674899730056422
CHORDC1	0.853384707584485	0.613523721308836
SLC36A4	0.908192943027433	0.619154295134629
TAF1D	0.931422072117467	0.692308152602132
SCN2B	0.818873764056293	0.725052169970978
VSIG2	0.922462697597725	0.841237786669846
ROBO4	0.84952500465647	0.665337825175235
TMEM218	0.819130951778298	0.608494635117626
PUS3	0.928752866474254	0.747841104417519
TSPAN9	0.897561766618501	0.708001619882415
TIGAR	0.898028685063969	0.744480317616398
PTMS	0.945313901124861	0.866476410932731
ATN1	0.901074367029242	0.792103343412532
FOXJ2	0.898158602687225	0.808753167689186
STRAP	0.81648087646278	0.773299570353578
GOLT1B	0.876174468425395	0.799219062938753
PCED1B	0.837681456635502	0.657472135648225
WNT1	0.804684832759116	0.796685963594402
PRPF40B	0.828124353985044	0.670952025379926
LARP4	0.917195492579048	0.728901456032486
HNRNPA1	0.851358221560666	0.626345228680842
RAB5B	0.948663775220964	0.785813273073777
SUOX	0.824436556363708	0.646994424696069
DTX3	0.889475963846281	0.590429990187861
ARHGEF25	0.830508247822121	0.461496203382231
METTL21B	0.803941661404944	0.645037945846232
TBK1	0.937471576762408	0.72583427573862
TBC1D30	0.817202813943597	0.583897657351097
LEMD3	0.846729711493371	0.682523580167963
RAP1B	0.924286431161183	0.711316099519498
CCT2	0.960111869175271	0.80432542929585
C12orf29	0.933881233696955	0.808929701599945
VEZT	0.898781025408517	0.754713228311802
METAP2	0.948314924491521	0.845675502318088
GAS2L3	0.812978449111611	0.55097885791905
PWP1	0.903104977949703	0.713541531116255
ATP2A2	0.903594918181998	0.674851515462306
TPCN1	0.942265422904313	0.77575184433878
TMEM120B	0.843292786220134	0.787129008648504
SETD1B	0.854659956052916	0.696500200984837
OGFOD2	0.868603198365727	0.6724201031361
MMP17	0.871358827284857	0.713989627722112
ZNF26	0.905806274737037	0.791805394818993
NINJ2	0.908688612105019	0.669541143235663
IFFO1	0.884768975990945	0.674591755504632
CHD4	0.867511584652304	0.74367426462384
CD163	0.863224362488052	0.684326151169865
KRAS	0.927844912534791	0.745548599192493
KIF21A	0.894648480392881	0.717056665099912
SLC38A1	0.90447454839186	0.62190467615992
CCNT1	0.901882909568809	0.680487102710525
CSAD	0.813568965997073	0.55731385427122
ATF7	0.955449888314456	0.752301838453404
NDUFA4L2	0.894825532344376	0.789451008475218
CTDSP2	0.856365043394011	0.82160478115469
ATP2B1	0.89504503903187	0.661067796497901
CEP83	0.918362817674827	0.650684240762067
CDK17	0.83328883858933	0.594458523453884
SLC41A2	0.881255266910406	0.601653572680004
CORO1C	0.866863638971015	0.674273705026512
ATXN2	0.808813358529096	0.743364659541947
NAA25	0.962082058830858	0.741765547831176
TBX3	0.857545935360373	0.683225133365207
CLIP1	0.951966532403457	0.773791283960953
CCDC92	0.816665135314492	0.508113684701444
PABPC3	0.848086559129128	0.65555247176504
NUP58	0.889658415200206	0.625549956825485
SERTM1	0.829846069628461	0.58572604918253
UFM1	0.886278328960461	0.856888176174878
GTF2F2	0.820901013830433	0.875133474764479
DNAJC3	0.957752820656833	0.843465246114969
CUL4A	0.920461432592504	0.805301735676095
CRYL1	0.841646979961279	0.519641133300706
SACS	0.854144255283832	0.711971626469949
MTMR6	0.946337420692267	0.734632634797203
RNF6	0.937423869508618	0.801336186808618
HSPH1	0.867554978776459	0.585657160876236
NUFIP1	0.894505703988875	0.760979248852122
LCP1	0.822688833125851	0.478984141578927
THSD1	0.80084611210821	0.553328449294123
DACH1	0.825491607224947	0.746755672569077
LIG4	0.946067201916991	0.792264574022681
GRTP1	0.867371013363803	0.657426347705607
ADPRHL1	0.817503872740269	0.824332285264763
NGDN	0.908631243541892	0.69764455258648
FAM177A1	0.845547731435996	0.731826490002025
BRMS1L	0.819307122155925	0.873157998507415
SSTR1	0.866213760526274	0.741033586347397
PSMC6	0.941409759622482	0.773047452420805
HIF1A	0.956993975534837	0.740369607373875
EIF2S1	0.953215959438389	0.659564809873003
VASH1	0.833001585104385	0.65789520182216
EVL	0.811703034302908	0.616129586688306
EIF5	0.927923985487597	0.810224424653465
PACS2	0.876657759451104	0.646809224460114
NDRG2	0.803822049536712	0.532999812582208
RAB2B	0.811217220262011	0.602065458692767
SALL2	0.874816769300964	0.654117885408287
SLC22A17	0.933642026422825	0.701969612833323
NRL	0.833322375636973	0.675247998848524
CIDEB	0.839727797884414	0.750093084289718
STRN3	0.910589841423118	0.784167310121701
BAZ1A	0.917280105728289	0.598842899951512
PPP2R3C	0.889800246669719	0.840361753563324
ERO1A	0.943160746876841	0.707977931302775
MAX	0.841709964547419	0.729949276328746
ATP6V1D	0.939278593767239	0.878095865863392
IRF2BPL	0.879429722509024	0.69025244346612
SNW1	0.921655103692277	0.811188282251592
PTPN21	0.806845258041202	0.675635053396515
SETD3	0.862360488724819	0.654028247565465
HSP90AA1	0.916633054330438	0.711690364179144
BAG5	0.807653098125299	0.722161779861507
JAG2	0.875274155455543	0.660309630870342
SNORD116.11	0.810996764641406	0.628560742994275
SNORD116.14	0.874247679746766	0.751008777585393
SNORD116.24	0.904498096047714	0.762567786278153
SNORD116.27	0.828670908309877	0.563118568686981
SNORD116.29	0.811105895900373	0.510142778598654
EIF3J	0.957338396534743	0.717638881141796
BLOC1S6	0.945211010980242	0.77197034956492
FGF7	0.801180594989839	0.817803440606882
MAPK6	0.938964977397939	0.716703923255576
USP3	0.903902112827772	0.633944323308825
SLC51B	0.815323746534859	0.746485013850431
SMAD6	0.839282129300288	0.63396486770755
CORO2B	0.848806886761345	0.656582697250255
CYP1A2	0.815298386418737	0.732967707743361
SCAMP5	0.801636393304633	0.678003117194444
NEIL1	0.901307838397935	0.630848942706937
IDH3A	0.901146769756178	0.664772564352795
MCTP2	0.831641311464192	0.58517309010257
FAM189A1	0.8353541915751	0.660988949168047
CDAN1	0.89976415243834	0.753295619620758
MFAP1	0.907749282305296	0.81614057260775
SHF	0.868668979373863	0.672374591192716
RSL24D1	0.860446608561139	0.889830309438542
RAB27A	0.891866666381649	0.65132807823815
RASL12	0.874648186096498	0.559564170608919
CLPX	0.877833445392958	0.767022886859002
PARP16	0.803940234335398	0.443047994989484
DENND4A	0.834265736450523	0.61802593477139
C15orf59	0.848044732807868	0.505186546125256
FAM219B	0.848549948883226	0.760579966539907
ADAMTS7	0.869191279158387	0.828545407067466
SNRPA1	0.862582135557715	0.743144404707822
MPG	0.802371191189155	0.621211544542878
TMEM204	0.875449527246012	0.752016926549893
SLC9A3R2	0.871575352076301	0.698740989363198
TSC2	0.839112321248725	0.598667727213647
AMDHD2	0.929920283356589	0.827067012436395
FLYWCH1	0.8951485177701	0.814261782382474
LOC554206	0.807412050876006	0.63217015725773
KDM8	0.801869885511615	0.769820032037645
SBK1	0.872715000123709	0.81319560036886
SH2B1	0.948654009095669	0.771335440276106
TMEM219	0.944042046774764	0.807206627831765
INO80E	0.902809712307881	0.732516696383061
CTF1	0.956362523150101	0.8402662754752
ORAI3	0.931483134507324	0.616210148827798
FUS	0.80865758064094	0.649528602520912
TGFB1I1	0.838646434387066	0.579168764633328
SLC5A2	0.831619677577137	0.776288827291525
ZNF267	0.940400762169065	0.714491015523358
NKD1	0.818210845601279	0.793310880838079
CYLD	0.85049661880144	0.614582182089598
OGFOD1	0.915538723824656	0.68434986977315
CDH5	0.801343776355075	0.792995271293736
CMTM3	0.803157576606051	0.672042512439594
CES2	0.890665349775079	0.722909348298303
NOL3	0.894803863802859	0.660007912175605
FUK	0.8970578080347	0.828690577535322
PSMD7	0.920920557113942	0.603646182258921
GABARAPL2	0.855603912669663	0.605283118853956
MLYCD	0.8375612029199	0.516654394334443
USP10	0.849849109440913	0.703611103648159
FOXF1	0.867956161370463	0.744809475435702
RGS11	0.813658979338995	0.565833616725252
NARFL	0.86391292553428	0.716836346883449
LMF1	0.913905823783106	0.649544836394274
UNKL	0.887832347698079	0.700096127292946
PTX4	0.800593616688472	0.790729883119044
SPSB3	0.941008415797213	0.732991294976063
HAGH	0.945808872789011	0.869766201393708
PKD1	0.882706525141301	0.778434773499904
ADCY9	0.857227393321214	0.735404295416105
CDIP1	0.891621458916803	0.698976665303282
ROGDI	0.88431654861737	0.805194710244353
RSL1D1	0.937425511254646	0.837226484280182
GSPT1	0.90797670081841	0.571012625774516
RRN3	0.862137281742387	0.7093146885631
CLN3	0.910973293426934	0.792952252109991
HIRIP3	0.836021895151281	0.467113300365203
YPEL3	0.898413343230939	0.591489710514908
GDPD3	0.956508562005228	0.852267732720077
MAPK3	0.961451240032537	0.72875148014691
ZNF785	0.89195483483503	0.810179845503954
VKORC1	0.937735836436301	0.689371254060526
C16orf58	0.890205580841521	0.604355598087713
PLLP	0.843606676685398	0.80979569267582
CCDC102A	0.868379064960788	0.680542421154031
KIAA0895L	0.847962046323738	0.512437318558227
ZDHHC1	0.870856829830323	0.655057450129355
ENKD1	0.895148359698819	0.703906636575606
SLC12A4	0.803938762889733	0.717482318902844
AP1G1	0.90927211648932	0.635299670365061
LDHD	0.830706913901158	0.497272793108833
TAF1C	0.817045582276495	0.619663818708564
SNAI3	0.863650052568257	0.709958704088378
RNF166	0.870204583930745	0.81756344229079
CBFA2T3	0.894889101112299	0.791099249692116
RAP1GAP2	0.837495652571499	0.694718343119575
CYB5D2	0.932362480885649	0.715707670682987
MIS12	0.921531499195772	0.759873507937694
NT5M	0.853477284114268	0.791391648543883
GID4	0.860003779841651	0.724515774941983
MIEF2	0.805785543134725	0.66543675912623
EPN2	0.925059820060534	0.807199689644123
PYY2	0.82878394960869	0.773869986018473
CPD	0.898200746260887	0.704053332838638
ZNF207	0.938414353594952	0.619612670100749
ZNHIT3	0.844183762679655	0.671193348865569
CDK12	0.921548763538497	0.711409032109054
PPP1R1B	0.855380678793679	0.656660403317301
STARD3	0.86726866657743	0.744072925518286
THRA	0.847108935806383	0.476646078104652
RAMP2	0.95030000176112	0.735489828168188
HIGD1B	0.83947918133159	0.712630014484774
ACBD4	0.900414046577689	0.580328930609564
CRHR1.IT1	0.800088276714399	0.695873042618938
KPNB1	0.926546793791536	0.706246270366597
TBKBP1	0.815937939290413	0.533379690514916
TBX21	0.815987290347547	0.75867902317096
NXPH3	0.886948574274836	0.695247720953415
PDK2	0.804145649628699	0.335659601410958
SGCA	0.88609673731121	0.644268192151237
UTP18	0.965589744624672	0.788319685097105
RPS6KB1	0.884343176366831	0.67033212014966
TBX2	0.900243187966283	0.740484943581701
MRC2	0.869236584500755	0.579646062145511
KCNH6	0.829864447166416	0.694421950447357
NOL11	0.898861063525362	0.798143034368557
MYO15B	0.860020977248231	0.766227404566918
UNK	0.882862641851854	0.485200515398323
MGAT5B	0.816762772078555	0.767665885257973
TMC8	0.836802424779674	0.782548999928947
ENDOV	0.920014147483292	0.89892170360277
LOC100129503	0.809070341092954	0.60465424227336
ASPSCR1	0.871662825483296	0.667525302836994
HEXDC	0.901768746770014	0.697034239917177
FN3K	0.939139773496084	0.694928289442598
TBCD	0.830204658573864	0.690610655762808
RTN4RL1	0.806964560076075	0.617404576357363
TSR1	0.936546899327341	0.76731399833338
NUP88	0.941940548604051	0.690323038300125
SLC16A11	0.905100808748642	0.674171659671749
GABARAP	0.921754945146155	0.831451509581348
YBX2	0.826381896009463	0.777391281722923
ZBTB4	0.964533855002374	0.772954641007422
VAMP2	0.91970616652821	0.649223962993397
COPS3	0.86754599259318	0.572692070019538
TOM1L2	0.936311745313761	0.70223941701359
NATD1	0.828049237786045	0.547103898208276
NUFIP2	0.936169934540592	0.632046362611074
ABHD15	0.812319833675792	0.583743766861363
PCGF2	0.897445042007086	0.60978299212724
DNAJC7	0.936035173337505	0.764513881699388
KAT2A	0.821313666105084	0.65532462460609
PLEKHH3	0.906120268547929	0.710018661030169
VAT1	0.922038936639804	0.637880423482738
TMEM101	0.919691688777795	0.646359735226008
ASB16.AS1	0.903970884785355	0.703777885438835
DCAKD	0.926339471346486	0.745554548714229
PLCD3	0.90422925086398	0.747614875416412
SCRN2	0.841908972294856	0.604732752646592
HOXB4	0.942615634127718	0.683340448530018
MIR10A	0.811249676151596	0.521236793016953
HOXB7	0.833153046410573	0.609526073515937
CCDC47	0.970705460626526	0.867590511960096
PSMD12	0.935725022083702	0.771432178967967
TRIM65	0.927539756426964	0.742010984616425
CYGB	0.864923230482981	0.658432918024645
TIMP2	0.866016077781507	0.594867985092865
EIF4A3	0.924392915585157	0.692234384516231
AATK	0.821959562105685	0.68720423831887
TEPSIN	0.915012586685706	0.755018617872493
NOTUM	0.823928829059993	0.722566736623388
USP14	0.926696744146938	0.806481796868053
RAB31	0.865574668698066	0.580747671876821
VAPA	0.808978563774434	0.633807897686358
NAPG	0.931651567006709	0.755364611085929
RNMT	0.926421362914674	0.859786293106822
RBBP8	0.939362103803105	0.757977094919749
RIOK3	0.921291708226623	0.72520331292102
C18orf25	0.884793778301806	0.639616357931815
CTIF	0.883174256922267	0.660744265040444
MAPK4	0.836046000632923	0.719481182106997
MALT1	0.913594185810925	0.682411260871851
SOCS6	0.824631408502911	0.654567231174185
TSHZ1	0.804065560045578	0.57283055214265
ADNP2	0.860092384855011	0.703675657243354
YES1	0.923034771344186	0.733240261194318
PTPN2	0.952462313130717	0.741704032378596
FAM210A	0.859685440329612	0.704849571469555
SS18	0.856540699645364	0.745592361309924
PSTPIP2	0.837216704006287	0.700747018870223
SMAD7	0.85766635200894	0.64636584419044
LMAN1	0.939390209770927	0.79946065842652
MUM1	0.879639589651154	0.664788315301021
C19orf71	0.870252822012239	0.762481710450476
SAFB	0.882466399533917	0.740225367483409
ZNF317	0.881479180001778	0.728843836607327
SLC44A2	0.890206048130057	0.748773347066161
PLPPR2	0.901418479842838	0.848539034321865
SYDE1	0.833856690945261	0.596832142247581
CYP4F22	0.815706671738878	0.639689728857262
TMEM38A	0.847895709166832	0.616791488701486
OCEL1	0.929849338793034	0.738995549180428
SLC27A1	0.938187294686174	0.700984570282396
CRTC1	0.807412235331667	0.468174796333098
SLC25A42	0.923299894066937	0.713668564091774
MAU2	0.845323376603923	0.631651844550136
PLEKHF1	0.845751950236982	0.598379712894646
CEBPG	0.835875418816658	0.637399245808135
UBA2	0.889751778588216	0.848305954365539
FXYD1	0.871929171921159	0.563697910861826
FAM98C	0.948408794650211	0.810714889192434
PAK4	0.839861174548118	0.716896696786643
MAP3K10	0.866151453670019	0.783638395670059
CCDC97	0.802866659911783	0.740518385024661
ARHGEF1	0.885393504615914	0.6986846162295
ZNF575	0.866544594269774	0.646781473820917
MARK4	0.887464727528178	0.679667413594191
CCDC61	0.954475916971954	0.831407578304116
HIF3A	0.824527926393714	0.742370240942066
GLTSCR1	0.876730051365682	0.684286722616131
C19orf68	0.835187982388546	0.746681150425673
SPHK2	0.81210087910746	0.661607191577028
FLT3LG	0.853158239049521	0.705988232526981
FCGRT	0.828210736612806	0.457483230344431
PRR12	0.939615777012603	0.719205896713496
PTOV1	0.938333029241836	0.693480159252629
TBC1D17	0.960429508064568	0.754842955592988
CLEC11A	0.855273280709595	0.640510360651301
ZNF524	0.87936293642707	0.811417508035107
ZNF444	0.892851344119547	0.810451070066051
ZNF667.AS1	0.863346101596443	0.636939718716805
ZNF551	0.806223234137556	0.716553761750326
SHC2	0.927335239719849	0.798909331271564
GAMT	0.878580723950466	0.562283391040792
C19orf25	0.902905225564706	0.820780809314087
BTBD2	0.933223167863493	0.746885529680243
MKNK2	0.85297181589408	0.611866668050601
TBXA2R	0.847401962503287	0.866606475382365
KANK3	0.902140833882385	0.637689571324279
ZNF121	0.921460273534779	0.703974047376309
COL5A3	0.815042766699942	0.675878701803874
S1PR5	0.807693940736882	0.762811690126688
ILF3.AS1	0.858995551032154	0.736055503580542
KANK2	0.855550542199413	0.592110836292279
EPOR	0.914867839879347	0.662638511777038
RGL3	0.810782231621042	0.628521363905805
C19orf67	0.836859139202407	0.761075260748101
ADGRL1	0.88094565756944	0.683312414931795
PTGER1	0.853230488042804	0.807072161496418
CPAMD8	0.907797343662146	0.798746091341652
USHBP1	0.898111220445941	0.820384990439782
ZNF724	0.825002876655553	0.743908618860058
U2AF1L4	0.818734068192814	0.628241044146442
ALKBH6	0.87283844628506	0.745983595716948
COX7A1	0.91562625996403	0.684708406547591
LINC00665	0.869101216999513	0.788150990139856
PPP1R14A	0.876851036813708	0.771601144595583
FBXO17	0.820583367189749	0.640679706228989
DYRK1B	0.885041110139494	0.628362420615691
TRAPPC6A	0.951109040140964	0.74595010459168
NOVA2	0.88602727263271	0.66913367856928
ZC3H4	0.875313411643443	0.642826711987839
TMEM143	0.882797716571122	0.685312877835327
RRAS	0.958506051505339	0.743842969979959
JOSD2	0.86599005983187	0.790170480905663
LRRC4B	0.914584156298037	0.787055033983947
VSIG10L	0.853750931885656	0.843797980215762
VN1R1	0.814240983742266	0.619400886144755
MZF1	0.902437344367504	0.689980726789802
PQLC3	0.817309002234027	0.662871762044913
EFR3B	0.842284788132079	0.776111455057542
GAREM2	0.813247405475218	0.651277055677854
AGBL5	0.908223137592874	0.699462187565945
WDR43	0.969250595343819	0.755969246736138
CLIP4	0.825979898208118	0.562138634584131
LBH	0.85027636063009	0.739476399804398
TMEM178A	0.909264299544559	0.745971391436439
MSH6	0.944145264240645	0.765896649776742
CCDC85A	0.819677701482505	0.863696473437319
VAX2	0.826028771485999	0.593664749315582
MPHOSPH10	0.945743754839417	0.844552430445853
MTHFD2	0.94312968761868	0.759962767711253
DOK1	0.883495004963974	0.797683009380421
VAMP5	0.879433133965836	0.764722736572129
ATOH8	0.894625643556029	0.650826398697094
MAL	0.894686107995918	0.699970607176168
PROM2	0.843040238607515	0.764210105332373
MAP4K4	0.829133734888769	0.689039374032936
C2orf40	0.821665321452121	0.575211710775979
LIMS1	0.884298076099596	0.675072642535535
ACTR3	0.896718076928787	0.669122993781422
DDX18	0.941580692032459	0.714062892666828
GPR17	0.85433128774574	0.656137552769732
ARHGEF4	0.870212706889344	0.778866509112397
TANK	0.929230323861546	0.772979462497551
ZC3H15	0.949332428692378	0.770953313727717
ITGAV	0.952971714180764	0.771988334886374
COQ10B	0.891202706302944	0.646522625427301
BZW1	0.963518570657914	0.82424203311152
CASP8	0.858618792521184	0.676134217231828
NOP58	0.965376826553992	0.739113173169505
TMEM169	0.80984325033013	0.769242474556941
CTDSP1	0.956669149433633	0.762950410033417
AGFG1	0.846342432255483	0.426890797652446
KLHL30	0.815296290236371	0.737656648094765
D2HGDH	0.88299046968298	0.675555365612245
RNASEH1	0.814632336016295	0.634056198480487
YWHAQ	0.912946646602206	0.747468737957941
E2F6	0.880211981263732	0.699045814210699
FAM49A	0.85386071353536	0.622341281531204
LAPTM4A	0.862644493638357	0.624742784832045
FAM98A	0.889537811919027	0.667508440002216
LOC375196	0.82809340540838	0.800924411702777
HAAO	0.864133099653213	0.588612510049737
PSME4	0.919554041852814	0.641807484987523
PELI1	0.831041597486032	0.596408781069818
GFPT1	0.926049728005415	0.811260899635382
ASPRV1	0.858278888893173	0.776431490402112
TEX261	0.883992540756939	0.7594883467648
TMEM150A	0.839493745658994	0.682804525851147
EIF2AK3	0.889649828931332	0.682963045557254
CHST10	0.821584127730304	0.54192101833312
MAP3K2	0.947746449627545	0.78072449978537
LIMS2	0.925469754331534	0.728540742691735
ZEB2	0.852283119648276	0.546927550911855
MMADHC	0.819540596065741	0.739835454790118
GALNT3	0.871014167928621	0.662344088819604
OLA1	0.901914024497736	0.823566921822606
NFE2L2	0.917273103996901	0.733618167170725
HSPD1	0.925627351616407	0.697003930317564
USP37	0.90203355270507	0.737447897540432
IHH	0.86883112036464	0.731899712120998
OBSL1	0.910675738571404	0.73018459539573
IRS1	0.828862883349028	0.914450356425818
NCL	0.96841849945439	0.825669678973984
SNORD20	0.871711886614514	0.823892825320195
NMUR1	0.915000879307131	0.669041165873772
RBCK1	0.896501477138896	0.859446683402251
HSPA12B	0.888679774454659	0.612048782387655
MAVS	0.850772945563862	0.726798228049787
XRN2	0.969656044550375	0.774499375352238
CCM2L	0.905262220875675	0.59786905785099
MAPRE1	0.949687048083124	0.751783306307658
ZNF341	0.883690463325276	0.786160202104322
TOP1	0.946272379803418	0.682085895105461
YWHAB	0.884140113861711	0.705374432857872
DDX27	0.83852025875459	0.789938682295521
PCED1A	0.911504858336586	0.763814459988586
LZTS3	0.869827423138859	0.761439282364335
TRMT6	0.88867837550771	0.598843365342481
NKX2.4	0.92226230689208	0.707598304856374
GGT7	0.890840178474962	0.58601851732281
SOGA1	0.820851634621311	0.490568165133531
BLCAP	0.926023484707271	0.727432701586632
JPH2	0.807158676397809	0.650942775763799
TNNC2	0.837632039580741	0.752426928362909
PPP1R3D	0.843104560633256	0.708055904473357
TAF4	0.828305013806222	0.672850253791223
ZBTB46	0.893183436421749	0.616808207651355
SOX18	0.867933657259709	0.575238228497822
BACH1	0.948480527156477	0.721973349038685
GRIK1.AS2	0.820758182526675	0.657856070410672
RIPPLY3	0.871407368467477	0.706404339284803
LRRC3	0.806083677224782	0.689927053026392
HSPA13	0.960346182193846	0.806468157364652
NRIP1	0.901850144332648	0.744994039213905
CCT8	0.939196679576241	0.768309754816224
SSR4P1	0.831790372280873	0.641321719011902
DGCR6	0.81526100182372	0.711387297120541
ZDHHC8	0.91127362290829	0.823455162324469
GNAZ	0.858417499493502	0.635087640182431
CABP7	0.83695297774075	0.752555785381812
TRIOBP	0.833374473535777	0.531712112300399
CBY1	0.816176608445807	0.513254046383784
APOBEC3C	0.830306788656357	0.661687654067165
APOBEC3D	0.832577442644544	0.69010186301638
APOBEC3F	0.868255918466235	0.659111600960133
MGAT3	0.913574766948757	0.805427230236667
KLHL22	0.89570805807753	0.636943684873601
SLC7A4	0.817569486681575	0.774365068378149
YPEL1	0.908733102510699	0.715400238129794
ZNF70	0.822156417016246	0.50189866755696
LRRC75B	0.920175346349105	0.66337859269349
PITPNB	0.939050878005545	0.791156688188365
RNF215	0.917450928401663	0.722696360669921
GAL3ST1	0.829838470054146	0.653138795416367
EIF3D	0.895867825969245	0.75804071722405
CARD10	0.89589068543838	0.668616376176648
PLA2G6	0.837116553754017	0.513310559659427
NPTXR	0.863355216651073	0.728426118639895
CBX7	0.895356508472806	0.644422399764992
ARFGAP3	0.898816789344649	0.613576959394833
HDAC10	0.903386698307833	0.740352667022669
ARL8B	0.840698453373011	0.703841353483105
OGG1	0.880541192498193	0.622918680323079
IL17RE	0.840690378612737	0.561494358306705
HDAC11	0.914769779998237	0.674237577827791
EAF1	0.854090412327001	0.588536270012536
RAB5A	0.929475801539027	0.830622038705293
TRIM71	0.833189101411203	0.669631325303513
OXSR1	0.941285511922656	0.676057149289439
ZNF35	0.917374497033196	0.715802209151683
TMEM42	0.920520563345414	0.750957676849769
PTH1R	0.92409128212557	0.741386298628289
ARIH2	0.844879377988778	0.718393055952982
NDUFAF3	0.908426911321959	0.777927674387028
HEMK1	0.843798304431453	0.742034978643103
PARP3	0.909606393416266	0.814453515556476
PPM1M	0.826651848970995	0.725723941098819
GNL3	0.976423770673794	0.810533780564641
ARL6IP5	0.837139153806682	0.854893004292547
PPP4R2	0.927577222177469	0.855550533982528
CHMP2B	0.955045142816707	0.829611829446481
ARL13B	0.946099542945882	0.71233931130169
CDV3	0.919701738213302	0.669002568261485
PHLDB2	0.813284097497172	0.604908467739103
DTX3L	0.836061985942391	0.555239809873503
PARP14	0.880400236130612	0.602450139045224
ABTB1	0.921632583988631	0.691061981924522
EFCC1	0.918772580317256	0.757722796771274
TMEM108	0.86538221570951	0.720803785722239
RASA2	0.92271461138909	0.652479112574113
EIF2A	0.928709311519418	0.840954149032986
TIPARP	0.858797356795228	0.683717481847511
MYNN	0.919159478236955	0.835911550197695
CLDN11	0.805942592388104	0.437285977911398
FNDC3B	0.9272519427177	0.718519397115883
IL1RAP	0.850192982946216	0.50332805451432
FBXO45	0.875189207931911	0.794770953827824
FYTTD1	0.91349466654027	0.870795664767918
ANKRD28	0.891408405368924	0.612265118593048
DPH3	0.918386819221207	0.730992042918438
SLC4A7	0.805240624065131	0.538550136684271
LOC105377021	0.800639728949764	0.585321807595177
LRRFIP2	0.804038458442788	0.574219023273013
POMGNT2	0.883618825086702	0.576533206310576
SCAP	0.851828052619997	0.610432642875949
SMARCC1	0.882653072146383	0.663257809253635
NCKIPSD	0.81747091095898	0.598109535566387
USP19	0.850355621908883	0.553537969461629
NICN1	0.937147385570797	0.837485973181725
UBA7	0.814703799404331	0.765011042925992
HYAL1	0.856569559983694	0.673238448381873
HYAL2	0.8001005951606	0.681479364991695
ABHD14B	0.909102693914173	0.679597029273301
PSMD6	0.931201435975251	0.666040483384408
SHQ1	0.905794606686449	0.811190096792669
GBE1	0.904264516535587	0.760271232322544
MINA	0.879244958614378	0.712178521229495
IFT57	0.873084133846187	0.682064348244825
NAA50	0.954744092985526	0.692442905886773
B4GALT4	0.804395194798722	0.762547098081827
IQCB1	0.915947819049246	0.632302118483152
KPNA1	0.917252257256673	0.627316805135783
SLC41A3	0.881585727942438	0.627397676598078
GATA2	0.924835223064287	0.703213479121983
MBD4	0.920873247132884	0.697971980860157
PLOD2	0.915056287399038	0.860835173154031
CCNL1	0.801741798948881	0.595047760626307
KPNA4	0.942808082849297	0.770093266554881
PDCD10	0.878182537681142	0.843920756619425
MRPL47	0.881294137306991	0.764313570233013
ATP13A3	0.935958043564576	0.664509944568375
LSG1	0.94015732045679	0.714503994305822
TFRC	0.830704612950887	0.563826795060477
NCBP2	0.877315257704853	0.64178368788248
PIGZ	0.823624070576848	0.59033591204949
TMEM175	0.96185717489674	0.814717976125276
CTBP1.AS2	0.843480303821736	0.685040837130961
RGS12	0.860590884512504	0.622572309070205
WFS1	0.880686545730949	0.712588469890912
TAPT1.AS1	0.828667838817611	0.786019065187273
LAP3	0.862603268484953	0.580412469183489
SHISA3	0.863100078424963	0.597646009534026
ZAR1	0.855884979641672	0.685997872200814
SRP72	0.953070442484892	0.766891526003489
HSP90AB3P	0.915878234238333	0.666889480866461
BANK1	0.852676149596069	0.698560873590088
AP1AR	0.928982375702612	0.829716933723655
HSPA4L	0.891776815602716	0.657953051986576
LARP1B	0.942273815024989	0.804294802341455
NAA15	0.970479463597412	0.770759223520306
USP38	0.851696373891662	0.56441645028701
ABCE1	0.936842929322668	0.669348437455076
TLR2	0.916819528945451	0.708876334016587
KLHL2	0.923941921950611	0.69119670724757
MTRF1L	0.895262278131352	0.695781956979182
CPLX1	0.893755570922355	0.624366207084346
MXD4	0.814267836626245	0.501174312246095
DHX15	0.960528351623309	0.788802542866225
ARAP2	0.829502056772943	0.559453337835088
TLR1	0.854582937401855	0.630483923678801
G3BP2	0.943936969935005	0.703793612589743
NUP54	0.862365489076834	0.897654134918334
HNRNPDL	0.934430024930302	0.748305485356781
SCD5	0.901387042458665	0.815030833643853
UBE2D3	0.824277102871849	0.51921029856095
INTS12	0.89230094303561	0.749394733480448
NEUROG2	0.806190551967451	0.593595127325168
SEC24D	0.94854212865067	0.821953006353272
SLC7A11	0.826071148848719	0.587995080841854
HSP90AA6P	0.906412159561527	0.707699708963536
GPM6A	0.836850826168904	0.779749674916353
CASP3	0.905077385949327	0.667395087278039
FAT1	0.934822846771669	0.815249059610456
HMX1	0.899298600110285	0.791670206859329
ICE1	0.934932174294145	0.764829585064438
CCT5	0.943866685659529	0.747440817351824
OTULIN	0.8736120152653	0.78268757039695
TARS	0.966952146705063	0.770618850375147
OSMR	0.852963580718475	0.512430228456134
ITGA2	0.80110965117102	0.42889486179656
UTP15	0.940336684252415	0.667717882692133
HMGCR	0.855043536254939	0.595201912982951
VCAN	0.91955539223255	0.731417001099349
NR2F1	0.86509861643209	0.657464245202163
EPB41L4A.AS2	0.806135361219655	0.613977357360139
PRDM6	0.846171088629993	0.611846359332269
C5orf56	0.866107585830881	0.678708911638516
HSPA4	0.958257778380725	0.833870279099948
TCF7	0.814502311275205	0.713651453069461
SEC24A	0.819024729412241	0.567863939539874
CTNNA1	0.868765180431814	0.665507048784879
MATR3	0.940751919102524	0.8029066465964
IK	0.821731818452685	0.701609635228829
TMCO6	0.921106454106093	0.753357613604038
PCDHB17P	0.80886401405925	0.694796694294613
KIAA0141	0.812072657001713	0.550609292386537
TCERG1	0.935168191117105	0.745644658333032
SLC6A7	0.826888526318533	0.694267643406464
SYNPO	0.921329760736305	0.783664816028128
G3BP1	0.946959153523233	0.777463217413433
NPM1	0.891101050313049	0.905956998241809
RMND5B	0.895890904553286	0.578914367477606
TERT	0.826369858025302	0.713382526998433
ZNF622	0.812546751568264	0.726889841831292
FAM134B	0.840434043312612	0.611917356061194
ANXA2R	0.80505796963624	0.585649917087958
SGTB	0.865285061365664	0.735411273086304
FOXD1	0.898638466935427	0.728103062582119
MCTP1	0.924189861996292	0.720410021224441
RIOK2	0.928990837422825	0.770560967200803
CHD1	0.903578132581633	0.719259204523798
SHROOM1	0.859321362200395	0.829978683358648
FSTL4	0.866073145979496	0.70883174527607
PPP2CA	0.968339253511876	0.761149421410925
HSPA9	0.959607859249471	0.738941345951925
APBB3	0.923911877508983	0.691739199781722
TAF7	0.908640285189018	0.815444258532578
ARAP3	0.870068929560056	0.741818103715873
CSNK1A1	0.940251774689131	0.721919729531614
HAVCR2	0.81632876068026	0.469399412708961
C1QTNF2	0.887833602243666	0.644063936618567
PANK3	0.852129799959259	0.59045359485374
RNF44	0.899648653688425	0.738864277497047
UIMC1	0.810903879755372	0.638719327234058
FAM193B	0.879276268496666	0.693444009725579
HNRNPH1	0.949719377220821	0.789864612625909
RIOK1	0.962936950069752	0.81232550730341
HIVEP1	0.929468165965674	0.705932372249031
NFKBIL1	0.910844670046108	0.712953840230945
B3GALT4	0.943976655200554	0.777106557776181
KCTD20	0.88722609080699	0.660641213585386
SRSF3	0.806348054670924	0.753992206641414
KLC4	0.828056516955292	0.62396284551071
ABCC10	0.825348140913462	0.664194341252957
HSP90AB1	0.93164174087873	0.724212111125052
FAM135A	0.923556040017127	0.689045991053252
RWDD2A	0.827612026353236	0.821704725140129
AIM1	0.906916339481395	0.66997487250849
AMD1	0.943742416841172	0.682098763750046
DSE	0.892492109995076	0.632740268061828
NUS1	0.88390007956468	0.533198069864945
HEY2	0.834317804243444	0.565687939800391
TCF21	0.80398246439432	0.649867173708161
ZDHHC14	0.875648524676741	0.740670508012636
WTAP	0.877539756193961	0.620795494319342
ACAT2	0.823331814213727	0.585723251608903
LOC441179	0.804670401076556	0.576913595422799
ERVFRD.1	0.874416937273229	0.65944647510726
C6orf62	0.927747260588285	0.870188679311459
CMAHP	0.804775148001292	0.520338312295184
TOB2P1	0.8098357530587	0.654940562104084
NCR3	0.812579171430635	0.618350452108198
ABHD16A	0.899187741142404	0.827783073841041
ZBTB12	0.822373834651575	0.797333767168395
PRRT1	0.862068123551408	0.669571716155475
GPSM3	0.88409868993209	0.811310132005022
NOTCH4	0.821901106343164	0.773301394039858
RXRB	0.960454884244763	0.802714572758378
RGL2	0.932575210272004	0.732780209031636
C6orf1	0.868355148576054	0.689782590213397
SRPK1	0.967323580393805	0.705101253887393
MDGA1	0.821673857571452	0.710699496580512
FRS3	0.928388275216583	0.675317088012956
ELOVL5	0.889619111182202	0.650714505925641
GCLC	0.850255086215873	0.638979384996722
PGM3	0.955768263859083	0.776776697536005
SYNCRIP	0.924157124824099	0.728485145246578
UBE2J1	0.810808810375537	0.478975229357234
MAP3K7	0.923178817172669	0.694127818416854
CCNC	0.905154998792505	0.672945205355931
FRK	0.9024126718325	0.822424253713637
TSPYL4	0.819162778389884	0.678140115325129
ZUFSP	0.879503388081549	0.577182625031797
FAM162B	0.851064818222265	0.663882898120899
MAP3K5	0.862279291489635	0.803833402953688
TCP1	0.927329726118833	0.657506198814036
DLL1	0.813520847236768	0.581445419196311
GPR146	0.866943757315831	0.685553170170514
CHST12	0.866769695429339	0.5450131289225
ARL4A	0.840680784355255	0.779814411334655
LOC441204	0.808433814661645	0.638461852477941
RAMP3	0.826495345859149	0.660029774071689
ADCY1	0.806027403449599	0.628719915545995
SUMF2	0.887425980977291	0.807608903064966
TNRC18	0.931649209994289	0.708652978916403
RABGEF1	0.838166035059951	0.747380988450703
PTPN12	0.872111301280346	0.67329608507593
CFAP69	0.851370577993393	0.535507051479766
FZD1	0.945580620418777	0.741601556319768
GNG11	0.880403563261743	0.615059239035888
PSMC2	0.89886159960642	0.634675308441934
IFRD1	0.81710307023464	0.63608887931746
TES	0.844672702453239	0.46549627637388
SND1.IT1	0.857039272041066	0.695964925584564
CALU	0.948076301361534	0.823299847159331
SMO	0.838676419208207	0.600527346394707
ADCK2	0.911604247974615	0.784086528943902
BRAT1	0.909793056113956	0.847982001621405
RADIL	0.884327470484239	0.768760255419836
FBXL18	0.847454780829612	0.62674447100151
TWISTNB	0.903991125134498	0.710271298540002
MACC1	0.860082386566782	0.636695915865131
HNRNPA2B1	0.920653813460853	0.73462906599262
HOXA2	0.809473140311226	0.405951808737749
HOXA3	0.876107340663928	0.530322160106621
HOXA4	0.915012339459359	0.593430009849466
HOXA5	0.832536481132401	0.478771518951813
HOXA7	0.898103087945216	0.62421306587226
TRIL	0.89320276667655	0.612429564154317
FKBP14	0.92132162853514	0.813742625510878
KBTBD2	0.906914242105678	0.726790085901567
PGAM2	0.816175293140185	0.723814143414737
POLM	0.938091760961644	0.803141433515338
PURB	0.871643268670674	0.592109176149507
TNS3	0.812252794443321	0.716619554099715
CYP51A1	0.821859118688643	0.494655922208667
GIGYF1	0.91802085726478	0.6691856952673
EPHB4	0.805429445934658	0.485031151008005
ALKBH4	0.872093202646378	0.704344979469056
DNAJC2	0.948429281193036	0.785436697446034
PNPLA8	0.931456572271892	0.716715008281844
RBM28	0.827205448422931	0.760825415621057
ZC3HAV1L	0.83803372612802	0.728498217540302
KLRG2	0.896850286190799	0.815590396069007
KDM7A	0.879782850311546	0.706283615438807
DENND2A	0.815865032534623	0.589009290128935
ZNF425	0.826535403389366	0.725794390275461
KCNH2	0.866253649779071	0.716644821687052
C7orf13	0.820339944151523	0.567235758931769
ATP6V1B2	0.856742997524284	0.553749101319756
DMTN	0.84502682729666	0.717989016810897
SORBS3	0.851084683913865	0.527871002154563
R3HCC1	0.929492270065953	0.72127134738916
PPP2R2A	0.901010530787983	0.63187985586195
EXTL3	0.816481090494875	0.611246716489566
MAK16	0.932813541025878	0.718291167029615
ADGRA2	0.901045473259661	0.65427624858286
ADAM9	0.916331621781872	0.780249453863431
SMIM19	0.881393648561255	0.610515793911662
HGSNAT	0.851916682074464	0.854738298194035
TGS1	0.921248642955935	0.836919210968066
LYN	0.810377940258158	0.526944031091142
CHD7	0.88132784960047	0.587895869733355
PI15	0.831726131538722	0.80840724087841
C8orf31	0.814711752783476	0.621052732538757
GPIHBP1	0.836011160739331	0.689395881539043
ZNF696	0.824848837183386	0.775291223052157
LRRC14	0.901922450662263	0.638886262596552
ZNF517	0.884856212235207	0.78483426542594
ANGPT2	0.835157419756632	0.704534048810992
XKR6	0.852235142162427	0.808344344961543
TRIM35	0.901095712884634	0.856693858016766
NSMAF	0.888512969899963	0.67104916384733
ASPH	0.872111453644893	0.842298688466933
HEY1	0.819275339514284	0.659153672318922
PABPC1	0.945747974873395	0.806961323401563
AZIN1	0.918135337743086	0.842584228633111
NUDCD1	0.916648371206375	0.740741725048401
TSNARE1	0.8423875912806	0.602228036978718
JRK	0.804141125047814	0.462036277895195
LYNX1	0.8445276081297	0.653995695771527
NAPRT	0.917552387650449	0.784822063675828
NRBP2	0.893225544125301	0.608555419860886
C8orf82	0.895648360737778	0.800352419726475
DNAJA1	0.898652776279585	0.725109099715259
GALT	0.895145481333572	0.618833597680574
IL11RA	0.933304412891557	0.69395387390533
RGP1	0.809528614843897	0.807250260093287
TMEM8B	0.957662291992076	0.735779085938851
TJP2	0.824142273640414	0.668827346089094
FAM189A2	0.810392520696035	0.663897700548656
FGD3	0.800089710948677	0.719953563113084
OLFML2A	0.859262253116575	0.699059443523634
MVB12B	0.875801466208208	0.617369440722317
ZBTB43	0.80531439788576	0.600182926944114
TBC1D13	0.894686798792067	0.625767748699326
USP20	0.881488953470784	0.701382462606618
LAMC3	0.800282358236241	0.774409574322402
GPSM1	0.915697945681046	0.80947949895816
EGFL7	0.943595116126964	0.730764859409596
FAM69B	0.95576483346957	0.789325442190076
TMEM141	0.866522027390436	0.835370334660277
C9orf142	0.914843884674185	0.807327932920134
UAP1L1	0.867845404101672	0.709318531789231
NELFB	0.882926404321985	0.738965320463023
NOXA1	0.878524468034096	0.85733754152069
EHMT1.IT1	0.830409030389905	0.817471976353271
PUM3	0.964441170144801	0.725087168371009
PLAA	0.968634448808984	0.750270902144371
SMU1	0.919933613779028	0.833704765114015
ENHO	0.834412510102357	0.826899366362116
RNF38	0.819840216357273	0.676060126879306
UBQLN1	0.950178144378047	0.704799685880689
HNRNPK	0.942870902297277	0.667589325899777
IARS	0.904959476325815	0.694392973825384
SLC35D2	0.8315550222065	0.537021951064957
TEX10	0.948295052380655	0.721875902029218
KIF12	0.803903234670899	0.703772188996169
TTLL11	0.842125226357325	0.520799512447211
HSPA5	0.930256064997744	0.790182285445265
SH2D3C	0.929493149002867	0.752721672400344
CRAT	0.802515378750771	0.477687916948982
INPP5E	0.873364269316551	0.658763732073718
ABCA2	0.886400888250731	0.628033128205438
DPP7	0.908196747301137	0.692378896726577
ANAPC2	0.862977825176933	0.866621008503865
EXD3	0.884381609659598	0.762845063226106
WWC3	0.820602600056764	0.696091083528553
SYAP1	0.859444190111434	0.892552623003035
SCML1	0.812008735043024	0.651827835355817
CYBB	0.802086356416043	0.585071501605707
DDX3X	0.926244152099768	0.846408867905629
RP2	0.946106210637053	0.691345969405837
JADE3	0.817019434188141	0.669200197643967
PORCN	0.872783022307168	0.806130759798355
HDAC6	0.813310343637087	0.538217418917355
CCDC22	0.87407968065404	0.836757070708808
PPP1R3F	0.909908943027003	0.640018682542424
EFNB1	0.862083733155945	0.687723698445498
EDA	0.833873827216425	0.71272425085341
PBDC1	0.968694829118488	0.798912751287761
MAGEE1	0.820305240163936	0.681886736216408
MAGT1	0.831658113468414	0.761187635986156
FAM122C	0.806060720857336	0.852275394695819
SLITRK2	0.84497318911529	0.775059175546494
PLXNB3	0.896757010623734	0.746545201672344
DKC1	0.912999161614312	0.67703746409547
RPS6KA3	0.939535306103113	0.735688350638618
SYP	0.830760232528758	0.855386767885848
IQSEC2	0.850022536409268	0.780998407331544
RLIM	0.97014040147917	0.816308197155404
HDX	0.848899507826647	0.672914050818341
MORF4L2	0.963575275164913	0.785399047871766
ACSL4	0.841038621914548	0.545478878647929
NKRF	0.8701156146384	0.638390916390174
NKAPP1	0.823064264062701	0.733274554235015
SMIM10L2B	0.90449201056131	0.79577120522589
TMEM185A	0.867214170088296	0.499012348414834
CD99L2	0.83610175295953	0.484989555037948
FAM3A	0.896410771203634	0.761220702963791
MPP1	0.875452853534341	0.652480204879111
CLIC2	0.877360558315298	0.783903540667868
RPL4	0.857737863970479	0.686633496862871
SLC35E2	0.940429143525085	0.725158346302601

## Sheet: Table S7-2turquoise
	MM	GS
KLHL17	0.895983035913756	0.699976423849505
MIB2	0.934046767743341	0.767234477454378
GABRD	0.840454828654565	0.625352812625071
SKI	0.871115698665274	0.632484516613524
MORN1	0.800434958075132	0.808824785867138
FAM213B	0.808165725059986	0.568048325456024
TPRG1L	0.823134608722963	0.521792314567515
TP73	0.822753675119186	0.667173310538213
HES3	0.82765700374947	0.649864652573919
ESPN	0.844591410119445	0.674009582796416
ZBTB48	0.818357422827017	0.632306880939379
FBXO6	0.836412696121309	0.723297550708349
C1orf167	0.830560830778099	0.695011795170285
MIIP	0.895866524252334	0.610437214563222
VPS13D	0.861352157902825	0.568714255358493
EFHD2	0.831352366000867	0.595261033452329
CROCC	0.883610170401406	0.840496479354129
PQLC2	0.84203679101178	0.47780143466657
TCEB3	0.806277312501452	0.501403693738766
CLIC4	0.820310079109869	0.697727978554715
FAM110D	0.868515053420251	0.572610236266794
TRNP1	0.897032090437614	0.709209078541588
SYTL1	0.944304875017829	0.792346875134115
EPB41	0.855565792652686	0.846515469469899
PTPRU	0.845604011090269	0.656663722268507
ZMYM1	0.876479046418816	0.667259004882796
ZMYM4	0.962121135827642	0.726967023543009
CCDC24	0.851308195887449	0.71591517324211
SNORD46	0.915153540482967	0.676354210904954
UROD	0.800136351033138	0.580614039965194
FOXE3	0.88339840239007	0.611659058329683
OSBPL9	0.918539480984665	0.663651194299138
PRPF38A	0.883701452383159	0.577752483699588
ZYG11B	0.810955023835154	0.571547948980381
SCP2	0.885853821542689	0.639296144253399
HOOK1	0.860338942152495	0.721628829674602
PATJ	0.864004578359525	0.553147435638812
USP1	0.889747427759904	0.750981150846091
FOXD3	0.853408745709203	0.784390512304594
EFCAB7	0.808707098769668	0.520731161319062
MIER1	0.893203611869244	0.71361592258764
PIN1P1	0.922732141617981	0.728049722386392
SRSF11	0.935958776881977	0.621282046447719
TYW3	0.957729050495264	0.735528061479997
ACADM	0.87004829885521	0.689630694498668
SNORD45A	0.827352028966006	0.821784643762842
ST6GALNAC3	0.840534700999678	0.495461757342809
NEXN	0.847708013878638	0.616076786110913
PRKACB	0.851412488651979	0.642351090428538
SH3GLB1	0.950332822862384	0.793521549738759
PKN2	0.946227631676331	0.693194111550749
LRRC8D	0.828626233628757	0.616964947690222
ZNF326	0.895025312614356	0.633901978413174
HSP90B3P	0.846132131746923	0.51823078562466
RPAP2	0.932224587766266	0.682506395481643
MTF2	0.93734952937294	0.644419039931648
FNBP1L	0.89601912041344	0.535554319672931
ABCD3	0.892759363988305	0.627119452121815
PTBP2	0.825085863226565	0.501002142944269
AGL	0.947001275530836	0.776475425314134
FAM102B	0.923206491314518	0.739491743393759
PRPF38B	0.924692998910391	0.642795187859037
STXBP3	0.96708179335344	0.69825945613341
GPSM2	0.834886166214576	0.691671426364087
ATXN7L2	0.828837786411358	0.687256478586017
RAP1A	0.889666053195786	0.598058884961158
CAPZA1	0.87309404892634	0.509332637478565
AKR7A2P1	0.802582286849174	0.724848895597497
TTF2	0.892410316129138	0.645058911568108
MAN1A2	0.963871710415907	0.710660595277885
RNVU1.6	0.839124417473442	0.65119052038856
VPS45	0.96471385474692	0.651347927954358
ZBTB7B	0.82802361739114	0.601813946933338
HCN3	0.870442173378548	0.753444323017212
KLHDC9	0.819764287091205	0.636916922456391
DCAF6	0.935685905748561	0.644692095029032
BLZF1	0.937532546163819	0.59524208927667
GORAB	0.92496522664114	0.824306765988438
PRRC2C	0.877663484362637	0.625074677132265
SUCO	0.913936464586714	0.672683570178824
DARS2	0.812844298679155	0.677987170761804
RABGAP1L	0.82570140326942	0.449965534467466
RASAL2	0.845088031934638	0.558975671783121
CEP350	0.957036626971764	0.684352800705611
DHX9	0.924780882766935	0.734069907493683
RNF2	0.818056370269316	0.64411799896651
HMCN1	0.848963441971392	0.688474539620758
C1orf27	0.946040798849184	0.767340349777077
PLA2G4A	0.884488305187829	0.81363482286095
TROVE2	0.956764269863883	0.726898649470205
CDC73	0.85239330144401	0.528960352312539
CFH	0.870889885913245	0.697807651017223
CFHR1	0.81857235455299	0.695988649665737
ZC3H11A	0.937871561954429	0.815744633589673
MDM4	0.846118114058821	0.874533840006404
TMCC2	0.804315241347726	0.635652494577153
RPS6KC1	0.959001588194926	0.754470280499276
IARS2	0.877660877184214	0.726725018101405
HLX	0.876050252056285	0.59007458046498
MIA3	0.978684000320111	0.753204038343834
BROX	0.953368352652065	0.71433818345328
ZNF678	0.836226532952322	0.659035427818406
WNT3A	0.863938040507074	0.89728047615339
IBA57	0.846642191909561	0.730804689006073
GNPAT	0.941421849861375	0.765023024746581
LGALS8	0.913170639480436	0.706139179208874
SDCCAG8	0.903038273186434	0.591239849052683
HES4	0.928566198938461	0.78522806211263
TNFRSF4	0.804269459430098	0.67546634675298
ACAP3	0.905040448738207	0.629839435980405
DVL1	0.968120964006949	0.746540823519419
PANK4	0.828620796669996	0.770067436734377
GPR157	0.862058402958283	0.564408823812062
LZIC	0.832081534863479	0.673771808881045
CASZ1	0.801015661274761	0.718161052872811
CASP9	0.801181373647272	0.526973471597834
KIF17	0.80073077618512	0.841692217191729
EIF4G3	0.916117855779728	0.814833706818348
USP48	0.887041735134737	0.596264355425997
HNRNPR	0.920204391438945	0.838941362444142
STPG1	0.811710545829922	0.705241385321874
KDF1	0.875173718712174	0.705942023403703
TMEM234	0.894142108501115	0.713812820927786
TRIM62	0.842245450998741	0.674687773792754
EVA1B	0.911116793371639	0.678149609261539
RIMS3	0.924167502099914	0.776232711588168
CITED4	0.881956262691604	0.693262082988997
TMEM53	0.88147656924241	0.779141786801387
EIF2B3	0.867502405879352	0.762665522956402
MUTYH	0.808326059541333	0.619378616664959
EPS15	0.929172573285273	0.701839109755642
NRDC	0.966963762702427	0.734214547999306
ZCCHC11	0.910397845318177	0.648953847104055
SSBP3	0.916784604041529	0.699381102432975
TTC22	0.849631412916357	0.784590798387734
USP24	0.942236739545245	0.623253088332218
MYSM1	0.959574943370576	0.672756094018348
KANK4	0.842333124933849	0.719499121982186
DOCK7	0.955886817234553	0.666997955507515
SLC35D1	0.80715559689404	0.646052604691666
SERBP1	0.868397298042593	0.840373797271646
LRRC40	0.905492075941638	0.87489050100404
ANKRD13C	0.923099631119073	0.706794943296363
ZRANB2	0.953819885811292	0.704244335851511
PIGK	0.883320804623826	0.516071672277463
ZZZ3	0.971012839546462	0.715019757441933
USP33	0.838986842149314	0.534728451453361
AIDA	0.875829025349713	0.62276680412756
ADGRL4	0.901677410697444	0.691498294748384
SSX2IP	0.836807290086233	0.793296138633783
LPAR3	0.80341302631976	0.701197700002934
ZNHIT6	0.927385840260084	0.717763077635397
ODF2L	0.900453890136237	0.673168317711145
KYAT3	0.879619446623851	0.655684606264144
ZNF644	0.902025162394604	0.681776116729448
GLMN	0.891359560909287	0.670591675877127
EVI5	0.912284042736044	0.77554732175694
ARHGAP29	0.837110438484074	0.595111116583829
DPYD	0.944304363145553	0.639435097931328
LRRC39	0.818290708860828	0.781133033188865
DBT	0.844578912377812	0.708273050811655
SLC25A24	0.906807683148541	0.765029228842764
CLCC1	0.911375201779919	0.619266112928408
WDR47	0.837680703743466	0.663090879583219
LRIF1	0.845943	0.620398920993549
TRIM33	0.924093594064289	0.616090239763611
CSDE1	0.942490403889005	0.645856777186934
SIKE1	0.934339050163849	0.836511868905432
GDAP2	0.942588703174725	0.611918817436712
WARS2	0.939924149659204	0.740975000212615
RNVU1.1	0.901583924032087	0.768157455406976
SV2A	0.821948619018843	0.636090442363667
ANP32E	0.907482443538844	0.745467642349723
GOLPH3L	0.833245677002347	0.756740213668284
S100A3	0.859690757773497	0.526330487035809
DENND4B	0.868286550877418	0.878791033751827
CRTC2	0.901712716446821	0.768433155756393
SCARNA4	0.910662127804643	0.915573978476516
CD84	0.861302210077969	0.589005250465537
DEDD	0.858110860614903	0.601209228394453
B4GALT3	0.838572145273744	0.532874681379618
NME7	0.87362146054658	0.589310771967424
KIFAP3	0.902750789832248	0.676883054489046
SNORD74	0.868748181552671	0.676828471166139
EDEM3	0.90837743339068	0.550048676083448
FAM129A	0.826813598308124	0.708741244209802
TPR	0.974331824292895	0.790242365159141
UCHL5	0.872914502926657	0.719756632140644
ZBTB41	0.912667219360605	0.537547531696573
DENND1B	0.881918480320292	0.638762349060511
DDX59	0.819303669602933	0.591793782680222
PHLDA3	0.810200061808706	0.579760631068507
CSRP1	0.804656086058942	0.689589185506421
INTS7	0.912084286874703	0.778161277108808
GPATCH2	0.958783618544512	0.699890844957384
EPRS	0.949346894001172	0.755734758439656
RAB3GAP2	0.964279280666441	0.674128919317708
TAF1A	0.803616803551096	0.525258649190137
NVL	0.873784183495998	0.767016671377577
ITPKB	0.804516323578599	0.550400514213674
CDC42BPA	0.95158496294191	0.695410001035608
WNT9A	0.877504520829191	0.611268400611525
MRPL55	0.866974588333128	0.715956491853707
TRIM11	0.919236005682633	0.782323197264388
NUP133	0.943789982373842	0.712916298952271
SNORA14B	0.82542000267345	0.527098556615317
ARID4B	0.875994846975853	0.781388668320035
LYST	0.90209234462496	0.586648232747181
CHML	0.890919709269127	0.622612926895404
CEP170	0.938437457724518	0.624014513451354
C1orf229	0.836527114904094	0.673598692576619
ZMYND11	0.972121518694247	0.710226622712809
PROSER2	0.90076048743135	0.66323781472308
PRPF18	0.97319227449899	0.78422043547946
PTER	0.875037494807946	0.648142942817861
MRC1	0.8850015013603	0.618814677756349
MLLT10	0.877231974258309	0.511322006866128
RAB18	0.890489010547884	0.66153737396449
WAC	0.892412242744438	0.639008219428562
ZEB1	0.86998646418463	0.573565462263982
ZNF33A	0.968279591264024	0.789557481597964
ZNF37A	0.965238376426125	0.749078033103862
NCOA4	0.960151523506983	0.750445675147354
BICC1	0.81221348273899	0.634166487338179
CCAR1	0.894819075017568	0.707582762109145
DDX50	0.830894010249419	0.557485194181763
KIF1BP	0.874341677223819	0.683769449641839
VPS26A	0.937030112461385	0.802540117771521
COL13A1	0.820320343551721	0.737201980561596
FAM149B1	0.818671626162923	0.552516705703198
ZMIZ1	0.837647532470431	0.625975192813184
TSPAN14	0.828889199131186	0.621595000679647
CCSER2	0.833100418938954	0.511078523569138
BMPR1A	0.878823876482757	0.648841520425737
FAM35A	0.894763784686156	0.701403914324334
TNKS2	0.923825002225781	0.710212558148769
BTAF1	0.888937953782469	0.619760950737007
ZNF518A	0.928068532493508	0.611120310235005
LCOR	0.849069145414054	0.786186963045385
C10orf12	0.935354584532783	0.695630473227544
ZFYVE27	0.92069173918028	0.859952321450732
R3HCC1L	0.954953024451505	0.706424547635559
SLF2	0.845161679080186	0.601552843808799
SFXN3	0.820918282837195	0.60513885504149
HPS6	0.860587634572771	0.672141744502238
ADD3	0.842693639186443	0.612555399499818
SMC3	0.975585504058077	0.796232779633846
SHOC2	0.902764070490452	0.658313906825519
ACSL5	0.812704955869851	0.463847797641758
ADRB1	0.827389590506048	0.765665658823173
FAM160B1	0.899483139821388	0.58828798573057
INPP5F	0.906981526045413	0.834569998458107
WDR11	0.955381633694741	0.696297920106616
ACADSB	0.865231430737908	0.787548950181064
HMX3	0.859196571277531	0.598928152480439
FAM175B	0.979202863063842	0.740846162251042
EDRF1	0.957813124556416	0.694295477864399
BCCIP	0.944163321351621	0.765995574923214
PWWP2B	0.940758421313416	0.836940859197887
VENTX	0.808180237469623	0.679206
IDI1	0.860715220672519	0.589997258621662
ADARB2	0.838527965466305	0.750408312414086
GDI2	0.938475548974769	0.780842569565932
IL15RA	0.863887299110467	0.624046013428315
KIN	0.944078730285265	0.795630635713032
GATA3.AS1	0.801153332895372	0.554149648126732
UPF2	0.972402695236126	0.739731710886579
DCLRE1C	0.909189982697277	0.670035916036094
C1QL3	0.868825704723807	0.707597842438942
DNAJC1	0.828523183625387	0.508892234734536
ARHGAP21	0.946675082695826	0.687325607356852
ABI1	0.859678564837095	0.739941110992222
ANKRD26	0.953324556574435	0.79057993377322
YME1L1	0.949176588044057	0.781354556705956
ACBD5	0.930691322015575	0.723339899874156
MPP7	0.93303446018825	0.661899267267872
ARHGAP12	0.889725050601292	0.716965684032431
ITGB1	0.917290917319051	0.698699784060286
CUL2	0.966680368221773	0.737712443344474
ZNF33B	0.934129933266034	0.669032934448055
C10orf10	0.805071066527983	0.680140845751372
PARG	0.806244022605866	0.500657766830711
ANK3	0.817093508865487	0.467243848636138
HERC4	0.908690600492472	0.718965530108059
TACR2	0.898931532428872	0.782061984305548
TYSND1	0.88543282616069	0.712930326294891
SPOCK2	0.846754778471225	0.743586665583961
DNAJB12	0.825975228192981	0.618975804185429
NDST2	0.906163180383216	0.630753653793958
AP3M1	0.938589472617496	0.601520598880924
ZCCHC24	0.812293987812843	0.412342514041078
WAPL	0.933205471875599	0.68519672513511
ATAD1	0.90457743762521	0.760310605086316
FGFBP3	0.891862824461227	0.805077361111672
IDE	0.969487489064777	0.730576500543927
TM9SF3	0.939823815279753	0.674278839046917
LOXL4	0.885287615293953	0.79452156399617
ERLIN1	0.853306532932277	0.60005002911293
LBX1	0.869737466997905	0.782193180139084
SMNDC1	0.826315569083957	0.721709890096753
DCLRE1A	0.88790267545671	0.608220932061987
CCDC186	0.967135407872644	0.76791674318108
SHTN1	0.924753179887831	0.696726263101165
RAB11FIP2	0.943012866088421	0.720773571150574
FAM204A	0.957819560885354	0.692830633639091
CACUL1	0.825719668365501	0.405893374264229
EIF3A	0.937725169812963	0.789205010879947
ATE1	0.925351116903756	0.628364546719862
OAT	0.84428541009038	0.687293441100747
FUOM	0.914798999156685	0.788245532012988
DRD4	0.945978739364586	0.781178076180965
EPS8L2	0.835516687114869	0.6736589212029
CRACR2B	0.84649030503151	0.801460717929257
TNNI2	0.894647361908586	0.698654787483704
KCNQ1	0.824469653233969	0.68317081956499
RRM1	0.908559839551979	0.761312388545427
TRIM22	0.853904724651681	0.603122554050429
ZNF143	0.909494658141508	0.778005999371135
CTR9	0.969700518539458	0.780154515969503
USP47	0.95184002702146	0.73559956865093
FAR1	0.956252085817335	0.737178131363192
C11orf58	0.974274907653569	0.779830557596127
NUCB2	0.927451126902243	0.870901518323036
ST13P5	0.854733207446606	0.722822667013068
GTF2H1	0.945332816073506	0.739038714061027
ARL14EP	0.859790824994942	0.531724570819581
QSER1	0.958697224427711	0.632269467408682
CAPRIN1	0.95664056403197	0.752636141937352
EHF	0.806017348462934	0.615269995872441
PDHX	0.82089704448606	0.614180783867459
TRIM44	0.939203996483001	0.750303929021769
API5	0.952753507206379	0.641826184153231
HSD17B12	0.894084612392511	0.78946298186699
CD82	0.819591022899867	0.641028092999185
SLC39A13	0.899940493305472	0.879974405831261
RTN4RL2	0.863292446221917	0.662653648685063
ZDHHC5	0.804625957256248	0.496037599576862
C11orf84	0.888136500226489	0.696742738082458
DPF2	0.856029091261778	0.720862034318935
MALAT1	0.884748931074478	0.694513030824327
CCDC85B	0.896155309741514	0.719932380739209
CST6	0.898128558993862	0.731483739728944
PELI3	0.874653484915799	0.779709359784677
TBC1D10C	0.800656762511178	0.594351093624554
ALDH3B1	0.884835765468905	0.650402680361658
PPP6R3	0.952714777861839	0.723281611866926
PPFIA1	0.944293106281093	0.744098187439731
FOLR3	0.839371679242298	0.714310795861731
POLD3	0.917516586580215	0.682113312862409
EMSY	0.849805943940002	0.512948860786248
PCF11	0.831311502742922	0.70076976205124
EED	0.842973907522215	0.635155348892124
CEP295	0.96356972499758	0.681503971971902
CEP57	0.954001617226819	0.738227707568694
JRKL	0.900668722451146	0.645015096675567
BIRC2	0.836039764619566	0.618728908385716
DYNC2H1	0.860441095500086	0.573627658916454
AASDHPPT	0.88934030653335	0.556682071855479
CUL5	0.926947813475931	0.831618546504769
ACAT1	0.92840369287724	0.689154391359308
ATM	0.890208404134219	0.583132076673451
C11orf57	0.920869327503023	0.614629054514617
C2CD2L	0.867402187010823	0.812003845999307
ARHGEF12	0.936401940353203	0.653702464577102
IRF7	0.810269894713561	0.650653524207416
MOB2	0.888991697429273	0.645877991864624
DUSP8	0.889049628769537	0.827401428010168
SNORA54	0.900779363064128	0.599603901080428
APBB1	0.905216486568695	0.68648176602799
ZBED5	0.87990083478391	0.489128640667133
COPB1	0.970071699909274	0.836918927192793
PIK3C2A	0.900797434150313	0.611577978800449
HPS5	0.847874798747263	0.503442251716907
UEVLD	0.910957219616136	0.638308800955542
DBX1	0.8091243501358	0.710562994072852
LIN7C	0.880269527323343	0.609894402670754
CSTF3	0.889266278858278	0.727440643823348
TP53I11	0.827925037925046	0.657721588452012
PEX16	0.917951713196604	0.810016009866093
CKAP5	0.974542849361006	0.746581514800844
C1QTNF4	0.871232579696177	0.648470514297433
NUP160	0.927665620365397	0.716666101687252
SLC15A3	0.887868942115893	0.694226399451827
VPS37C	0.871753294078233	0.585059016303853
CPSF7	0.905223246269972	0.655781613404977
FADS3	0.82900268705936	0.517755405703889
EML3	0.862300706441542	0.658945253376159
B3GAT3	0.873829417776254	0.725314452714144
INTS5	0.802120459940641	0.509194026291642
UBXN1	0.887811670014518	0.712132551379796
ATL3	0.821196363845725	0.642505847690016
MACROD1	0.851545945791475	0.678952058402545
TRPT1	0.904703640346277	0.795861210259796
RASGRP2	0.831594775082817	0.748115293978805
CDC42BPG	0.870481606801665	0.732191528974583
BATF2	0.845310994013476	0.721179375942831
NAALADL1	0.899904466224729	0.720876949296688
SYVN1	0.80633132736474	0.466864378966082
EHBP1L1	0.835710254737703	0.636854749701781
MAP3K11	0.876615912345837	0.564824789997527
CFL1	0.80458792235166	0.604828707764634
MRPL11	0.915410503593739	0.860752148369636
ZDHHC24	0.87199676804114	0.816836826075783
PTPRCAP	0.81443111366533	0.635723070398552
PITPNM1	0.913989638116837	0.769298497836018
ACY3	0.843888114623734	0.607836396813785
UNC93B1	0.92164033846121	0.717408333702259
KLHL35	0.873690481630568	0.712285253105002
THAP12	0.926546766654467	0.830447155817791
RSF1	0.934028220387085	0.821220941878319
INTS4	0.862625553729738	0.605489260742772
FAM181B	0.855876256616671	0.583043455493109
SYTL2	0.911414002534128	0.715950986804299
MRE11A	0.800877441965064	0.418544745275074
CWC15	0.874144530784534	0.770411733200021
FAM76B	0.823543528056749	0.58667797136624
MTMR2	0.958561679631536	0.658514860167735
CCDC82	0.874994525896323	0.555621160106926
MSANTD4	0.949909665639726	0.798277258780781
CWF19L2	0.907038103642285	0.603051819351356
ALKBH8	0.87272650841889	0.652681528821514
NPAT	0.918846735907319	0.718849431840158
RDX	0.94925499590229	0.822456798336286
ZW10	0.927311998341958	0.777663085071755
USP28	0.833784217552222	0.507627
SCN4B	0.869732140508372	0.688347818082187
DDX6	0.885235051519276	0.788780636117816
ESAM	0.856229014632029	0.720566551958694
FLJ45950	0.834630317299051	0.673782522464148
ADAMTS8	0.838737911365228	0.724929470835097
ERC1	0.942415588973899	0.636056763756172
GPR162	0.84334510201422	0.705027422032018
PLEKHA5	0.842119208642262	0.606320538440473
PYROXD1	0.888978225710895	0.780176844020033
ETNK1	0.805831742574436	0.607392304247208
FGFR1OP2	0.906323872592177	0.8291527243562
STK38L	0.943228644840282	0.752590237157534
REP15	0.830407407562133	0.516235657979482
KIAA1551	0.83655429086596	0.556583666419997
FGD4	0.896693087268053	0.576730174965611
DNM1L	0.933891813378715	0.73925047557029
LRRK2	0.826892203659695	0.448691858440575
PPHLN1	0.910169977865996	0.757986322347057
IRAK4	0.939203218704274	0.685235347917392
ARID2	0.927919768418205	0.601878792038343
CCDC184	0.844522993485241	0.675239855691136
PRPH	0.853538022708645	0.643713237811354
DAZAP2	0.882367347758701	0.716063062938721
C12orf10	0.873843774689258	0.78594230857929
PRR13	0.897207665322978	0.789298603831105
TARBP2	0.868396488312162	0.754298164079685
HOXC12	0.811009284313434	0.684385444114703
COQ10A	0.833640654829271	0.56806151914688
MBD6	0.889158770426466	0.865784988039479
USP15	0.897423531256278	0.706136792368356
MON2	0.931261952866079	0.619416968974629
XPOT	0.833889073661919	0.695045234408419
CAND1	0.972585521462919	0.764401318683319
NUP107	0.902194640370606	0.751412527706048
MDM2	0.90892941221014	0.698221783193169
FRS2	0.959200072825088	0.794006807581289
CNOT2	0.942154659588777	0.695474919699618
TBC1D15	0.904708977261386	0.636787853393086
ZDHHC17	0.964149355077203	0.80881367484493
NAV3	0.800699790122934	0.601469347657313
TMTC3	0.938951316724577	0.630051893408682
MRPL42	0.836998261341528	0.519147746507167
NEDD1	0.943021258797088	0.702073933484255
SCYL2	0.937633202168847	0.681701372452446
UTP20	0.883515676365647	0.681870313585878
HSP90B1	0.93550852211676	0.752441179158935
HCFC2	0.890935995889271	0.601041995585148
RPL18A	0.908047356686564	0.764478693551471
KIAA1033	0.965690554374731	0.638742910225312
POLR3B	0.929173360880214	0.74965959491211
RIC8B	0.830118909803992	0.550915475120106
TMEM263	0.88724002073779	0.747625441283484
FAM222A	0.817253394550166	0.780976258839051
TCTN1	0.80858487302866	0.47744745460713
PTPN11	0.947952823236768	0.763025252159301
TMED2	0.923387761073229	0.641302906066458
ULK1	0.859428915744107	0.585571201216082
SNORA49	0.889983520001048	0.571005084408397
FBRSL1	0.946057699962765	0.752945319004389
ZNF140	0.924250497309123	0.712130837150168
KDM5A	0.938294298898826	0.686993913127717
FBXL14	0.912661485606532	0.852212389562634
C12orf4	0.951183279293577	0.769750350652867
ZNF384	0.812153188939548	0.611434309823515
MLF2	0.844341559638894	0.759354194513957
SCARNA12	0.867062249260298	0.568664552906149
KLRA1P	0.805060655956295	0.475531779340672
TAS2R20	0.802453888918719	0.478218210879917
LRP6	0.896580783214154	0.733859359397742
EPS8	0.954776057991586	0.762933487729972
RECQL	0.951263885868294	0.802065805530058
LDHB	0.937489366501162	0.786382939698387
BCAT1	0.861037623879923	0.660963301863953
ITPR2	0.9840363254712	0.762462791072814
ASUN	0.939872986464433	0.724604318048884
ERGIC2	0.949759578605741	0.728427170377048
IPO8	0.969466030256301	0.684695740370286
GXYLT1	0.807796866249411	0.505270656794888
PUS7L	0.949822603381653	0.698092127467397
TWF1	0.956276970617787	0.815581157201179
RACGAP1P	0.804567190338087	0.617251310652723
SCAF11	0.959738073022037	0.717513785034681
RPAP3	0.954761917867449	0.705671581532352
HDAC7	0.895930102942837	0.772249448622904
SENP1	0.873942467142152	0.542007559497331
NCKAP5L	0.804680171211672	0.564444870964035
RACGAP1	0.84822183832182	0.564786393906818
LIMA1	0.933154682365295	0.73105291707825
POU6F1	0.900363909532673	0.678812709386086
FIGNL2	0.804408418393818	0.721785585060063
ZFC3H1	0.885614828025047	0.690850530597668
TRHDE.AS1	0.806928861160859	0.56702104227049
KRR1	0.949232362437394	0.817696896825298
NAP1L1	0.930637529170665	0.824732784782962
OSBPL8	0.94874190979419	0.73312580115495
PPP1R12A	0.943901632751605	0.632340312557223
CCDC59	0.909333706023446	0.83952064555812
CEP290	0.971173762239331	0.793029562072374
POC1B	0.814749381740533	0.615339512484704
EEA1	0.964428258631998	0.79467529693849
FGD6	0.851261969787939	0.698574791474924
UHRF1BP1L	0.92841968966072	0.767374799496606
ARL1	0.835517520615897	0.496023290240261
GNPTAB	0.926313453062295	0.600540319841257
IGF1	0.80031867658943	0.738455019135773
ALDH1L2	0.846695354973278	0.7124202178799
MTERF2	0.80504648197388	0.496678087696442
ALKBH2	0.813242602062592	0.490790405103071
MMAB	0.876541043381618	0.724302094065247
TAOK3	0.966852081218247	0.757017614438785
PXN	0.804041918701568	0.596694094035563
MORN3	0.865215160707782	0.759202028124133
RSRC2	0.90014926352717	0.751518736792133
PITPNM2	0.926816831360963	0.662699314984278
MPHOSPH9	0.923697187057241	0.758914264293599
SBNO1	0.931041417194127	0.83196981739313
DDX51	0.843429936495838	0.569775980871034
ZNF605	0.879572935888646	0.600743680682714
MPHOSPH8	0.815038598777814	0.649618249738011
ZMYM2	0.961076415031772	0.700889395731709
IFT88	0.831820219587647	0.519906610097811
USPL1	0.904741462736874	0.716186744312189
PDS5B	0.957876033373681	0.681385268002514
FREM2	0.824809060148962	0.529724311730053
NHLRC3	0.802706914073996	0.40177164680426
COG6	0.924360022503906	0.668178754489122
WBP4	0.956235673005719	0.739904994828664
NAA16	0.877812602228529	0.685211372948153
AKAP11	0.899236773991955	0.55153215092212
LACC1	0.904199245826842	0.779104040733081
GPALPP1	0.86256129010781	0.64938870223522
COG3	0.919250775145189	0.721024354315009
RB1	0.932128294444313	0.634569562318662
FNDC3A	0.942914565202215	0.717480934923019
CDADC1	0.851063162632943	0.591619981764488
SETDB2	0.88733783841583	0.679909076818929
CKAP2	0.898739060392005	0.733976437755594
TPTE2P3	0.831328580452039	0.538126165877819
HNRNPA1L2	0.892918866684774	0.590503444691058
PIBF1	0.968848888002908	0.801494647793334
MBNL2	0.871612816802593	0.693538045025234
RAP2A	0.868468336439877	0.631391849409334
IPO5	0.928803496330408	0.777846592421539
TPP2	0.969821160107377	0.724208719350972
NAXD	0.85268897179929	0.708876678294901
SOX1	0.828013350571527	0.642700820465151
GAS6	0.874921240418594	0.726371308521383
CDC16	0.859842462486073	0.54567920050896
UPF3A	0.833557103100422	0.723509357375108
XPO4	0.91956233906389	0.646959377930471
MICU2	0.855516593617869	0.820132136214875
CENPJ	0.940642197804253	0.670308038341307
MTIF3	0.860026255487999	0.653216490868265
SPG20	0.948794825180887	0.707269210539521
POSTN	0.82512223065704	0.785047962601254
MRPS31	0.853763252275595	0.644935800640426
VWA8	0.925847642044723	0.675958766859463
ZC3H13	0.965926765070583	0.747971560885788
SUCLA2	0.94275343301029	0.825899878787221
MED4	0.917127039405754	0.85637022091276
PCNP	0.846270152246301	0.889481728855004
KPNA3	0.94541396035499	0.686114601604179
DLEU7	0.845436453708729	0.670859922207081
VPS36	0.813442028818561	0.608878520001488
LOC102723968	0.873340905865204	0.659117402568039
DIS3	0.917489892975094	0.737809476400152
MYCBP2	0.953584489973045	0.696333010352459
RNF219	0.931067335759425	0.749347798080405
RBM26	0.908459330553328	0.653245301038965
SOX21	0.877463685455204	0.643230909166461
UGGT2	0.923893300775933	0.767746847573613
KDELC1	0.807930078706863	0.711163725554685
FOXG1	0.808863456520055	0.745485634145144
G2E3	0.908840698128657	0.706213107730501
SCFD1	0.973447211303205	0.783263402397096
ARHGAP5	0.881153117324312	0.539853794700203
SRP54	0.9066286476232	0.725238513017944
MIPOL1	0.884442821960255	0.708622133752532
PNN	0.929640359616952	0.806931796820929
CTAGE5	0.808619693304362	0.621697411818344
FAM179B	0.934961691925449	0.628400736004176
PRPF39	0.903078098367782	0.657165256606842
ATL1	0.869936904138989	0.605328455007247
STYX	0.870919024373335	0.652714981441857
SOCS4	0.940542339434698	0.735922422140863
KTN1	0.954076638508821	0.811716043502257
TMEM260	0.870989906269656	0.507633933021571
EXOC5	0.935016905608547	0.734868949253098
AP5M1	0.950206968180873	0.702316013831686
ARID4A	0.94300363422295	0.693985002700421
KIAA0586	0.944418666886907	0.659876275079809
DAAM1	0.815118839215031	0.451183647436269
MNAT1	0.895314459539765	0.614522060701245
SYNE2	0.908036705986125	0.651018618473709
MTHFD1	0.804369080387159	0.751762737404224
FUT8	0.924512103986964	0.736708135814639
GPHN	0.88803181340582	0.662098671501622
MPP5	0.945848385196611	0.744526378837094
RBM25	0.943332526032836	0.762880878273939
ACOT1	0.817718413064064	0.563700706109143
ISCA2	0.807307044926087	0.551096346166194
ZC3H14	0.939296215767041	0.654321563911966
PSMC1	0.884545498564219	0.77315423235862
CPSF2	0.927124161687498	0.797047978366021
GOLGA5	0.987302836616133	0.787614320720335
IFI27	0.812554815862912	0.596100938528077
GSKIP	0.847102924216673	0.74751552593612
PAPOLA	0.942455313314749	0.695387987630978
PPP2R5C	0.926340554361762	0.645682702278678
AMN	0.845601639420606	0.776054415018914
TRMT61A	0.863600546730283	0.679735733452774
ASPG	0.829362045099911	0.729160322869269
INF2	0.898777305935196	0.689784595402383
SIVA1	0.934798544225263	0.782390273179143
CRIP2	0.869299720662074	0.561753097580823
TMEM121	0.892741343090522	0.675901666929543
SUPT16H	0.950135591970138	0.82307408811626
CHD8	0.945720937216384	0.707158991289868
TM9SF1	0.808561004598576	0.538815295322865
SDR39U1	0.898962063776898	0.727189282244499
HECTD1	0.97253306905551	0.722002679904199
HEATR5A	0.925461821140926	0.73603487984731
KIAA1143	0.884439644452814	0.586880491658647
SNX6	0.92462731040312	0.719648881634745
RALGAPA1	0.880190870376923	0.550618085869434
SEC23A	0.935553478133028	0.703273499345849
TRAPPC6B	0.939997380439513	0.72175074189864
MIS18BP1	0.9056031731174	0.605219546916373
NEMF	0.95830072458514	0.820038368352549
MAP4K5	0.922908869276341	0.758377527222885
NIN	0.968346428819303	0.751978952614776
FERMT2	0.855897925381952	0.695460882971887
DDHD1	0.850528903323169	0.540645883439399
TRMT5	0.923802457680705	0.626235319991812
WDR89	0.814748663132352	0.452250803699354
VTI1B	0.923368598229419	0.681899604242809
RDH11	0.83034413221562	0.682944735824463
ZFP36L1	0.826793763214716	0.542244197160403
MED6	0.924663264864344	0.775610894246635
ELMSAN1	0.842826711682377	0.77662175642085
SPTLC2	0.879239965578039	0.614875205570996
CEP128	0.915085640610725	0.803035251799617
GTF2A1	0.813730723004457	0.481123959343281
SEL1L	0.971890104695491	0.737779738817372
GPR68	0.819006840768972	0.730492294835834
PPP4R3A	0.917877979658488	0.689444037588703
TRIP11	0.976040985702392	0.700665412353236
ITPK1	0.842033186086437	0.569585063576287
BTBD7	0.881099434127169	0.721282167568316
DICER1	0.918144301983063	0.56029707085912
DEGS2	0.862996636976225	0.822982808337326
SLC25A29	0.88682576693316	0.692658005439147
ANKRD9	0.905115629931257	0.709968886695213
BRF1	0.901417217808478	0.624130939103385
SNORD116.1	0.85990714406749	0.619239781207348
SNORD116.6	0.807731504924891	0.465653425621764
SNORD116.12	0.803264640867672	0.495924959678084
SNORD116.13	0.837494125564486	0.503868134042781
SNORD116.25	0.824005239858353	0.467305837328349
SNORD116.26	0.828489463805487	0.4393374967983
CHST14	0.927174041502874	0.800212533428161
DLL4	0.81040998706869	0.742351368173021
MGA	0.950197558801813	0.6543465443738
ADAL	0.845302933449953	0.678800797336197
TUBGCP4	0.897603051624629	0.606838009844739
CTDSPL2	0.93581201743715	0.688056746473646
USP8	0.949955587589847	0.67006103381083
AP4E1	0.884286737037872	0.803860345608623
TMOD3	0.833522489257161	0.534536777038519
CGNL1	0.817219113763085	0.584323715446424
RAB8B	0.820237681770869	0.599325668586395
HACD3	0.940515710473445	0.729399914928289
BBS4	0.8457181190357	0.55749421824664
PML	0.846882783554364	0.665100788645785
PPCDC	0.814738815924261	0.467298222706165
C15orf39	0.914776652367865	0.721093267541539
SNX33	0.812600632475796	0.66448332483952
UBE2Q2	0.874193497097967	0.829217358264583
IREB2	0.978516973129415	0.761513285736804
MORF4L1	0.862733520790297	0.873998759983348
MESDC1	0.845386496273404	0.549149361981587
MESP2	0.831442209110827	0.621695470868346
GDPGP1	0.851409086042825	0.574940211693236
LOC400446	0.843293347072263	0.655133425652846
IQGAP1	0.957815861896857	0.672781518178308
LOC646214	0.83157715506541	0.489289836835073
UBE3A	0.915132301831917	0.763507198948989
MTMR10	0.854054218163973	0.684909370297521
FMN1	0.824224672308512	0.559351214279586
AQR	0.975883483458411	0.714665413097897
ZNF770	0.926784036119233	0.723822095063998
C15orf56	0.832113728725741	0.731741352022137
TMEM87A	0.939592501617005	0.636308462858668
UBR1	0.881390479444823	0.70073373084263
ZSCAN29	0.909538096153867	0.754855479599871
TP53BP1	0.949654304309451	0.697538110430893
FBN1	0.820357909467646	0.66431523738378
CEP152	0.865090129747173	0.72742333349937
COPS2	0.935035929721505	0.863706022991365
ATP8B4	0.869911393532239	0.609426950206182
TRPM7	0.9450765225874	0.789970385823767
DMXL2	0.936069249981112	0.669909339147986
LEO1	0.921741375400428	0.845902332115697
MYO5C	0.930913097621992	0.690335786970692
MYO5A	0.968577259834844	0.776484743535322
ARPP19	0.802350646475966	0.596571442483863
NEDD4	0.902581174170471	0.616132832163981
RFX7	0.904171439486171	0.514267918261983
ADAM10	0.949173919199798	0.61350404278279
SLTM	0.959957220875778	0.755183122298887
BNIP2	0.914515401863842	0.847474077920779
ICE2	0.955768384605608	0.719597665840421
VPS13C	0.966807319561315	0.68338174709565
DPP8	0.96528219961834	0.719990220542431
VWA9	0.83664094141811	0.615427386505534
TLE3	0.802367749774013	0.608855430111723
MYO9A	0.941971584691134	0.591584339852797
ULK3	0.885410889882886	0.782452494494711
MAN2C1	0.83104027829441	0.673495697670328
SCAPER	0.925238400699496	0.624420294576554
LINC00597	0.814619217906898	0.621272722036887
EFL1	0.933698526868908	0.672558508269852
BTBD1	0.890688706912927	0.671306632112573
HDGFRP3	0.802849380576705	0.587189955997856
CIB1	0.881252426557275	0.806050214814153
PGPEP1L	0.821087899553811	0.777404580977796
HBQ1	0.801295946702905	0.698258227867535
RAB11FIP3	0.892891823786473	0.728029461017456
CAPN15	0.836066121527262	0.604741596733764
WFIKKN1	0.806508303323345	0.634032003034025
WDR90	0.907755769737657	0.79039062568213
METRN	0.940003208055664	0.670760810722607
FAM173A	0.943354435530999	0.752975462214321
CHTF18	0.823889662680569	0.741451570888607
E4F1	0.842629967918713	0.815508698806543
IL32	0.858825586787782	0.696795148296184
ZNF205	0.843526147812933	0.789743918192634
ZNF75A	0.923341974088086	0.644572600939416
CLUAP1	0.825521360120231	0.659582215150089
GLIS2	0.830009730339724	0.477536179772678
MGRN1	0.843885782039945	0.539169841246716
NUDT16L1	0.872791375685449	0.576261270133525
ERCC4	0.895410386477668	0.588335504389634
CCP110	0.961388107909378	0.710721898922374
UQCRC2	0.912402313875336	0.788010117800706
ATXN2L	0.903035332698435	0.700629808851496
PAGR1	0.835175465618834	0.478744650089806
TAOK2	0.823850422248686	0.750019745463208
FBRS	0.906978911347253	0.733175050113788
FBXL19	0.882827619126699	0.751316241425234
SETD1A	0.847279330476922	0.653099325582773
ARMC5	0.805454885863851	0.640355279560909
ZNF720	0.821237710092024	0.552753412625244
PHKB	0.967244835758709	0.637667626980053
LONP2	0.813792903668648	0.478303700758546
PAPD5	0.818532748337188	0.547317506427712
CHD9	0.962845735112219	0.654499998889289
LPCAT2	0.817736343526952	0.62866514605641
RSPRY1	0.939157195789088	0.7373144203733
KATNB1	0.800061711100351	0.671768253574505
TEPP	0.853652051408538	0.698736276595442
FBXL8	0.811768706213905	0.566288618967061
FAM65A	0.812965748972546	0.689167030658297
VPS4A	0.874533182423967	0.629447110021757
ZFP1	0.882721319072822	0.784377368892733
ATMIN	0.801500469414706	0.748316856552037
FOXL1	0.859321783563006	0.727476132261201
ZFPM1	0.883051117647295	0.630860389138003
CTU2	0.863173525588142	0.824899461427222
CDK10	0.843400573079991	0.620669370149308
ZNF276	0.896191516094135	0.712693093415381
DEF8	0.870572178483071	0.643230554946963
RHBDF1	0.86334447951746	0.633563083233623
METTL26	0.932745680035347	0.819009160533174
TSR3	0.886970789240221	0.702946745377762
HS3ST6	0.812929443298141	0.692574350909524
ZNF598	0.89548970647476	0.690405053335966
UBALD1	0.836792149413183	0.73552694910425
CARHSP1	0.91443672125471	0.699366344393011
USP7	0.921099908558536	0.638530936984319
ARL6IP1	0.845299336041529	0.59097641174345
SMG1	0.883185643629466	0.644767454563913
THUMPD1	0.960016853384316	0.80618963675347
ERI2	0.890588146892221	0.58926705828283
PALB2	0.933000773030281	0.704027637857357
RABEP2	0.836414284238318	0.68969419621408
TBC1D10B	0.930754639303576	0.715559761007477
ZNF747	0.920479531273466	0.766951442908312
ZNF764	0.856386384471991	0.597670334905381
ZNF689	0.855836047153924	0.658713883629913
ZNF668	0.808404364750716	0.606805716302405
VPS35	0.95096582391183	0.661634516758078
ITFG1	0.841235314387118	0.452780899531075
BRD7	0.976720380972094	0.798820140559049
RPGRIP1L	0.917095258481191	0.685456843463745
AMFR	0.855661467226446	0.665509973560733
NUDT21	0.968461148797959	0.727043097666166
ZNF319	0.8038904606385	0.624136538970125
CNOT1	0.925584621806019	0.582606030674348
NAE1	0.948731498137466	0.734793191050556
TRADD	0.857259388770373	0.673251175331902
AGRP	0.818173659769055	0.687906541253849
GFOD2	0.856794171020388	0.631944791336675
BCAR1	0.826369068916965	0.503154534743882
CYBA	0.864003876501154	0.628200529599465
MVD	0.855411536981136	0.836911223574053
GALNS	0.893890607615868	0.619644804987184
CHMP1A	0.900768749416159	0.664997603930185
SPATA2L	0.89034324862679	0.751576771084963
RPA1	0.819229136788699	0.659842362436999
HIC1	0.944841308939336	0.689275066698196
SPNS2	0.844699243010431	0.521349131337825
ARRB2	0.803587418330767	0.586904798707315
MINK1	0.905706918485492	0.772322531449606
RABEP1	0.962133640446508	0.819545847551653
BCL6B	0.809366296648921	0.704706951505622
KCTD11	0.849047339814037	0.519780224005053
SHBG	0.84812760860201	0.804995627852103
WRAP53	0.806519007812649	0.598475668941622
ARHGEF15	0.847527164400598	0.678092307736165
USP43	0.836815451775299	0.697987436963909
MED9	0.840560283182103	0.497259341408571
ALKBH5	0.91523517251528	0.667295784706115
MAPK7	0.875617693971247	0.577002688165243
TAOK1	0.958811629243255	0.663005870375266
TP53I13	0.839794843262901	0.475755155235952
NSRP1	0.959998637464511	0.736059271161636
NF1	0.913855202951165	0.520886887271798
SUZ12	0.929554396780265	0.726353324613858
CDK5R1	0.844127289892183	0.671708066136146
AP2B1	0.870448644324053	0.523665943880086
TAF15	0.886839764398787	0.696389657887438
GGNBP2	0.922777697241914	0.807393642597513
SOCS7	0.877933836163886	0.810977492060439
ARHGAP23	0.848854985497773	0.540883774608187
MLLT6	0.921928903302647	0.830394598180785
ERBB2	0.881371699488247	0.716502908144477
RND2	0.804151393449698	0.55231604461148
MAP3K14.AS1	0.800664067769617	0.688638831251115
NSF	0.969325555500503	0.722574419213916
NPEPPS	0.90324260758958	0.801349039545334
HOXB.AS3	0.923350657829643	0.668620244737845
LUC7L3	0.949390643885231	0.700538187356354
TOM1L1	0.845052637206195	0.709554428830028
STXBP4	0.865231273566004	0.556636006986872
RNF126P1	0.835587834105344	0.532843270981673
DYNLL2	0.860060814142235	0.631010672939473
DHX40	0.848538774400524	0.556393061060703
CLTC	0.962247645778957	0.773620957146189
ACE	0.907680346219571	0.819201549695327
CEP95	0.833346573832582	0.656403658976989
CACNG4	0.884636149087653	0.855093504237856
CACNG1	0.816299187599879	0.805504742662397
BPTF	0.914684558559574	0.669119304170693
C17orf80	0.882347348239957	0.570073651601635
KCTD2	0.814175912158269	0.564028895253618
ARMC7	0.882827196272273	0.578926204712284
AFMID	0.801638005110634	0.547266297242305
SLC26A11	0.809305277755134	0.544278621986254
BAHCC1	0.839939835506784	0.613593880151725
FSCN2	0.854729367255786	0.679082654402253
NPB	0.840707824123619	0.65606005582447
METRNL	0.866841384333932	0.7289968935456
NXN	0.884656006387715	0.646804790544583
INPP5K	0.871975252653812	0.69664889492527
MNT	0.8307488142969	0.538016650489765
NCBP3	0.83576013076865	0.623295794052584
ATP2A3	0.819629173401283	0.668195329032528
INCA1	0.822713246863622	0.653351805014742
ZNF594	0.862944349159669	0.631662561072495
KIAA0753	0.923173030087383	0.691275181218056
DVL2	0.876165818351633	0.574513519910193
GPS2	0.853042990946158	0.539044280902122
NEURL4	0.83625745589681	0.740156562311855
FXR2	0.896710269080516	0.738575633169476
HES7	0.918531649572445	0.780726189760609
NCOR1	0.961280240814671	0.652260034092401
B9D1	0.920093536769204	0.701667164301173
AKAP10	0.885703377437519	0.686412292237517
GIT1	0.806459678749769	0.564030555742779
ACACA	0.934200046344658	0.683462069096582
DDX52	0.95120377208934	0.7869366234001
SRCIN1	0.818269842958582	0.700513926480357
GJD3	0.858900461306029	0.821949444753586
SMARCE1	0.9350940207068	0.830334908561518
JUP	0.804757367161474	0.51699882330036
BECN1	0.937589673937685	0.743803335280344
HDAC5	0.926077273844969	0.722305555398536
CCDC43	0.935758900791311	0.709395596833788
C1QL1	0.896712114569918	0.632288714515052
ARHGAP27	0.876342839756687	0.78634088820004
KANSL1	0.809850818891924	0.663758354572258
RPRML	0.892338886163089	0.770629491421436
CDC27	0.950528056074312	0.710956226798556
HOXB9	0.835828731971896	0.585387578519579
SAMD14	0.829440621357093	0.593263798131666
PPP1R9B	0.877587106103539	0.649659727985906
SPAG9	0.914471305037222	0.658895007899561
MBTD1	0.918862526660107	0.730564456178717
COIL	0.941449772357999	0.726031369759368
TRIM37	0.907119344882269	0.801891315054426
USP32	0.944043165720662	0.73510010419975
INTS2	0.89204047002685	0.715479524956218
MED13	0.872828615199805	0.633127
LIMD2	0.866002926750301	0.707935430757437
ICAM2	0.922796762462464	0.813268878446832
HELZ	0.951010606733933	0.633995723430641
FDXR	0.827592870661668	0.739452330915139
NT5C	0.933928750285785	0.733278703885864
CASKIN2	0.856310116335233	0.671729665936533
UNC13D	0.849202266396922	0.655070796585108
FBF1	0.862759121019078	0.819468391935402
ACOX1	0.855130551124226	0.724400590703205
MXRA7	0.844253487149082	0.638655636004331
CBX8	0.834425058395729	0.550751027860836
NPTX1	0.80776529707096	0.62629662254569
CD7	0.827852779211031	0.697234434153767
OGFOD3	0.805132952249075	0.785214555742478
RNU2.1	0.847336224489441	0.637221258306106
GCGR	0.807337009594321	0.782749593490472
ANKRD12	0.907802557627267	0.726178527656189
TWSG1	0.873587330387855	0.793631625268089
RALBP1	0.857474334733447	0.683911938994217
CEP192	0.927283821499807	0.601178042320743
MIB1	0.911775962689972	0.738909165126635
GATA6	0.873801200897607	0.688908065811305
IMPACT	0.841668204019007	0.530216761300578
DSG2	0.944111950292267	0.760699314059952
ZNF271P	0.975225032829573	0.783711965106579
GALNT1	0.967553770768252	0.808384226275987
ELP2	0.872953516554497	0.65864671292336
PIK3C3	0.94455043930878	0.686180111415571
ME2	0.876687424036953	0.702267812079254
KIAA1468	0.952092821483969	0.647888929327709
CCDC102B	0.884536165844348	0.647437980979146
ZNF407	0.908623265515307	0.705680353826516
THOC1	0.970232906180173	0.720436099649275
TYMSOS	0.813176307666511	0.723180847162228
METTL4	0.862054650438211	0.481275220328443
ROCK1	0.95550780763341	0.747536845125286
ESCO1	0.911279882497508	0.820697598323226
DSC2	0.822275541833315	0.613980856844248
TRAPPC8	0.964131811237944	0.765548751898622
RPRD1A	0.940042489501288	0.751050554854058
SLC39A6	0.929311420045137	0.663641374995875
PIAS2	0.931634346381061	0.715256000216399
SMAD2	0.952581621843783	0.643403993258323
ZBTB7C	0.823953925355446	0.5587798412666
SNORA37	0.917016734721935	0.690927832304231
NARS	0.932631647959231	0.74208316501684
PIGN	0.820369907014135	0.512558414953228
VPS4B	0.93822513849856	0.671515890479028
TMX3	0.950276836029384	0.791913791208224
TPGS1	0.899067004171663	0.679500340198197
KISS1R	0.851486414361655	0.726580077551767
ARHGAP45	0.89488527351304	0.818209349205132
SPPL2B	0.877959266717357	0.593895950179307
ZNF555	0.850459720993186	0.589355977750537
GNA11	0.859712615990561	0.752686059941646
S1PR4	0.885998648482773	0.848525622235651
FZR1	0.885508208865054	0.586597105741836
MPND	0.814490415457763	0.674605653897511
HSD11B1L	0.879577233757645	0.650412230903072
CRB3	0.830501477071706	0.502241309459197
EVI5L	0.868049818636413	0.634914000558773
PIN1	0.925849388288729	0.756340873519855
ICAM5	0.875559175829772	0.709666029545769
PDE4A	0.925289464754489	0.650946930081142
ATG4D	0.811281177350624	0.490984070026435
C19orf52	0.862341130764207	0.558454809507131
ANGPTL8	0.874119531669243	0.63165223777371
ZNF441	0.905799296944041	0.699161928423398
ZNF440	0.836969606463061	0.758635089692374
ZNF439	0.857679720823193	0.631009716556418
ZNF844	0.81389110921463	0.76527910885031
ZNF136	0.931528718632521	0.681557234831931
ZNF791	0.905125062232923	0.781511048093542
CCDC130	0.844513134825506	0.738469717752208
ZSWIM4	0.824307117650357	0.416598816309323
CC2D1A	0.893274611394007	0.757294735230433
MISP3	0.866935758654143	0.698136724493743
DDA1	0.819215832859069	0.559328103894748
MAP1S	0.848923048640417	0.596794815964868
C19orf60	0.90987184689632	0.857480916318466
KLHL26	0.873835124009993	0.654306384490223
YJEFN3	0.877469652856286	0.730819455781742
CILP2	0.801406694028104	0.629069139444218
ZNF253	0.908479133092786	0.672166426025515
ZNF431	0.856509958775694	0.785376935731482
ZNF429	0.820510034037898	0.605344469568294
ZNF254	0.878723372087278	0.609403236040626
URI1	0.921949569014894	0.747754604649315
ZNF507	0.951333984240728	0.637143058908475
DPY19L3	0.926479207705092	0.719291054588362
RGS9BP	0.877710593266962	0.747456289117976
WTIP	0.891299234238546	0.650694112783345
ZNF302	0.924714487696753	0.603956167941512
ZNF181	0.800594162280115	0.584782538624685
GRAMD1A	0.807379397612957	0.478996585444685
FXYD3	0.815228098197512	0.701837235993105
USF2	0.914829232620632	0.654794200548236
KMT2B	0.888857240471463	0.844268024770435
PSENEN	0.918418328666424	0.754543835519056
LIN37	0.877315149317033	0.651075334606051
PROSER3	0.914924923815453	0.669924275425509
ZNF146	0.957115908354979	0.790800955004945
ZNF567	0.91311233124768	0.698129854832144
SIPA1L3	0.85360211164728	0.781561018859387
SPINT2	0.816557402988556	0.546421459413112
SAMD4B	0.878741004731822	0.671526106401012
MED29	0.806221788464297	0.438609882032367
PINLYP	0.850032637578255	0.701977248575369
ZNF576	0.9020834639092	0.622572787622062
ZNF221	0.811645776446368	0.554176102006405
ZNF224	0.846752019636883	0.512078350539831
CLASRP	0.832099788370972	0.467058175480715
BLOC1S3	0.839520012476456	0.821074628463082
KLC3	0.826968703303276	0.625999958070229
FKRP	0.848084497309794	0.671530186277047
GRIN2D	0.816154924867474	0.788931623114355
LIN7B	0.87520747973115	0.71183195025112
SNORD32A	0.869702266198466	0.595146748899123
MED25	0.938729310922178	0.826449244425116
ZNF175	0.929262963807471	0.634798793972042
ZNF613	0.894344157823281	0.638071022603208
ZNF480	0.915604143563886	0.614341801672048
ZNF880	0.882174213878743	0.605831606139456
ZNF701	0.934584255804068	0.691307159580343
ZNF137P	0.875083098982342	0.735026852308032
ZNF845	0.962591762556937	0.717729197955506
ZNF761	0.939283669518969	0.684360408941747
ZNF813	0.908874770308592	0.601505522731296
LENG8	0.886978954157403	0.783072623349902
EPS8L1	0.810268089685081	0.626890159376275
KMT5C	0.923761768001871	0.737109479768219
ZNF865	0.839640942349762	0.624948065095199
ZNF542P	0.814761716456013	0.614594801290517
ZNF134	0.889568867267064	0.625649381174284
ZNF776	0.864204483901659	0.670729867045798
ZNF446	0.855882382710752	0.815878888218576
POLRMT	0.848979254742749	0.5345352280192
TMEM259	0.945202115004328	0.698407162596886
PCSK4	0.829681080169053	0.665774623460664
REXO1	0.844621190528077	0.429585808034472
GNG7	0.859280049547238	0.62905203041199
TLE2	0.850570099305032	0.690034586002054
DOHH	0.859404820987036	0.595500687203733
CACTIN	0.856593248635881	0.460543882306808
PIP5K1C	0.901397506637149	0.739777577992012
APBA3	0.859585297934239	0.746530531632858
UBXN6	0.911541758639619	0.648088850007047
C3	0.81231637410319	0.72353782121435
PEX11G	0.881340066070538	0.756788763810014
PRR36	0.813471015516178	0.691126551953437
ZNF558	0.900904042543593	0.519208482933363
ZNF699	0.852175201909673	0.566820397270479
ZNF561	0.833002277386424	0.479471020846022
ZNF562	0.887012121937646	0.781199070612991
ANGPTL6	0.868142530263887	0.577686609201123
S1PR2	0.943227173541118	0.769574377782192
TYK2	0.870679213764125	0.588173096067203
ZNF799	0.941314810910644	0.760600058387829
SNORD41	0.820101660874247	0.516162896672559
RTBDN	0.817849624432673	0.648581841143098
GADD45GIP1	0.840385884063201	0.465985308678108
RFX1	0.908853696312538	0.729302289828429
SAMD1	0.878693206093164	0.790711272295222
ILVBL	0.93884359807658	0.789910373889488
EPHX3	0.843827852631854	0.636224779258692
BRD4	0.875604548773224	0.656774761173461
WIZ	0.878269193032817	0.663623192269588
RASAL3	0.816208401171431	0.722514162647933
ANO8	0.867285228550587	0.768197441704345
NXNL1	0.874090274033883	0.702065286774582
JUND	0.80080866846733	0.455068223079629
ZNF14	0.907982999431883	0.701625920722799
ZNF708	0.870519634260508	0.777431979879161
ZNF100	0.850986064418296	0.718427349938472
ZNF43	0.869937253987881	0.755341012597359
ZNF91	0.949135096963656	0.688046368696358
ZNF675	0.890168019009799	0.712693724091624
ZNF566	0.824667041590456	0.487435772398812
ZNF260	0.935525731869039	0.564140204534227
ZNF850	0.846120658683897	0.714450780942176
ZNF790	0.867727664500459	0.696939662418163
ZNF585B	0.816847026507657	0.583144614676756
ZFP30	0.807790779727202	0.412726211331474
ZNF780A	0.827360033385675	0.489916778545446
COQ8B	0.906508084130267	0.614836613457014
B9D2	0.83020076358635	0.541386906942683
ERF	0.805138194639028	0.675512070047958
PHLDB3	0.925483750884064	0.760685989730455
XRCC1	0.827469859048691	0.609970730123251
IRGQ	0.841613541118102	0.738356576568483
SMG9	0.871643492308841	0.659739519965268
ZNF45	0.871350273965727	0.639159458572853
PPP1R13L	0.911525165589505	0.806325273344294
RTN2	0.837000679393679	0.65148759476542
OPA3	0.857953920910501	0.637478122720267
DMPK	0.91538521032785	0.631004285833949
DMWD	0.900980995556145	0.682131364927604
MYPOP	0.863804268199915	0.767875393472038
PTGIR	0.801675248263227	0.626739209130021
DACT3	0.903547573744078	0.707915871141787
PRKD2	0.897194077352821	0.793728404046614
BBC3	0.811939431960863	0.656783134657431
RPL18	0.817863786434873	0.589040504545913
LMTK3	0.88704508978245	0.826744430942257
FAM83E	0.842202680083178	0.736540151994661
NTN5	0.837744035572143	0.689581836481201
RASIP1	0.9181640199366	0.721053279398734
FUT1	0.853179170177775	0.740683486777926
SLC6A16	0.800331573755866	0.776401041732552
FUZ	0.918443778326639	0.694615628982744
KCNC3	0.81463814094087	0.780180796424837
KLK11	0.876719029444502	0.667267108280969
CTU1	0.859872441410987	0.514329004593146
ZNF350	0.9115127649886	0.635103816915021
ZNF615	0.920172720655983	0.65284674105281
ZNF614	0.894718013848877	0.592263547856444
ZNF432	0.845608459764946	0.676503087831103
ZNF616	0.891267587476649	0.658356639498003
ZNF836	0.895454857238973	0.661464266621838
ZNF83	0.823350132130429	0.541743160204108
ZNF611	0.921596553537552	0.752404661095827
ZNF600	0.853112980938941	0.664774289972082
ZNF28	0.980537068870462	0.705981246162367
ZNF468	0.941837256532312	0.782925532590205
ZNF816	0.875245295124959	0.589719703265347
ZNF702P	0.847129846985173	0.697383555161277
ZNF347	0.918684913634279	0.691849494875848
OSCAR	0.871858875393105	0.691402915244283
TFPT	0.870981405696733	0.612128573237825
MBOAT7	0.864046332748201	0.565635351983562
CDC42EP5	0.899638928041274	0.753835364200763
RDH13	0.844073427458508	0.695126723639954
PPP1R12C	0.863001058427624	0.463675420272252
FIZ1	0.875190489727085	0.594162374872994
ZNF787	0.899282580327821	0.768348760511004
ZSCAN18	0.86847315828055	0.554510940178459
ZNF837	0.821291062237661	0.791586488403487
ACP1	0.844241180752997	0.695322053979128
CPSF3	0.934717588030168	0.761818591435237
TAF1B	0.905735055715655	0.661497753532901
FAM84A	0.860619283963139	0.892033064056079
DDX1	0.968453323314749	0.819234125508636
GEN1	0.890363415887207	0.644498676465223
GDF7	0.927052014307849	0.796726114745036
FKBP1B	0.825279982195161	0.561321007846995
HADHB	0.837966193042858	0.651651250618693
MAPRE3	0.850741978251079	0.860098934492316
SLC4A1AP	0.953739840621066	0.806222623987972
SLC30A6	0.91540458694409	0.629517730266318
BIRC6	0.949932215698949	0.657189718414551
TTC27	0.886197827186172	0.679268199994627
GPATCH11	0.893516954635588	0.833455201757393
NDUFAF7	0.851337305502912	0.662117042207836
SOCS5	0.815236196293261	0.517360687985175
FOXN2	0.8181112162634	0.568951481637711
PPP1R21	0.83337707684955	0.477774633739574
ERLEC1	0.921946025300878	0.774354695715594
VRK2	0.936697639013111	0.716667202361647
EHBP1	0.909414612830927	0.729088474474684
UGP2	0.906613868015075	0.772021297137162
ACTR2	0.890936483094469	0.521611351291364
GMCL1	0.80618936267528	0.510081813237875
ZNF638	0.955124709086414	0.659629329155104
EMX1	0.842730199563456	0.636946217085815
ALMS1	0.9320889839807	0.596967244531003
STAMBP	0.888992302248879	0.551656093338261
RNF181	0.84615153893462	0.624192094831353
PTCD3	0.968580553588116	0.733176482061813
SNORD94	0.910390192424275	0.699351171275611
ANAPC1	0.836034573800082	0.628432621128067
TEKT4	0.83747411027226	0.712457642029545
CNNM4	0.836362199649827	0.616871929350734
ANKRD36	0.96431419923186	0.725547019746271
EIF5B	0.940606755630308	0.816950891302964
POU3F3	0.837003689642021	0.604141955763288
MRPS9	0.847736671796775	0.725273123220876
GCC2	0.974957008505079	0.731674866570285
RANBP2	0.91221748683812	0.745027577971236
TMEM87B	0.80526773158564	0.569470983600346
RNU4ATAC	0.859091688577347	0.566665704604939
UGGT1	0.952564492482726	0.721056069420692
CCNT2	0.947851492159672	0.594464689762956
RAB3GAP1	0.934645604263589	0.753684008639925
UBXN4	0.966239574754178	0.752496276740967
SPOPL	0.923573603455688	0.864934479044621
ACVR2A	0.842259594459334	0.685077984648341
EPC2	0.931183240442969	0.757921900279152
RIF1	0.933294477935773	0.795228537530553
FMNL2	0.92670412369176	0.613093844063904
GPD2	0.878385295944661	0.654341269539619
2025-03-07	0.946235848187516	0.68660532630581
PPIG	0.96978933264342	0.787883906413024
SSB	0.938331083770989	0.788739156439951
UBR3	0.945527158378727	0.68199639753121
SP5	0.829715404145014	0.740174371659288
DYNC1I2	0.943125799601218	0.672441618073267
HAT1	0.831169772666388	0.648638356377929
ZAK	0.928342785021011	0.677873038285792
HOXD11	0.800292882792241	0.607621771992475
AGPS	0.945745447614293	0.769265157309015
DNAJC10	0.954982553787102	0.787006099079161
FAM171B	0.88000324180032	0.7869373999092
WDR75	0.926985746517265	0.718625512407034
ASNSD1	0.916240836380873	0.774193172469322
NAB1	0.83605240757945	0.640515004909241
MYO1B	0.888068774797327	0.631792257844843
SLC39A10	0.945195051183185	0.685296698091713
SPATS2L	0.852593444222519	0.652300275965761
NBEAL1	0.918550166365648	0.632684551698673
FASTKD2	0.923795301152277	0.799912820576642
CREB1	0.9081872463189	0.59587812562192
PIKFYVE	0.942555294394655	0.676947727848759
RPE	0.843922306512868	0.58129671236454
XRCC5	0.924551146330203	0.592124227634241
WNT6	0.854744022685247	0.798248807313283
DNAJB2	0.941545736380789	0.71796132958896
STK11IP	0.856197036785615	0.822488679148417
ACSL3	0.848454618114895	0.5612450336454
SP140L	0.833232582238418	0.594202876023805
SP100	0.927320525053571	0.629929595145711
CAB39	0.952799319556454	0.792842142025997
PSMD1	0.936442329621788	0.755552432053666
B3GNT7	0.833815993681386	0.593831522479589
GIGYF2	0.944522273315863	0.624840442259612
SCARNA6	0.880618263204944	0.548251335709969
SEPT2	0.942041270779865	0.691762822710673
ATG4B	0.801577981767616	0.530565016982144
CYS1	0.937976022780311	0.65791966145053
ROCK2	0.932406507405118	0.696798828744762
NBAS	0.954555019451216	0.652471768191687
SMC6	0.970883221411686	0.756462172766346
WDR35	0.934040092726701	0.721575167123522
HS1BP3	0.863416959301837	0.583560653053988
LDAH	0.863987759877768	0.629984619739792
ATAD2B	0.954843004429949	0.729086967594363
ITSN2	0.928947047810931	0.619438266928991
UCN	0.855126115330451	0.627692275776985
ZNF513	0.809658542162499	0.660227061151961
FEZ2	0.837791064351589	0.594961270761868
STRN	0.963048747239054	0.625261153635719
EIF2AK2	0.896547723459337	0.683486895225027
CEBPZ	0.867338563478773	0.771787108668178
PRKD3	0.889882334406797	0.656760042242913
ATL2	0.850887106666103	0.708387448899596
DHX57	0.916276839874367	0.653670599126823
MAP4K3	0.862475487622218	0.582325215961001
THUMPD2	0.834897588482964	0.452391390429792
LRPPRC	0.974605403947831	0.782495789828453
SRBD1	0.961542234730987	0.694848733810999
FBXO11	0.927694889835149	0.706350610995631
MTIF2	0.927944919314889	0.750466282762116
CCDC88A	0.955321230295241	0.768069266881834
PPP4R3B	0.955944662671669	0.66419829828177
PUS10	0.868435505549741	0.546061086470588
USP34	0.957854859088982	0.673008375505004
VPS54	0.972402301089598	0.80060924921024
RAB1A	0.90184655610216	0.749354276312651
FBXO48	0.811417969898285	0.540666694800129
RAB11FIP5	0.827145488077472	0.501084287651659
C2orf81	0.83928556718849	0.779456158668385
MOGS	0.848934528786207	0.851195696280189
GCFC2	0.94639126501754	0.70678234112477
IMMT	0.92465344878922	0.767076574827483
TMEM127	0.872875171131786	0.721850619933922
SEMA4C	0.812769510690428	0.484172599226701
ANKRD36B	0.949834099098719	0.707251233032563
TMEM131	0.952542412644176	0.706965790230301
SLC35F5	0.843944060451429	0.612351502986819
IWS1	0.962960057446159	0.73414817714687
WDR33	0.973377080396601	0.698794635639048
ZRANB3	0.851615006373455	0.557605893315551
DARS	0.95610666857914	0.674940105636651
ORC4	0.918066095270513	0.750449702603787
STAM2	0.959439495598347	0.635242745983622
PRPF40A	0.939979368349224	0.801191330899211
BAZ2B	0.931793497336046	0.617533746830042
RBMS1	0.868018414071008	0.716979555432931
DPP4	0.887693816983091	0.676185833246602
IFIH1	0.800456309817642	0.546367699972294
COBLL1	0.897145487725669	0.608988564085801
TTC21B	0.928390466702654	0.674435605878284
SCN1A	0.801479450352991	0.568933120680084
SCN9A	0.866833093070538	0.73390510001822
TLK1	0.926016724159716	0.708730181543842
SLC25A12	0.892099127645268	0.66289682027646
SP3	0.827139692548221	0.574516979873063
CIR1	0.927212411597269	0.74211996727314
ATF2	0.87180252913302	0.525078535797996
LNPK	0.836365338914123	0.594818151412817
SESTD1	0.882863154037913	0.560146519610088
CWC22	0.961307182111054	0.760976755024644
PDE1A	0.866757932689533	0.7842623252883
NCKAP1	0.937484515016397	0.747520970240203
HIBCH	0.944637546683156	0.728470556252935
GTF3C3	0.97070063461289	0.763666532514729
SF3B1	0.948979066602358	0.628937503557598
TYW5	0.922041486989507	0.681733780387317
ORC2	0.920262547780076	0.743510231301257
FAM126B	0.855297742273667	0.657712357751147
NDUFS1	0.957055406394224	0.693115616863654
IDH1	0.939470821529394	0.752504116378969
IKZF2	0.807882563891236	0.494582620262054
AAMP	0.951869180747512	0.860326655504231
TMBIM1	0.821580544876287	0.431612090201628
ATG9A	0.835213935931299	0.613611393578624
FARSB	0.880036218193331	0.669530929874576
CUL3	0.940159892415616	0.717026902574791
DOCK10	0.90188542109473	0.629103019813238
TRIP12	0.946285174637899	0.715671120026772
C2orf54	0.893505087004234	0.650969551848134
ZCCHC3	0.871641812371619	0.564186835887732
FAM110A	0.8832160165354	0.733347251955706
SIRPA	0.838771954707657	0.671133910752951
EBF4	0.936488499379836	0.761418811425215
OXT	0.891071455845111	0.779347333765286
MCM8	0.873291951484758	0.754714265811072
PLCB1	0.830736143797258	0.548801068226265
SPTLC3	0.823796586950393	0.439797558437699
MACROD2	0.883851461243261	0.580545278310873
POLR3F	0.920498923707002	0.821058763095882
KIZ	0.821102073401222	0.710506037729403
NXT1	0.877589294783521	0.572683314586161
CST7	0.84949168639949	0.676509261462927
KIF3B	0.833157310621072	0.79869106342714
ITCH	0.950005963625245	0.782387879825474
AAR2	0.82412073477447	0.490677919563369
DLGAP4	0.833528897187838	0.545181358226009
SRC	0.855429929163111	0.530308792403573
SNORA60	0.885496315695019	0.758685169069677
RALGAPB	0.850693549097365	0.56221944600406
PKIG	0.876594099069963	0.508940480928459
KCNK15	0.866255881242654	0.779254178550233
SNX21	0.907559654337124	0.692180648807758
ARFGEF2	0.914128720656756	0.729549739226487
CSE1L	0.911263447290924	0.644787110234364
TSHZ2	0.810245207323101	0.656873810129423
OGFR	0.822527101145362	0.578093366495302
TCF15	0.821829690673941	0.549257513782071
SCRT2	0.854098133460387	0.727083431488102
ADRA1D	0.836980683943386	0.81516867925154
MKKS	0.909465317444073	0.618834605505623
TASP1	0.924518	0.756777957455692
ESF1	0.916177267387679	0.843434292323789
KIF16B	0.916289116518619	0.627370428041724
SNX5	0.889182566214578	0.651446743549843
CRNKL1	0.957130146247667	0.743973656895992
GGTLC1	0.803793952281207	0.614496927875192
NANP	0.804288929855527	0.775959926497425
TSPY26P	0.834358107795121	0.560688144067465
EIF2S2	0.892519473625782	0.734999194415746
RBM39	0.944565037602592	0.747855779995927
ZNF334	0.812753568645649	0.686119012976304
ADNP	0.891101256286175	0.642563472366176
BMP7	0.806194050964829	0.587372392217415
CTCFL	0.8627026409945	0.654383651425483
SYCP2	0.87379684148633	0.606445657340534
LAMA5	0.8835642980106	0.682595887780783
BHLHE23	0.901651174531652	0.720803400230419
GMEB2	0.847465540211769	0.752043237279959
ARFRP1	0.83674144867531	0.653966664039469
UCKL1	0.870814114101524	0.822259983669354
ZNF512B	0.87678701451287	0.618716742919461
USP25	0.947643734012366	0.625772386724808
GABPA	0.895119217391593	0.679963395204469
USP16	0.949359585233618	0.751238424721569
OLIG1	0.880054859647536	0.802213101122797
IFNAR1	0.931612916478144	0.700044488647389
ITSN1	0.871367484026145	0.670277759037829
CBR3	0.837948745610657	0.519687843041153
MORC3	0.905959425253916	0.835770891920606
TTC3	0.968842766473436	0.764415570447707
C21orf2	0.85429657612087	0.671357133824211
KRTAP10.12	0.84315133872172	0.780189112892951
LTN1	0.959775967940604	0.618403613726914
SNORA80A	0.850803192904384	0.727370654137874
SYNJ1	0.916409666085549	0.629271761901563
PAXBP1	0.9361773691609	0.607593195219089
DNAJC28	0.805382175705269	0.532668271130487
POFUT2	0.869495480429477	0.728866306582885
LINC00205	0.887719641396799	0.716088034304074
SLC19A1	0.818439434515219	0.720527059333044
FTCD	0.835282713611205	0.703356548065547
SPATC1L	0.868890858590064	0.655837297938945
C21orf58	0.857618350371681	0.721323546851449
MED15	0.872616312921639	0.60170917780843
CRYBB3	0.84087728170507	0.655788578098045
GAS2L1	0.894042799302443	0.785394193003939
HMGXB4	0.886758109159917	0.657285833677227
RASD2	0.868518300747802	0.804686366635366
KCTD17	0.810859334585646	0.632151251047056
PDXP	0.921940458811569	0.793340061140901
EIF3L	0.910666127318182	0.69634551100255
MICALL1	0.824036243989555	0.504784479163892
SREBF2	0.801460272176805	0.69512735811939
PARVB	0.852949952499428	0.638537558052732
NUP50	0.845111697467886	0.597134337239426
MIRLET7BHG	0.80279906324219	0.712180155075055
PANX2	0.887554407437408	0.590077688463108
SELO	0.938361	0.804278000306169
PPP6R2	0.81529403464708	0.793539348470557
SHANK3	0.808142104103244	0.690527582947737
CLDN5	0.855581780442278	0.772842107802718
ARVCF	0.891091895972551	0.684522945568956
TRMT2A	0.835139421974253	0.714442189421211
RTN4R	0.859305207876076	0.803783610756102
SCARF2	0.873045804864678	0.625789190099764
THAP7	0.910984045062936	0.560619059679583
PPM1F	0.836849532747478	0.510311660538302
TPST2	0.845792577459209	0.629108945226951
RHBDD3	0.812681389209251	0.783409886548301
RASL10A	0.908880127250922	0.707705814153234
TBC1D10A	0.86773609921657	0.623393414966524
PRR14L	0.959719341591701	0.757576328393455
IFT27	0.817477518950419	0.73624283249827
ANKRD54	0.856565908639408	0.68423774476187
SUN2	0.883072814754898	0.54520016951522
CHADL	0.915117279120994	0.730453973148554
LDOC1L	0.857318874095871	0.58484299073727
WNT7B	0.828430855090327	0.659303934412405
LOC642648	0.837211686571688	0.647903169978298
BRD1	0.816985199202828	0.515885525008531
TUBGCP6	0.823929998935179	0.752605023137713
MAPK11	0.881995652024297	0.709304140770898
DENND6B	0.887361069400967	0.816241770719233
SBF1	0.877890379185315	0.676078628667616
SCO2	0.889636607827582	0.653921699309251
ODF3B	0.881312777080149	0.729102556908227
TRNT1	0.911275902806855	0.63123112897054
SETMAR	0.836389748725246	0.556397900904029
THUMPD3	0.952080745175742	0.745813336444795
CAND2	0.827713679852963	0.706844861332374
CAPN7	0.950842237255106	0.658475703535241
STT3B	0.936952490783182	0.631401769215823
CNOT10	0.852019441242968	0.531658991879286
MLH1	0.893481058143111	0.71471646047147
GOLGA4	0.959160373373319	0.787185332733914
TCEA1	0.945585941093997	0.786923288859542
WDR48	0.918738907102814	0.733371296359547
NKTR	0.914402394733759	0.602846610272995
ZBTB47	0.845266467129583	0.681033901110661
ZNF660	0.866224741865014	0.593880586913599
CLEC3B	0.880849332775364	0.665047669831312
SACM1L	0.950861874365822	0.685456614827928
PTPN23	0.834146676814897	0.678960518228078
P4HTM	0.890146030407476	0.593266189379564
GNAI2	0.912334330553456	0.803919220419402
SEMA3B	0.859341773369076	0.583979578532275
CCDC66	0.865475092121298	0.71571272617106
APPL1	0.94587952923083	0.745179710302942
SLMAP	0.934968734018403	0.788686189040485
MITF	0.807178727066226	0.598921929655661
ZNF654	0.911342281482872	0.640332201615465
C3orf38	0.945514735394342	0.657393780837631
NSUN3	0.950605386711502	0.657636717074791
CRYBG3	0.942515253167815	0.627468037813519
TBC1D23	0.928313175856604	0.786397678357537
CEP97	0.933096805986057	0.728479923831394
ALCAM	0.806484233117082	0.479218592607384
BBX	0.958665683973055	0.74145730699612
SLC35A5	0.808672385928298	0.506563043585932
ATP6V1A	0.920234045418866	0.699953649643962
POGLUT1	0.893437564091535	0.769263981068821
ATP2C1	0.967082817611764	0.723960572517193
DNAJC13	0.966437731067495	0.624767946283563
UBA5	0.950085491180599	0.745790466325803
CEP63	0.949151612034142	0.670421881956628
PPP2R3A	0.921350745257713	0.758445409606693
NCK1	0.917408162446405	0.824097656294313
ARMC8	0.91802790484281	0.699020304970761
MRPS22	0.829629030045763	0.758633498537743
SPSB4	0.845499079912127	0.773921405814074
PLS1	0.894228114014108	0.707004994314487
U2SURP	0.975819059297462	0.751669896239588
CHST2	0.86364181491804	0.674787844661127
HPS3	0.84857501805353	0.53607906342524
MBNL1	0.921128248975838	0.60594752014132
GMPS	0.942906400910404	0.79693326570592
RSRC1	0.97090750685711	0.801418079971219
GFM1	0.898919648474329	0.731512320111441
SMC4	0.955031376341379	0.728181625746098
NMD3	0.927632883395899	0.740528701200992
SEC62	0.927929319365273	0.710442079660758
PIK3CA	0.897858570196255	0.580516241356939
MFN1	0.959925794767972	0.761784421442067
FXR1	0.970553549813058	0.776290227116647
ATP11B	0.897647932896538	0.567145983548626
HSP90AA5P	0.800809773958101	0.660844820666054
DVL3	0.90300219271362	0.681241200106034
EIF4A2	0.854939263991078	0.801192197015002
CCDC50	0.880035168650143	0.580810835060573
OPA1	0.96398948409388	0.814703791383244
PAK2	0.914766529946585	0.600825369177956
TADA3	0.909644158937453	0.81020072037068
IQSEC1	0.881509574112542	0.585912617279221
WNT7A	0.864925525005968	0.766418662857827
HACL1	0.909049634814487	0.674695219076513
NKIRAS1	0.864142057836802	0.7326030556344
TOP2B	0.969431718569578	0.763623557437065
NGLY1	0.922961466777345	0.795630368210443
AZI2	0.943567695462876	0.761105073134296
CLASP2	0.941920341298861	0.602365814850097
CCK	0.800635835060781	0.620564831189118
LZTFL1	0.92518760054601	0.724077147141219
ALS2CL	0.884702261631545	0.718758454960167
SETD2	0.923121963469936	0.675759469896153
PLXNB1	0.831004590191214	0.766284056946077
ARIH2OS	0.823417597158582	0.667884460283893
DALRD3	0.851728917828499	0.485240142659105
IP6K1	0.901082058518718	0.592990112724107
RASSF1	0.906176626073783	0.664995752693315
TMEM115	0.899374938546865	0.698821036845391
C3orf18	0.864962744858422	0.639386146447664
PBRM1	0.979568605421978	0.689921519222278
ACTR8	0.888706514665235	0.674065424830487
FAM208A	0.927308010057308	0.578025728448723
ID2B	0.824798275941905	0.686765205805895
SUCLG2	0.900373946579425	0.711334842887116
TMF1	0.94953144983676	0.77294229854886
UBA3	0.924543043545259	0.771394398313501
FRMD4B	0.953889762869239	0.709972461893331
CGGBP1	0.852964144999321	0.612916750030236
PROS1	0.866311509099333	0.687871505822262
DCBLD2	0.921485084206345	0.6720391020595
FILIP1L	0.841460895913379	0.670238284646094
TOMM70	0.913437223300068	0.81307178322132
ZBTB11	0.921816705042489	0.73099300785675
ATG3	0.828454969407397	0.530730720125108
NEPRO	0.949762741033867	0.820184389047578
SPICE1	0.913504252522382	0.552151524410448
RABL3	0.941511406242051	0.680570303617486
GOLGB1	0.949026254728214	0.735185573211126
CCDC14	0.925870488672798	0.581727495517589
ZNF148	0.960032671615983	0.720141211058754
SNX4	0.905990665036965	0.750775936256394
TPRA1	0.898527787496631	0.850491955425091
CNBP	0.902970460981184	0.740247509537072
SNORA7B	0.907385162693864	0.567812989139711
MRPL3	0.832627619592262	0.73865094528467
TOPBP1	0.960377804670273	0.716469188815533
STAG1	0.96070601886093	0.789941076094142
CEP70	0.869325394899331	0.645426664132386
PIK3CB	0.973239410956215	0.75685588219701
COPB2	0.976712842911419	0.737797892213499
XRN1	0.90982503138279	0.555676602939531
ATR	0.957595629870115	0.746375738050212
HLTF	0.953482083454632	0.75957821546483
DHX36	0.961305343910339	0.796782760425227
VEPH1	0.810227705553647	0.46520417550842
IFT80	0.909206307876621	0.55408447104523
GOLIM4	0.963921090754891	0.733214240755425
MECOM	0.851576104224422	0.616674288771388
TNIK	0.827016605017307	0.542660063738141
PLD1	0.831736647575509	0.534722287724508
TBL1XR1	0.940599467759707	0.701827731308597
DCUN1D1	0.864957177528005	0.798355005645189
CAMK2N2	0.831422044112894	0.705068464347807
ACAP2	0.971063635759764	0.807269322239755
PPP1R2	0.824698524334486	0.543829846170706
TNK2	0.937830771005792	0.631289507306878
TCTEX1D2	0.829208001850844	0.57023018999209
DLG1	0.972701037832591	0.733717836394742
ZNF876P	0.828727321982479	0.600610786964041
FGFRL1	0.817685515990688	0.514105589170165
HGFAC	0.895001481465158	0.708243795736711
DOK7	0.848541872214363	0.746877843818104
BLOC1S4	0.838689553494923	0.655371698074766
LOC389199	0.848645402629728	0.689224570409725
CC2D2A	0.868613134502681	0.574867269733235
ANAPC4	0.823936210363256	0.471678592337497
RBPJ	0.907289961279374	0.681635855018943
PGM2	0.932424243603362	0.718001536258066
WDR19	0.887891296142228	0.621520273600559
UBE2K	0.808332555736059	0.499791273420495
N4BP2	0.944299268646154	0.779550689074288
SLC30A9	0.970584681552616	0.72894762632398
FIP1L1	0.94238489046788	0.668364264698615
EXOC1	0.969669027642012	0.692710095898263
CEP135	0.908893927135887	0.723864263461577
REST	0.888835895251087	0.735812024046746
POLR2B	0.95716687225991	0.73230619058679
THAP6	0.858843006800193	0.567843751110257
USO1	0.976722254814966	0.703493607214162
SDAD1	0.889687185284284	0.778646220754027
THAP9	0.829812780257785	0.671047805354603
COPS4	0.938245361107942	0.709400187672559
PTPN13	0.91238909512921	0.619633417974628
NUDT9	0.877691894323068	0.824848975638214
CCSER1	0.925108396537285	0.719523757830574
SMARCAD1	0.962074662491035	0.752631760011719
RAP1GDS1	0.935928311205273	0.688241752198998
METAP1	0.872980319658034	0.510659672487004
TET2	0.885795051978171	0.573560021401428
AIMP1	0.92983187504922	0.807056954805613
ALPK1	0.886413053227477	0.653573047934744
METTL14	0.948133183405665	0.607400903385768
EXOSC9	0.851360455464812	0.628007295561147
KIAA1109	0.927420993025361	0.56876541191904
SPATA5	0.917805	0.587644245194573
C4orf33	0.834449497536052	0.572911039875344
ZNF330	0.914690346921969	0.690649086886093
SMARCA5	0.964523128623402	0.778359570392645
MMAA	0.865947772422819	0.593170153295361
ARFIP1	0.892263893079788	0.751323336270231
TRIM2	0.871604017573181	0.678661627472463
KIAA0922	0.908612185075667	0.646852911935041
TMEM144	0.882990321024607	0.623054659742855
ETFDH	0.943530506420148	0.704680479298714
FNIP2	0.824099452591477	0.542559511690739
RAPGEF2	0.893554550231684	0.620654457754056
CLCN3	0.969655183665605	0.728049444986639
GALNT7	0.955277431738951	0.698851162677735
HELT	0.808773147371698	0.610252935432434
HSP90AA4P	0.836623045613066	0.706007164918504
ZNF732	0.844581764250264	0.700920063935359
ZNF721	0.97455040765098	0.724216550525008
MFSD7	0.901816959964468	0.775288174127386
ZFYVE28	0.827707757590372	0.734680651819717
MFSD10	0.932222908035391	0.721566128677633
FAM86EP	0.831713401359559	0.636050798118555
MRFAP1L1	0.922539922031856	0.755163126864188
ZNF518B	0.947531209751863	0.703488179215009
BOD1L1	0.976404150198625	0.74488382072695
FBXL5	0.930911327694172	0.557342186666942
LCORL	0.934792762858054	0.738168347081363
ADGRA3	0.815056830301178	0.820596380159541
RFC1	0.983873728645895	0.723268000973298
PDS5A	0.91428749056002	0.625807517310408
ATP8A1	0.875318054292826	0.6178554621745
GNPDA2	0.843961019841691	0.593934798634188
NFXL1	0.927586085170784	0.754925810695212
TEC	0.881636514882573	0.565104901983655
SGCB	0.829775182178715	0.604914245824673
CLOCK	0.965578204764299	0.689782886599291
AASDH	0.888301529961411	0.65771919881214
CENPC	0.817289492182139	0.589941130015536
UBA6	0.925653444907553	0.657793215555309
YTHDC1	0.888179917619165	0.800521654915437
ADAMTS3	0.856606169734826	0.639678264471424
ANKRD17	0.936766369879468	0.653301677692912
RCHY1	0.830086713805946	0.720231935358864
SCARB2	0.849359357565689	0.544295713092338
HNRNPD	0.879732338958213	0.629911717723355
SEC31A	0.936892265136832	0.580983811264898
LIN54	0.861677786108101	0.729458073592145
FAM175A	0.819465734647249	0.606137
KLHL8	0.899961155725022	0.653207588383314
SPARCL1	0.866261387194446	0.623409196035414
DNAJB14	0.888406797097495	0.756403087397181
PPP3CA	0.898795173710201	0.617588888880334
CFI	0.928118871474143	0.79372396439881
CAMK2D	0.937692356166774	0.691262639759824
BBS7	0.890754309326942	0.63450367495143
ANKRD50	0.943046742174923	0.823600614476831
TERF1	0.9149804680491	0.706103498861391
SETD7	0.893396945398856	0.675621751769601
PRMT9	0.820723208741418	0.585317292613433
LRBA	0.912860688221481	0.589492272432104
PLRG1	0.929624014398562	0.729686748871851
MAP9	0.897293858883403	0.809709862537492
FAM198B	0.802335134500108	0.639866670298688
DDX60L	0.846221353095669	0.521779336808031
NEK1	0.846281957828166	0.661451370738957
CFAP97	0.943815700816021	0.666349732419544
UFSP2	0.819578694660337	0.529108091261705
RAI14	0.917653239641995	0.66792478411062
DNAJC21	0.967320703677626	0.794947205768288
NIPBL	0.939716246891999	0.639547498128007
WDR70	0.944116339307419	0.625028353408057
C5orf51	0.821844755441963	0.394966202249499
ZNF131	0.865521143306812	0.674198142431147
PARP8	0.802039233068822	0.478267739732173
SKIV2L2	0.971090475333611	0.696768277608146
MAP3K1	0.86705524819564	0.54853830833018
GPBP1	0.875036398265144	0.743378404355491
KIF2A	0.953157675538235	0.715972732598229
IPO11	0.940725184869758	0.657185204814985
CWC27	0.960186690811875	0.80947781398923
TRAPPC13	0.87226108693269	0.688107692777204
ERBIN	0.93522658110708	0.674860137370588
SREK1	0.918417395044674	0.854415754655219
RAD17	0.913344638026688	0.636488806617637
BDP1	0.963743075790945	0.724299744607283
TNPO1	0.954459265165179	0.743029602959015
FCHO2	0.886244160668882	0.535110452982894
NSA2	0.800298069553185	0.806559747310813
POLK	0.96539625587723	0.677461530835957
IQGAP2	0.924004242145298	0.672941144556931
AGGF1	0.902467037464684	0.728459678124437
PAPD4	0.882375582070124	0.606707978086234
ZFYVE16	0.954384612192194	0.74390095638633
FAM151B	0.817350818658191	0.757417897813044
MSH3	0.881007212427799	0.71453360095135
RASA1	0.927778016917828	0.537266039255806
ADGRV1	0.830698754694004	0.582482574900897
CAST	0.951955960083009	0.716871918601194
PAM	0.889295710182937	0.718867927871065
PPIP5K2	0.96627548106271	0.67447516140073
FER	0.913028893977936	0.719359683172133
MAN2A1	0.881374735602818	0.640739788688655
SLC25A46	0.885189318640871	0.691238373832028
WDR36	0.92692188553894	0.781802896804575
APC	0.960047181510736	0.651341834501863
YTHDC2	0.929868700622355	0.695940938693464
DMXL1	0.960708281758253	0.712726234336329
HSD17B4	0.962433124400784	0.703159011560436
SRFBP1	0.883096300206354	0.734999857412022
SNX2	0.923770545750976	0.739754063063733
CSNK1G3	0.843115038160969	0.867836756271721
PHAX	0.954478009075445	0.808715835438034
PRRC1	0.831762193612374	0.550202203267272
RNU6ATAC	0.803704779363062	0.428464442193103
RAD50	0.980704182749828	0.727207808693142
DDX46	0.939406496432347	0.708171693774628
C5orf24	0.87426574219713	0.71416878381661
PAIP2	0.80109399695029	0.688269729818628
CYSTM1	0.908607602997986	0.807709966771755
ZMAT2	0.917690422730375	0.678977966092267
VTRNA1.2	0.845422394885179	0.67987626028342
RBM27	0.92720881767206	0.730506755219783
STK32A	0.802457340981606	0.639062789361311
FBXO38	0.955281858360223	0.634465623270206
MYOZ3	0.827789376992068	0.659571611365788
MFAP3	0.910625026247144	0.624689874308665
CNOT8	0.807331923491207	0.655366999869353
CCNG1	0.845730310887156	0.761104265541065
RARS	0.916348120494894	0.81734875739498
DOCK2	0.825413241231573	0.476060388367096
FGFR4	0.863665024158616	0.785321393131082
NSD1	0.815289339037694	0.618053824835545
RGS14	0.835925134834991	0.714861323576356
N4BP3	0.894417879209839	0.749153930991923
ZNF354B	0.914422596085377	0.586525987593218
CANX	0.937541555036341	0.625386573146302
CNOT6	0.905826773485774	0.587763633645191
CTNND2	0.815550398886242	0.825195773756707
DROSHA	0.857758778725703	0.562651409177376
ZFR	0.956245485217599	0.73800172877047
LMBRD2	0.910944744917168	0.596764412717281
NADK2	0.838246472245182	0.458155686790122
C5orf42	0.956598004303772	0.682542086850103
NUP155	0.913418877816722	0.658534630990359
RICTOR	0.949702951629324	0.603942349716194
PRKAA1	0.955454422351865	0.621410400769611
DHX29	0.964364524060985	0.785403030958347
IL6ST	0.910735231491433	0.688597766876162
MIER3	0.913315088575987	0.619792240024126
ERCC8	0.816605825861437	0.711745148958411
SREK1IP1	0.914535613411782	0.602736797218963
TRIM23	0.833572688036875	0.645155155943548
GFM2	0.938036312368017	0.790664008831415
COL4A3BP	0.973037603205512	0.730232029809085
WDR41	0.896362887046351	0.766546426624793
AP3B1	0.970136358435426	0.697806813526073
TMEM167A	0.865161611438168	0.75203211289554
MEF2C	0.898971272081143	0.641281220242277
LYSMD3	0.89840856922563	0.706996929825807
TTC37	0.967993283242662	0.683225359713659
NUDT12	0.869374299913834	0.611863874190852
PJA2	0.95479910031735	0.706763666777573
PGGT1B	0.949983703766244	0.737986309606284
CCDC112	0.81266830018082	0.763463679153114
CEP120	0.927458254237712	0.633105652695175
RAPGEF6	0.934677976081262	0.723699130320579
FNIP1	0.940988392053074	0.764700546406623
KIF3A	0.926824797692773	0.715857667361228
SAR1B	0.935380500016125	0.824166839891735
HNRNPA0	0.813074702019383	0.618713837326799
FAM13B	0.916499294907281	0.71370537935378
BRD8	0.801051355401741	0.505168495027046
CDC23	0.844482562300599	0.626352294900055
TMEM173	0.822206683680972	0.535387743925946
NRG2	0.877554133711116	0.830764953759045
NR3C1	0.853108101028474	0.638393048141497
LARS	0.94281423273442	0.673829262068717
DCTN4	0.948461836143943	0.670603389106414
ZNF300	0.904022443861898	0.640625045568309
CLINT1	0.96223463081805	0.738233206916414
SLU7	0.960812271936972	0.821453949316392
CLTB	0.844870678511775	0.535207739679132
CLK4	0.828445725493042	0.529133102792052
ZNF354A	0.937475291075925	0.632379234447703
ZFP62	0.936483502562837	0.654178129682774
TRIM7	0.831376639797402	0.749311964652595
FOXQ1	0.871029298923363	0.563435486900056
FOXC1	0.840531706374006	0.481770426260006
PRPF4B	0.962796493494105	0.73429037128549
SNRNP48	0.879825303682699	0.608244921579216
TRIM38	0.877280850012737	0.678232235862079
ZSCAN16	0.843970604298647	0.565223712968097
SNORD32B	0.867280425491292	0.646390732089902
DDR1	0.846536972385828	0.74308077571194
GTF2H4	0.850717934456047	0.541502228678155
VARS2	0.838340153052783	0.492946253863484
HSD17B8	0.865097733949493	0.694712496818512
RING1	0.856591579166873	0.55697235236015
PHF1	0.882865737668622	0.648169623556107
MAPK14	0.885876683936096	0.678564010074747
RNF8	0.875136664063777	0.786283685078782
MDFI	0.896276548527017	0.637063360469975
UBR2	0.944992538016517	0.609991647308547
TTBK1	0.832395178373478	0.798722121799736
TJAP1	0.859776324785263	0.47885966386085
VEGFA	0.847288128387776	0.4882102979926
CDC5L	0.97814238465897	0.710137190452307
CD2AP	0.913174923570619	0.691991562910758
FBXO9	0.866768047855309	0.600908314190992
KIAA1586	0.829582589842494	0.702744681073894
ZNF451	0.943961624555098	0.742278064366683
PHF3	0.950741398246988	0.667887090890802
SMAP1	0.894512329308227	0.745594813219701
SENP6	0.961654417533282	0.792174305572278
MYO6	0.878185214762693	0.645171124784002
DOPEY1	0.933385371770734	0.610116864429579
ZNF292	0.928376084588491	0.590214355677096
ORC3	0.895675560003066	0.592589511911412
MANEA	0.846070250239114	0.580948676455389
UFL1	0.962010325419154	0.666348728048786
QRSL1	0.876540469428309	0.641400787808692
FIG4	0.862099153724738	0.475506428483613
GPR6	0.814770943594434	0.640905367163792
CDC40	0.973246471711705	0.714575851448199
NT5DC1	0.886775709891931	0.647166553063256
HSF2	0.807870190838023	0.664476478365002
TRMT11	0.913389381009575	0.755646755290663
LAMA2	0.856543575066072	0.676402018162061
L3MBTL3	0.854013444814577	0.688203866206048
SLC35D3	0.806502421543599	0.640384566164595
VTA1	0.938193288847192	0.793376170054541
PEX3	0.90994536323541	0.705491609115605
LTV1	0.930561778872587	0.807529824151288
UTRN	0.973418663159017	0.66488554731719
STXBP5	0.888997167360025	0.609874806332169
TAB2	0.913232529164996	0.698940050348975
PCMT1	0.85171479914743	0.57323887078232
MAP3K4	0.933463244939865	0.610833282138455
FGFR1OP	0.826370608018239	0.600433974717939
C6orf120	0.868450038458837	0.669292886377291
F13A1	0.81042657455297	0.652166403393445
SSR1	0.91664443117175	0.885466725431414
SLC35B3	0.88167669473548	0.636562111280297
KIF13A	0.82449785220997	0.49761538989795
DEK	0.866910074047539	0.896291319750256
TDP2	0.939855762254074	0.73387951726798
ZNF322	0.932194299739357	0.755189141990405
ZNF204P	0.809322288547264	0.506492411750614
ZNF184	0.938779468594902	0.591776870059524
ZSCAN12	0.924926393576967	0.749522317715912
LY6G5C	0.868113615293446	0.777132605774555
VWA7	0.87785356048352	0.698545301335597
LEMD2	0.896380970372219	0.716888369036663
C6orf106	0.838219481436833	0.550690056877432
TEAD3	0.883712060949759	0.710846070124373
STK38	0.812197659250963	0.474876882976523
MTCH1	0.894103767625326	0.589615374004017
PEX6	0.833122910502743	0.7271140671917
MUT	0.956161127419814	0.713294334344341
LOC105375092	0.814008685219591	0.652064010753426
DST	0.945175727468881	0.702051679925404
FILIP1	0.823871377916408	0.539648220292119
PHIP	0.95103446057931	0.646244870012179
LCA5	0.83695797850545	0.647087944222622
IBTK	0.957869541121081	0.754378049093252
CEP162	0.827324992049703	0.640851874666066
SNX14	0.843435161819687	0.564634250071621
RARS2	0.964576739408054	0.762069617661885
RNGTT	0.940056036449964	0.767278385822722
LYRM2	0.911352355329929	0.732933224304396
USP45	0.84818556737451	0.704316523185345
ASCC3	0.953566050275281	0.691929348939001
ATG5	0.908505045731723	0.747262149586797
SEC63	0.972279861526398	0.780728042676486
CD164	0.882731032955421	0.742919075954803
ZBTB24	0.869723316666437	0.5708605725802
REV3L	0.91999465903006	0.631208524958121
LAMA4	0.847302480079327	0.661683312146131
HDAC2	0.891639493278871	0.728811330414946
GOPC	0.970299902621716	0.701964884072625
MCM9	0.846117809862613	0.684614350990689
FAM184A	0.865998610419022	0.716376889015433
TBC1D32	0.898384045534394	0.681704142941853
ECHDC1	0.868553833616046	0.641908692416641
PTPRK	0.944051349997935	0.667256403115053
ARHGAP18	0.864742631471056	0.504151529173796
MED23	0.922399938656193	0.504458957909837
HBS1L	0.955383481230558	0.707560121415607
BCLAF1	0.948052660743077	0.758788113409018
ADAT2	0.923106357131228	0.748577126638198
SHPRH	0.943672636019216	0.608388443031596
PPIL4	0.907711565155733	0.712287235940384
LATS1	0.920912759467328	0.69536600488515
SERAC1	0.815586874055127	0.448033275536751
SNORA20	0.80062366423598	0.499551141445665
PRR18	0.881631849551879	0.608174561182212
RBAK	0.947288483632234	0.804160946091259
ZNF316	0.906292134478232	0.727708131716544
MIOS	0.909750782693601	0.631758256755086
PHF14	0.962007524109115	0.760497339191381
KLHL7	0.912772855260079	0.682012184861495
RPS2P32	0.834512903981708	0.587864377637661
TAX1BP1	0.938463801592446	0.830050032789898
ZNRF2P1	0.873733019246474	0.664213263715833
SEPT7	0.915301018326205	0.792955234275646
CCT6A	0.863458964771115	0.786646162798013
ZNF107	0.880330371543521	0.607414176391295
ZNF92	0.865655030247996	0.80133991368965
SNORA22	0.888343109242503	0.811318741914386
VKORC1L1	0.808023724944786	0.531424390955408
VPS37D	0.888019579467923	0.727100651707079
GTF2I	0.889921040480375	0.796167988475727
RHBDD2	0.862250351514738	0.746647565009284
PHTF2	0.952326978809923	0.659537347276393
DMTF1	0.964331559532392	0.63930504279685
GTPBP10	0.899925602471335	0.639605957686287
AKAP9	0.961433937553546	0.67083138939317
ANKIB1	0.959735108132969	0.599450975645074
VPS50	0.947996163897471	0.783398233658539
PPP1R9A	0.8935518198635	0.592032786680614
AP4M1	0.865191796682974	0.669092427185614
GNB2	0.925138814275151	0.738461664446328
LRWD1	0.886950780138577	0.597152225087749
PMPCB	0.97339220011375	0.752805390992385
PIK3CG	0.821770771680542	0.528836431985328
HBP1	0.801000598071378	0.628729509349987
BCAP29	0.916625808810747	0.802403001226533
DLD	0.965531003925233	0.792597995518892
MET	0.891881447078216	0.717909008881133
CAPZA2	0.905455860698093	0.782661155305019
ING3	0.940451754174763	0.727008176161247
ARF5	0.940012318592993	0.774364231913848
ATP6V1F	0.901568950519319	0.814734706426029
MKLN1	0.914914500930384	0.615442217924605
CALD1	0.887058185899168	0.668153798181467
NUP205	0.917062246224338	0.74404832830321
TRIM24	0.807932478051316	0.547926360198284
ZNF282	0.823072534536131	0.52759363148649
ATP6V0E2	0.865470750069268	0.702071923017054
LRRC61	0.859431469017551	0.663574034550402
ABCB8	0.863170001057854	0.765176712458265
AGAP3	0.90505655032381	0.732351649371092
NUB1	0.870525387394556	0.578460640286602
DPP6	0.812820125896713	0.63518964152019
INTS1	0.856806087023093	0.79991887847692
LOC100128653	0.867432194586005	0.484132587822394
ZNF12	0.915962003888869	0.838606397009609
ICA1	0.882361545754082	0.651033637910779
ANKMY2	0.875502579929737	0.731902397803609
SNX13	0.938191240873541	0.643469998673977
HERPUD2	0.833871738910976	0.690074480751465
VPS41	0.978002003933753	0.677137470498305
TMED4	0.903486769132197	0.703594706285617
SNORA5C	0.846275637442595	0.716817616529964
LOC441239	0.81658595366743	0.780544112285195
ZNF117	0.923831023624271	0.626668484862184
ERV3.1	0.802376062691347	0.496917449272987
BAZ1B	0.95218465511964	0.814397263587218
BCL7B	0.873942912995054	0.689303345800411
CACNA2D1	0.853701264068175	0.75735739093525
PCLO	0.859521763718456	0.520963494780104
SEMA3A	0.814778946414999	0.675343918801531
KRIT1	0.90372436622723	0.508546090128158
PEX1	0.904018437053188	0.534385312869118
SAMD9	0.948613170091971	0.616228617596059
SLC25A13	0.865182312799202	0.652741174307986
TECPR1	0.817739743690667	0.562754960783116
TSC22D4	0.825865079161919	0.648713307999627
POLR2J	0.843902786085309	0.549840542027391
SRPK2	0.939318821188557	0.723212269150396
TMEM168	0.822572765829845	0.552195433048311
TFEC	0.874225	0.610429347811788
FAM3C	0.830182906030842	0.837907693513093
[truncated: 258 more rows]

## Sheet: Table S7-3 ModuleGenes
symbol
KLHL17
MIB2
GABRD
SKI
MORN1
FAM213B
TPRG1L
TP73
HES3
ESPN
ZBTB48
FBXO6
C1orf167
MIIP
VPS13D
EFHD2
CROCC
PQLC2
TCEB3
CLIC4
FAM110D
TRNP1
SYTL1
EPB41
PTPRU
ZMYM1
ZMYM4
CCDC24
SNORD46
UROD
FOXE3
OSBPL9
PRPF38A
ZYG11B
SCP2
HOOK1
PATJ
USP1
FOXD3
EFCAB7
MIER1
PIN1P1
SRSF11
TYW3
ACADM
SNORD45A
ST6GALNAC3
NEXN
PRKACB
SH3GLB1
PKN2
LRRC8D
ZNF326
HSP90B3P
RPAP2
MTF2
FNBP1L
ABCD3
PTBP2
AGL
FAM102B
PRPF38B
STXBP3
GPSM2
ATXN7L2
RAP1A
CAPZA1
AKR7A2P1
TTF2
MAN1A2
RNVU1.6
VPS45
ZBTB7B
HCN3
KLHDC9
DCAF6
BLZF1
GORAB
PRRC2C
SUCO
DARS2
RABGAP1L
RASAL2
CEP350
DHX9
RNF2
HMCN1
C1orf27
PLA2G4A
TROVE2
CDC73
CFH
CFHR1
ZC3H11A
MDM4
TMCC2
RPS6KC1
IARS2
HLX
MIA3
BROX
ZNF678
WNT3A
IBA57
GNPAT
LGALS8
SDCCAG8
HES4
TNFRSF4
ACAP3
DVL1
PANK4
GPR157
LZIC
CASZ1
CASP9
KIF17
EIF4G3
USP48
HNRNPR
STPG1
KDF1
TMEM234
TRIM62
EVA1B
RIMS3
CITED4
TMEM53
EIF2B3
MUTYH
EPS15
NRDC
ZCCHC11
SSBP3
TTC22
USP24
MYSM1
KANK4
DOCK7
SLC35D1
SERBP1
LRRC40
ANKRD13C
ZRANB2
PIGK
ZZZ3
USP33
AIDA
ADGRL4
SSX2IP
LPAR3
ZNHIT6
ODF2L
KYAT3
ZNF644
GLMN
EVI5
ARHGAP29
DPYD
LRRC39
DBT
SLC25A24
CLCC1
WDR47
LRIF1
TRIM33
CSDE1
SIKE1
GDAP2
WARS2
RNVU1.1
SV2A
ANP32E
GOLPH3L
S100A3
DENND4B
CRTC2
SCARNA4
CD84
DEDD
B4GALT3
NME7
KIFAP3
SNORD74
EDEM3
FAM129A
TPR
UCHL5
ZBTB41
DENND1B
DDX59
PHLDA3
CSRP1
INTS7
GPATCH2
EPRS
RAB3GAP2
TAF1A
NVL
ITPKB
CDC42BPA
WNT9A
MRPL55
TRIM11
NUP133
SNORA14B
ARID4B
LYST
CHML
CEP170
C1orf229
ZMYND11
PROSER2
PRPF18
PTER
MRC1
MLLT10
RAB18
WAC
ZEB1
ZNF33A
ZNF37A
NCOA4
BICC1
CCAR1
DDX50
KIF1BP
VPS26A
COL13A1
FAM149B1
ZMIZ1
TSPAN14
CCSER2
BMPR1A
FAM35A
TNKS2
BTAF1
ZNF518A
LCOR
C10orf12
ZFYVE27
R3HCC1L
SLF2
SFXN3
HPS6
ADD3
SMC3
SHOC2
ACSL5
ADRB1
FAM160B1
INPP5F
WDR11
ACADSB
HMX3
FAM175B
EDRF1
BCCIP
PWWP2B
VENTX
IDI1
ADARB2
GDI2
IL15RA
KIN
GATA3.AS1
UPF2
DCLRE1C
C1QL3
DNAJC1
ARHGAP21
ABI1
ANKRD26
YME1L1
ACBD5
MPP7
ARHGAP12
ITGB1
CUL2
ZNF33B
C10orf10
PARG
ANK3
HERC4
TACR2
TYSND1
SPOCK2
DNAJB12
NDST2
AP3M1
ZCCHC24
WAPL
ATAD1
FGFBP3
IDE
TM9SF3
LOXL4
ERLIN1
LBX1
SMNDC1
DCLRE1A
CCDC186
SHTN1
RAB11FIP2
FAM204A
CACUL1
EIF3A
ATE1
OAT
FUOM
DRD4
EPS8L2
CRACR2B
TNNI2
KCNQ1
RRM1
TRIM22
ZNF143
CTR9
USP47
FAR1
C11orf58
NUCB2
ST13P5
GTF2H1
ARL14EP
QSER1
CAPRIN1
EHF
PDHX
TRIM44
API5
HSD17B12
CD82
SLC39A13
RTN4RL2
ZDHHC5
C11orf84
DPF2
MALAT1
CCDC85B
CST6
PELI3
TBC1D10C
ALDH3B1
PPP6R3
PPFIA1
FOLR3
POLD3
EMSY
PCF11
EED
CEP295
CEP57
JRKL
BIRC2
DYNC2H1
AASDHPPT
CUL5
ACAT1
ATM
C11orf57
C2CD2L
ARHGEF12
IRF7
MOB2
DUSP8
SNORA54
APBB1
ZBED5
COPB1
PIK3C2A
HPS5
UEVLD
DBX1
LIN7C
CSTF3
TP53I11
PEX16
CKAP5
C1QTNF4
NUP160
SLC15A3
VPS37C
CPSF7
FADS3
EML3
B3GAT3
INTS5
UBXN1
ATL3
MACROD1
TRPT1
RASGRP2
CDC42BPG
BATF2
NAALADL1
SYVN1
EHBP1L1
MAP3K11
CFL1
MRPL11
ZDHHC24
PTPRCAP
PITPNM1
ACY3
UNC93B1
KLHL35
THAP12
RSF1
INTS4
FAM181B
SYTL2
MRE11A
CWC15
FAM76B
MTMR2
CCDC82
MSANTD4
CWF19L2
ALKBH8
NPAT
RDX
ZW10
USP28
SCN4B
DDX6
ESAM
FLJ45950
ADAMTS8
ERC1
GPR162
PLEKHA5
PYROXD1
ETNK1
FGFR1OP2
STK38L
REP15
KIAA1551
FGD4
DNM1L
LRRK2
PPHLN1
IRAK4
ARID2
CCDC184
PRPH
DAZAP2
C12orf10
PRR13
TARBP2
HOXC12
COQ10A
MBD6
USP15
MON2
XPOT
CAND1
NUP107
MDM2
FRS2
CNOT2
TBC1D15
ZDHHC17
NAV3
TMTC3
MRPL42
NEDD1
SCYL2
UTP20
HSP90B1
HCFC2
RPL18A
KIAA1033
POLR3B
RIC8B
TMEM263
FAM222A
TCTN1
PTPN11
TMED2
ULK1
SNORA49
FBRSL1
ZNF140
KDM5A
FBXL14
C12orf4
ZNF384
MLF2
SCARNA12
KLRA1P
TAS2R20
LRP6
EPS8
RECQL
LDHB
BCAT1
ITPR2
ASUN
ERGIC2
IPO8
GXYLT1
PUS7L
TWF1
RACGAP1P
SCAF11
RPAP3
HDAC7
SENP1
NCKAP5L
RACGAP1
LIMA1
POU6F1
FIGNL2
ZFC3H1
TRHDE.AS1
KRR1
NAP1L1
OSBPL8
PPP1R12A
CCDC59
CEP290
POC1B
EEA1
FGD6
UHRF1BP1L
ARL1
GNPTAB
IGF1
ALDH1L2
MTERF2
ALKBH2
MMAB
TAOK3
PXN
MORN3
RSRC2
PITPNM2
MPHOSPH9
SBNO1
DDX51
ZNF605
MPHOSPH8
ZMYM2
IFT88
USPL1
PDS5B
FREM2
NHLRC3
COG6
WBP4
NAA16
AKAP11
LACC1
GPALPP1
COG3
RB1
FNDC3A
CDADC1
SETDB2
CKAP2
TPTE2P3
HNRNPA1L2
PIBF1
MBNL2
RAP2A
IPO5
TPP2
NAXD
SOX1
GAS6
CDC16
UPF3A
XPO4
MICU2
CENPJ
MTIF3
SPG20
POSTN
MRPS31
VWA8
ZC3H13
SUCLA2
MED4
PCNP
KPNA3
DLEU7
VPS36
LOC102723968
DIS3
MYCBP2
RNF219
RBM26
SOX21
UGGT2
KDELC1
FOXG1
G2E3
SCFD1
ARHGAP5
SRP54
MIPOL1
PNN
CTAGE5
FAM179B
PRPF39
ATL1
STYX
SOCS4
KTN1
TMEM260
EXOC5
AP5M1
ARID4A
KIAA0586
DAAM1
MNAT1
SYNE2
MTHFD1
FUT8
GPHN
MPP5
RBM25
ACOT1
ISCA2
ZC3H14
PSMC1
CPSF2
GOLGA5
IFI27
GSKIP
PAPOLA
PPP2R5C
AMN
TRMT61A
ASPG
INF2
SIVA1
CRIP2
TMEM121
SUPT16H
CHD8
TM9SF1
SDR39U1
HECTD1
HEATR5A
KIAA1143
SNX6
RALGAPA1
SEC23A
TRAPPC6B
MIS18BP1
NEMF
MAP4K5
NIN
FERMT2
DDHD1
TRMT5
WDR89
VTI1B
RDH11
ZFP36L1
MED6
ELMSAN1
SPTLC2
CEP128
GTF2A1
SEL1L
GPR68
PPP4R3A
TRIP11
ITPK1
BTBD7
DICER1
DEGS2
SLC25A29
ANKRD9
BRF1
SNORD116.1
SNORD116.6
SNORD116.12
SNORD116.13
SNORD116.25
SNORD116.26
CHST14
DLL4
MGA
ADAL
TUBGCP4
CTDSPL2
USP8
AP4E1
TMOD3
CGNL1
RAB8B
HACD3
BBS4
PML
PPCDC
C15orf39
SNX33
UBE2Q2
IREB2
MORF4L1
MESDC1
MESP2
GDPGP1
LOC400446
IQGAP1
LOC646214
UBE3A
MTMR10
FMN1
AQR
ZNF770
C15orf56
TMEM87A
UBR1
ZSCAN29
TP53BP1
FBN1
CEP152
COPS2
ATP8B4
TRPM7
DMXL2
LEO1
MYO5C
MYO5A
ARPP19
NEDD4
RFX7
ADAM10
SLTM
BNIP2
ICE2
VPS13C
DPP8
VWA9
TLE3
MYO9A
ULK3
MAN2C1
SCAPER
LINC00597
EFL1
BTBD1
HDGFRP3
CIB1
PGPEP1L
HBQ1
RAB11FIP3
CAPN15
WFIKKN1
WDR90
METRN
FAM173A
CHTF18
E4F1
IL32
ZNF205
ZNF75A
CLUAP1
GLIS2
MGRN1
NUDT16L1
ERCC4
CCP110
UQCRC2
ATXN2L
PAGR1
TAOK2
FBRS
FBXL19
SETD1A
ARMC5
ZNF720
PHKB
LONP2
PAPD5
CHD9
LPCAT2
RSPRY1
KATNB1
TEPP
FBXL8
FAM65A
VPS4A
ZFP1
ATMIN
FOXL1
ZFPM1
CTU2
CDK10
ZNF276
DEF8
RHBDF1
METTL26
TSR3
HS3ST6
ZNF598
UBALD1
CARHSP1
USP7
ARL6IP1
SMG1
THUMPD1
ERI2
PALB2
RABEP2
TBC1D10B
ZNF747
ZNF764
ZNF689
ZNF668
VPS35
ITFG1
BRD7
RPGRIP1L
AMFR
NUDT21
ZNF319
CNOT1
NAE1
TRADD
AGRP
GFOD2
BCAR1
CYBA
MVD
GALNS
CHMP1A
SPATA2L
RPA1
HIC1
SPNS2
ARRB2
MINK1
RABEP1
BCL6B
KCTD11
SHBG
WRAP53
ARHGEF15
USP43
MED9
ALKBH5
MAPK7
TAOK1
TP53I13
NSRP1
NF1
SUZ12
CDK5R1
AP2B1
TAF15
GGNBP2
SOCS7
ARHGAP23
MLLT6
ERBB2
RND2
MAP3K14.AS1
NSF
NPEPPS
HOXB.AS3
LUC7L3
TOM1L1
STXBP4
RNF126P1
DYNLL2
DHX40
CLTC
ACE
CEP95
CACNG4
CACNG1
BPTF
C17orf80
KCTD2
ARMC7
AFMID
SLC26A11
BAHCC1
FSCN2
NPB
METRNL
NXN
INPP5K
MNT
NCBP3
ATP2A3
INCA1
ZNF594
KIAA0753
DVL2
GPS2
NEURL4
FXR2
HES7
NCOR1
B9D1
AKAP10
GIT1
ACACA
DDX52
SRCIN1
GJD3
SMARCE1
JUP
BECN1
HDAC5
CCDC43
C1QL1
ARHGAP27
KANSL1
RPRML
CDC27
HOXB9
SAMD14
PPP1R9B
SPAG9
MBTD1
COIL
TRIM37
USP32
INTS2
MED13
LIMD2
ICAM2
HELZ
FDXR
NT5C
CASKIN2
UNC13D
FBF1
ACOX1
MXRA7
CBX8
NPTX1
CD7
OGFOD3
RNU2.1
GCGR
ANKRD12
TWSG1
RALBP1
CEP192
MIB1
GATA6
IMPACT
DSG2
ZNF271P
GALNT1
ELP2
PIK3C3
ME2
KIAA1468
CCDC102B
ZNF407
THOC1
TYMSOS
METTL4
ROCK1
ESCO1
DSC2
TRAPPC8
RPRD1A
SLC39A6
PIAS2
SMAD2
ZBTB7C
SNORA37
NARS
PIGN
VPS4B
TMX3
TPGS1
KISS1R
ARHGAP45
SPPL2B
ZNF555
GNA11
S1PR4
FZR1
MPND
HSD11B1L
CRB3
EVI5L
PIN1
ICAM5
PDE4A
ATG4D
C19orf52
ANGPTL8
ZNF441
ZNF440
ZNF439
ZNF844
ZNF136
ZNF791
CCDC130
ZSWIM4
CC2D1A
MISP3
DDA1
MAP1S
C19orf60
KLHL26
YJEFN3
CILP2
ZNF253
ZNF431
ZNF429
ZNF254
URI1
ZNF507
DPY19L3
RGS9BP
WTIP
ZNF302
ZNF181
GRAMD1A
FXYD3
USF2
KMT2B
PSENEN
LIN37
PROSER3
ZNF146
ZNF567
SIPA1L3
SPINT2
SAMD4B
MED29
PINLYP
ZNF576
ZNF221
ZNF224
CLASRP
BLOC1S3
KLC3
FKRP
GRIN2D
LIN7B
SNORD32A
MED25
ZNF175
ZNF613
ZNF480
ZNF880
ZNF701
ZNF137P
ZNF845
ZNF761
ZNF813
LENG8
EPS8L1
KMT5C
ZNF865
ZNF542P
ZNF134
ZNF776
ZNF446
POLRMT
TMEM259
PCSK4
REXO1
GNG7
TLE2
DOHH
CACTIN
PIP5K1C
APBA3
UBXN6
C3
PEX11G
PRR36
ZNF558
ZNF699
ZNF561
ZNF562
ANGPTL6
S1PR2
TYK2
ZNF799
SNORD41
RTBDN
GADD45GIP1
RFX1
SAMD1
ILVBL
EPHX3
BRD4
WIZ
RASAL3
ANO8
NXNL1
JUND
ZNF14
ZNF708
ZNF100
ZNF43
ZNF91
ZNF675
ZNF566
ZNF260
ZNF850
ZNF790
ZNF585B
ZFP30
ZNF780A
COQ8B
B9D2
ERF
PHLDB3
XRCC1
IRGQ
SMG9
ZNF45
PPP1R13L
RTN2
OPA3
DMPK
DMWD
MYPOP
PTGIR
DACT3
PRKD2
BBC3
RPL18
LMTK3
FAM83E
NTN5
RASIP1
FUT1
SLC6A16
FUZ
KCNC3
KLK11
CTU1
ZNF350
ZNF615
ZNF614
ZNF432
ZNF616
ZNF836
ZNF83
ZNF611
ZNF600
ZNF28
ZNF468
ZNF816
ZNF702P
ZNF347
OSCAR
TFPT
MBOAT7
CDC42EP5
RDH13
PPP1R12C
FIZ1
ZNF787
ZSCAN18
ZNF837
ACP1
CPSF3
TAF1B
FAM84A
DDX1
GEN1
GDF7
FKBP1B
HADHB
MAPRE3
SLC4A1AP
SLC30A6
BIRC6
TTC27
GPATCH11
NDUFAF7
SOCS5
FOXN2
PPP1R21
ERLEC1
VRK2
EHBP1
UGP2
ACTR2
GMCL1
ZNF638
EMX1
ALMS1
STAMBP
RNF181
PTCD3
SNORD94
ANAPC1
TEKT4
CNNM4
ANKRD36
EIF5B
POU3F3
MRPS9
GCC2
RANBP2
TMEM87B
RNU4ATAC
UGGT1
CCNT2
RAB3GAP1
UBXN4
SPOPL
ACVR2A
EPC2
RIF1
FMNL2
GPD2
2024-03-07
PPIG
SSB
UBR3
SP5
DYNC1I2
HAT1
ZAK
HOXD11
AGPS
DNAJC10
FAM171B
WDR75
ASNSD1
NAB1
MYO1B
SLC39A10
SPATS2L
NBEAL1
FASTKD2
CREB1
PIKFYVE
RPE
XRCC5
WNT6
DNAJB2
STK11IP
ACSL3
SP140L
SP100
CAB39
PSMD1
B3GNT7
GIGYF2
SCARNA6
SEPT2
ATG4B
CYS1
ROCK2
NBAS
SMC6
WDR35
HS1BP3
LDAH
ATAD2B
ITSN2
UCN
ZNF513
FEZ2
STRN
EIF2AK2
CEBPZ
PRKD3
ATL2
DHX57
MAP4K3
THUMPD2
LRPPRC
SRBD1
FBXO11
MTIF2
CCDC88A
PPP4R3B
PUS10
USP34
VPS54
RAB1A
FBXO48
RAB11FIP5
C2orf81
MOGS
GCFC2
IMMT
TMEM127
SEMA4C
ANKRD36B
TMEM131
SLC35F5
IWS1
WDR33
ZRANB3
DARS
ORC4
STAM2
PRPF40A
BAZ2B
RBMS1
DPP4
IFIH1
COBLL1
TTC21B
SCN1A
SCN9A
TLK1
SLC25A12
SP3
CIR1
ATF2
LNPK
SESTD1
CWC22
PDE1A
NCKAP1
HIBCH
GTF3C3
SF3B1
TYW5
ORC2
FAM126B
NDUFS1
IDH1
IKZF2
AAMP
TMBIM1
ATG9A
FARSB
CUL3
DOCK10
TRIP12
C2orf54
ZCCHC3
FAM110A
SIRPA
EBF4
OXT
MCM8
PLCB1
SPTLC3
MACROD2
POLR3F
KIZ
NXT1
CST7
KIF3B
ITCH
AAR2
DLGAP4
SRC
SNORA60
RALGAPB
PKIG
KCNK15
SNX21
ARFGEF2
CSE1L
TSHZ2
OGFR
TCF15
SCRT2
ADRA1D
MKKS
TASP1
ESF1
KIF16B
SNX5
CRNKL1
GGTLC1
NANP
TSPY26P
EIF2S2
RBM39
ZNF334
ADNP
BMP7
CTCFL
SYCP2
LAMA5
BHLHE23
GMEB2
ARFRP1
UCKL1
ZNF512B
USP25
GABPA
USP16
OLIG1
IFNAR1
ITSN1
CBR3
MORC3
TTC3
C21orf2
KRTAP10.12
LTN1
SNORA80A
SYNJ1
PAXBP1
DNAJC28
POFUT2
LINC00205
SLC19A1
FTCD
SPATC1L
C21orf58
MED15
CRYBB3
GAS2L1
HMGXB4
RASD2
KCTD17
PDXP
EIF3L
MICALL1
SREBF2
PARVB
NUP50
MIRLET7BHG
PANX2
SELO
PPP6R2
SHANK3
CLDN5
ARVCF
TRMT2A
RTN4R
SCARF2
THAP7
PPM1F
TPST2
RHBDD3
RASL10A
TBC1D10A
PRR14L
IFT27
ANKRD54
SUN2
CHADL
LDOC1L
WNT7B
LOC642648
BRD1
TUBGCP6
MAPK11
DENND6B
SBF1
SCO2
ODF3B
TRNT1
SETMAR
THUMPD3
CAND2
CAPN7
STT3B
CNOT10
MLH1
GOLGA4
TCEA1
WDR48
NKTR
ZBTB47
ZNF660
CLEC3B
SACM1L
PTPN23
P4HTM
GNAI2
SEMA3B
CCDC66
APPL1
SLMAP
MITF
ZNF654
C3orf38
NSUN3
CRYBG3
TBC1D23
CEP97
ALCAM
BBX
SLC35A5
ATP6V1A
POGLUT1
ATP2C1
DNAJC13
UBA5
CEP63
PPP2R3A
NCK1
ARMC8
MRPS22
SPSB4
PLS1
U2SURP
CHST2
HPS3
MBNL1
GMPS
RSRC1
GFM1
SMC4
NMD3
SEC62
PIK3CA
MFN1
FXR1
ATP11B
HSP90AA5P
DVL3
EIF4A2
CCDC50
OPA1
PAK2
TADA3
IQSEC1
WNT7A
HACL1
NKIRAS1
TOP2B
NGLY1
AZI2
CLASP2
CCK
LZTFL1
ALS2CL
SETD2
PLXNB1
ARIH2OS
DALRD3
IP6K1
RASSF1
TMEM115
C3orf18
PBRM1
ACTR8
FAM208A
ID2B
SUCLG2
TMF1
UBA3
FRMD4B
CGGBP1
PROS1
DCBLD2
FILIP1L
TOMM70
ZBTB11
ATG3
NEPRO
SPICE1
RABL3
GOLGB1
CCDC14
ZNF148
SNX4
TPRA1
CNBP
SNORA7B
MRPL3
TOPBP1
STAG1
CEP70
PIK3CB
COPB2
XRN1
ATR
HLTF
DHX36
VEPH1
IFT80
GOLIM4
MECOM
TNIK
PLD1
TBL1XR1
DCUN1D1
CAMK2N2
ACAP2
PPP1R2
TNK2
TCTEX1D2
DLG1
ZNF876P
FGFRL1
HGFAC
DOK7
BLOC1S4
LOC389199
CC2D2A
ANAPC4
RBPJ
PGM2
WDR19
UBE2K
N4BP2
SLC30A9
FIP1L1
EXOC1
CEP135
REST
POLR2B
THAP6
USO1
SDAD1
THAP9
COPS4
PTPN13
NUDT9
CCSER1
SMARCAD1
RAP1GDS1
METAP1
TET2
AIMP1
ALPK1
METTL14
EXOSC9
KIAA1109
SPATA5
C4orf33
ZNF330
SMARCA5
MMAA
ARFIP1
TRIM2
KIAA0922
TMEM144
ETFDH
FNIP2
RAPGEF2
CLCN3
GALNT7
HELT
HSP90AA4P
ZNF732
ZNF721
MFSD7
ZFYVE28
MFSD10
FAM86EP
MRFAP1L1
ZNF518B
BOD1L1
FBXL5
LCORL
ADGRA3
RFC1
PDS5A
ATP8A1
GNPDA2
NFXL1
TEC
SGCB
CLOCK
AASDH
CENPC
UBA6
YTHDC1
ADAMTS3
ANKRD17
RCHY1
SCARB2
HNRNPD
SEC31A
LIN54
FAM175A
KLHL8
SPARCL1
DNAJB14
PPP3CA
CFI
CAMK2D
BBS7
ANKRD50
TERF1
SETD7
PRMT9
LRBA
PLRG1
MAP9
FAM198B
DDX60L
NEK1
CFAP97
UFSP2
RAI14
DNAJC21
NIPBL
WDR70
C5orf51
ZNF131
PARP8
SKIV2L2
MAP3K1
GPBP1
KIF2A
IPO11
CWC27
TRAPPC13
ERBIN
SREK1
RAD17
BDP1
TNPO1
FCHO2
NSA2
POLK
IQGAP2
AGGF1
PAPD4
ZFYVE16
FAM151B
MSH3
RASA1
ADGRV1
CAST
PAM
PPIP5K2
FER
MAN2A1
SLC25A46
WDR36
APC
YTHDC2
DMXL1
HSD17B4
SRFBP1
SNX2
CSNK1G3
PHAX
PRRC1
RNU6ATAC
RAD50
DDX46
C5orf24
PAIP2
CYSTM1
ZMAT2
VTRNA1.2
RBM27
STK32A
FBXO38
MYOZ3
MFAP3
CNOT8
CCNG1
RARS
DOCK2
FGFR4
NSD1
RGS14
N4BP3
ZNF354B
CANX
CNOT6
CTNND2
DROSHA
ZFR
LMBRD2
NADK2
C5orf42
NUP155
RICTOR
PRKAA1
DHX29
IL6ST
MIER3
ERCC8
SREK1IP1
TRIM23
GFM2
COL4A3BP
WDR41
AP3B1
TMEM167A
MEF2C
LYSMD3
TTC37
NUDT12
PJA2
PGGT1B
CCDC112
CEP120
RAPGEF6
FNIP1
KIF3A
SAR1B
HNRNPA0
FAM13B
BRD8
CDC23
TMEM173
NRG2
NR3C1
LARS
DCTN4
ZNF300
CLINT1
SLU7
CLTB
CLK4
ZNF354A
ZFP62
TRIM7
FOXQ1
FOXC1
PRPF4B
SNRNP48
TRIM38
ZSCAN16
SNORD32B
DDR1
GTF2H4
VARS2
HSD17B8
RING1
PHF1
MAPK14
RNF8
MDFI
UBR2
TTBK1
TJAP1
VEGFA
CDC5L
CD2AP
FBXO9
KIAA1586
ZNF451
PHF3
SMAP1
SENP6
MYO6
DOPEY1
ZNF292
ORC3
MANEA
UFL1
QRSL1
FIG4
GPR6
CDC40
NT5DC1
HSF2
TRMT11
LAMA2
L3MBTL3
SLC35D3
VTA1
PEX3
LTV1
UTRN
STXBP5
TAB2
PCMT1
MAP3K4
FGFR1OP
C6orf120
F13A1
SSR1
SLC35B3
KIF13A
DEK
TDP2
ZNF322
ZNF204P
ZNF184
ZSCAN12
LY6G5C
VWA7
LEMD2
C6orf106
TEAD3
STK38
MTCH1
PEX6
MUT
LOC105375092
DST
FILIP1
PHIP
LCA5
IBTK
CEP162
SNX14
RARS2
RNGTT
LYRM2
USP45
ASCC3
ATG5
SEC63
CD164
ZBTB24
REV3L
LAMA4
HDAC2
GOPC
MCM9
FAM184A
TBC1D32
ECHDC1
PTPRK
ARHGAP18
MED23
HBS1L
BCLAF1
ADAT2
SHPRH
PPIL4
LATS1
SERAC1
SNORA20
PRR18
RBAK
ZNF316
MIOS
PHF14
KLHL7
RPS2P32
TAX1BP1
ZNRF2P1
SEPT7
CCT6A
ZNF107
ZNF92
SNORA22
VKORC1L1
VPS37D
GTF2I
RHBDD2
PHTF2
DMTF1
GTPBP10
AKAP9
ANKIB1
VPS50
PPP1R9A
AP4M1
GNB2
LRWD1
PMPCB
PIK3CG
HBP1
BCAP29
DLD
MET
CAPZA2
ING3
ARF5
ATP6V1F
MKLN1
CALD1
NUP205
TRIM24
ZNF282
ATP6V0E2
LRRC61
ABCB8
AGAP3
NUB1
DPP6
INTS1
LOC100128653
ZNF12
ICA1
ANKMY2
SNX13
HERPUD2
VPS41
TMED4
SNORA5C
LOC441239
ZNF117
ERV3.1
BAZ1B
BCL7B
CACNA2D1
PCLO
SEMA3A
KRIT1
PEX1
SAMD9
SLC25A13
TECPR1
TSC22D4
POLR2J
SRPK2
TMEM168
TFEC
FAM3C
[truncated: 1,344 more rows]
